# Supplementary material for: Crystal structures of N 2,N 3,N 5,N 6-tetra­kis­(pyridin-2-ylmeth­yl)pyrazine-2,3,5,6-tetra­carboxamide and N 2,N 3,N 5,N 6-tetra­kis­(pyridin-4-ylmeth­yl)pyrazine-2,3,5,6-tetra­carboxamide
Source: Acta Crystallogr E Crystallogr Commun. 2017 Jan 31;73(Pt 2):300–5. doi: 10.1107/S205698901700127X (PMC5290586; doi:10.1107/S205698901700127X)
Supplement: Supplementary file 1 [file e-73-00300-sup1.cif]

##############################################################################
#                                                                            #
# This CIF contains the data in a paper accepted for publication in          #
# Acta Crystallographica Section E. It conforms to the requirements of       #
# Notes for Authors for Acta Crystallographica Section E, and has been       #
# peer reviewed under the auspices of the IUCr Commission on Journals.       #
#                                                                            #
# Full details of the Crystallographic Information File format               #
# are given in the paper "The Crystallographic Information File (CIF):       #
# a New Standard Archive File for Crystallography" by S. R. Hall, F. H.      #
# Allen and I. D. Brown [Acta Cryst. (1991), A47, 655-685].                  #
#                                                                            #
# The current version of the core CIF dictionary is obtainable from          #
# ftp://ftp.iucr.org/pub/cif_core.dic.                                       #
#                                                                            #
# Software is freely available for graphical display of the structure(s)     #
# in this CIF. For information consult the CIF software page                 #
# http://www.iucr.org/resources/cif/software.                                #
#                                                                            #
# This file may be used for bona fide research purposes within the           #
# scientific community so long as proper attribution is given to the journal # 
# article from which it was obtained.                                        #
#                                                                            #
##############################################################################
data_I
_audit_creation_method     'SHELXL-2016/6'
_chemical_name_systematic
;\
<i>N</i>^2^,<i>N</i>^3^,<i>N</i>^5^,<i>N</i>^6^-\
Tetrakis(pyridin-2-ylmethyl)pyrazine-2,3,5,6-tetracarboxamide
;
_chemical_name_common     ?
_chemical_formula_moiety     'C32 H28 N10 O4, [unknown\\cdot solvent]'
_chemical_formula_sum     'C32 H28 N10 O4'
_chemical_formula_iupac     'C32 H28 N10 O4'
_chemical_formula_weight     616.64
_chemical_melting_point     ?
_shelx_space_group_comment
;
The symmetry employed for this shelxl refinement is uniquely defined
by the following loop, which should always be used as a source of
symmetry information in preference to the above space-group names.
They are only intended as comments.
;
_space_group_crystal_system     monoclinic
_space_group_name_H-M_alt     'P 21/n'
_space_group_name_Hall     '-P 2yn'
loop_
    _space_group_symop_operation_xyz
    'x, y, z'
    '-x+1/2, y+1/2, -z+1/2'
    '-x, -y, -z'
    'x-1/2, -y-1/2, z-1/2'
_cell_length_a     16.0754(19)
_cell_length_b     11.8602(10)
_cell_length_c     18.495(2)
_cell_angle_alpha     90
_cell_angle_beta     115.503(13)
_cell_angle_gamma     90
_cell_volume     3182.6(7)
_cell_formula_units_Z     4
_cell_measurement_reflns_used     6905
_cell_measurement_theta_min     2.11
_cell_measurement_theta_max     25.96
_cell_measurement_temperature     153(2)
_exptl_crystal_description     block
_exptl_crystal_colour     colourless
_exptl_crystal_size_max     0.40
_exptl_crystal_size_mid     0.20
_exptl_crystal_size_min     0.20
_exptl_crystal_density_diffrn     1.287
_exptl_crystal_density_meas     ?
_exptl_crystal_density_method     ?
_exptl_crystal_F_000     1288
_exptl_absorpt_coefficient_mu     0.089
_exptl_absorpt_correction_type     multi-scan
_exptl_absorpt_process_details
;
(MULABS in PLATON; Spek, 2009)
;
_shelx_estimated_absorpt_T_min     ?
_shelx_estimated_absorpt_T_max     ?
_exptl_absorpt_correction_T_min     0.865
_exptl_absorpt_correction_T_max     1.000
_diffrn_ambient_temperature     153(2)
_diffrn_radiation_type     MoK\a
_diffrn_radiation_wavelength     0.71073
_diffrn_radiation_source     'fine-focus sealed tube'
_diffrn_radiation_monochromator     'plane graphite'
_diffrn_measurement_device_type     'Stoe IPDS 1'
_diffrn_measurement_device     '1 circle goniometer'
_diffrn_measurement_method     '\f rotation'
_diffrn_detector_area_resol_mean     ?
_diffrn_reflns_number     26683
_diffrn_reflns_av_R_equivalents     0.2109
_diffrn_reflns_theta_min     2.106
_diffrn_reflns_theta_max     25.956
_diffrn_reflns_theta_full     25.242
_diffrn_measured_fraction_theta_max     0.988
_diffrn_measured_fraction_theta_full     1.000
_diffrn_reflns_limit_h_min     -19
_diffrn_reflns_limit_h_max     19
_diffrn_reflns_limit_k_min     -14
_diffrn_reflns_limit_k_max     14
_diffrn_reflns_limit_l_min     -22
_diffrn_reflns_limit_l_max     22
_refine_special_details     ?
_reflns_number_total     6150
_reflns_number_gt     2219
_reflns_threshold_expression     'I > 2\s(I)'
_refine_ls_structure_factor_coef     Fsqd
_refine_ls_matrix_type     full
_refine_ls_R_factor_all     0.1633
_refine_ls_R_factor_gt     0.0543
_refine_ls_wR_factor_gt     0.1032
_refine_ls_wR_factor_ref     0.1289
_refine_ls_goodness_of_fit_ref     0.719
_refine_ls_restrained_S_all     0.719
_refine_ls_number_reflns     6150
_refine_ls_number_parameters     432
_refine_ls_number_restraints     0
_refine_ls_hydrogen_treatment     mixed
_refine_ls_weighting_scheme     calc
_refine_ls_weighting_details
                      'w=1/[\s^2^(Fo^2^)+(0.0393P)^2^] where P=(Fo^2^+2Fc^2^)/3'
_atom_sites_solution_hydrogens     mixed
_atom_sites_solution_primary     direct
_atom_sites_solution_secondary     difmap
_refine_ls_shift/su_max     0.000
_refine_ls_shift/su_mean     0.000
_refine_diff_density_max     0.282
_refine_diff_density_min     -0.303
_refine_ls_extinction_method
;
SHELXL2016 (Sheldrick 2015)
;
_refine_ls_extinction_coef     0.0015(3)
_refine_ls_extinction_expression
                                  'Fc^*^=kFc[1+0.001xFc^2^\l^3^/sin(2\q)]^-1/4^'
loop_
    _atom_type_symbol
    _atom_type_description
    _atom_type_scat_dispersion_real
    _atom_type_scat_dispersion_imag
    _atom_type_scat_source
    'C' 'C' 0.0033 0.0016
                         'International Tables Vol C Tables 4.2.6.8 and 6.1.1.4'
    'H' 'H' 0.0000 0.0000
                         'International Tables Vol C Tables 4.2.6.8 and 6.1.1.4'
    'N' 'N' 0.0061 0.0033
                         'International Tables Vol C Tables 4.2.6.8 and 6.1.1.4'
    'O' 'O' 0.0106 0.0060
                         'International Tables Vol C Tables 4.2.6.8 and 6.1.1.4'
_computing_data_collection
;
EXPOSE in IPDS-I (Stoe & Cie, 2000)
;
_computing_cell_refinement
;
CELL in IPDS-I (Stoe & Cie, 2000)
;
_computing_data_reduction
;
INTEGRATE in IPDS-I (Stoe & Cie, 2000)
;
_computing_structure_solution
;
SHELXS97 (Sheldrick, 2008)
;
_computing_structure_refinement
;
SHELXL2016 (Sheldrick, 2015)
;
_computing_molecular_graphics
;
Mercury (Macrae <i>et al.</i>,  2008)
;
_computing_publication_material
;
SHELXL2016 (Sheldrick, 2015), PLATON (Spek, 2009) and
publCIF (Westrip, 2010)
;
loop_
    _atom_site_type_symbol
    _atom_site_label
    _atom_site_fract_x
    _atom_site_fract_y
    _atom_site_fract_z
    _atom_site_U_iso_or_equiv
    _atom_site_adp_type
    _atom_site_calc_flag
    _atom_site_occupancy
    _atom_site_disorder_assembly
    _atom_site_disorder_group
    O O1 0.17252(16) 0.2650(2) 0.25371(13) 0.0262(6) Uani d 1 . .
    O O2 0.11731(16) 0.4901(2) 0.29838(13) 0.0270(6) Uani d 1 . .
    O O3 0.15003(16) 0.6495(2) -0.05042(13) 0.0248(6) Uani d 1 . .
    O O4 0.03328(16) 0.4184(2) -0.10516(13) 0.0296(7) Uani d 1 . .
    N N1 0.10335(18) 0.3788(2) 0.07667(15) 0.0209(7) Uani d 1 . .
    N N2 0.17209(18) 0.5881(2) 0.14404(15) 0.0196(7) Uani d 1 . .
    N N3 0.0179(2) 0.2690(3) 0.17069(17) 0.0238(7) Uani d 1 . .
    H H3N -0.029(3) 0.307(4) 0.125(3) 0.084(17) Uiso d 1 . .
    N N4 -0.0867(2) 0.0255(3) 0.10199(18) 0.0424(10) Uani d 1 . .
    N N5 0.1965(2) 0.6453(3) 0.29048(18) 0.0235(8) Uani d 1 . .
    H H5N 0.222(2) 0.680(3) 0.269(2) 0.019(11) Uiso d 1 . .
    N N6 0.1542(2) 0.8767(3) 0.39734(17) 0.0260(8) Uani d 1 . .
    N N7 0.2429(2) 0.7300(3) 0.07033(18) 0.0225(7) Uani d 1 . .
    H H7N 0.265(3) 0.723(4) 0.121(2) 0.053(14) Uiso d 1 . .
    N N8 0.3666(2) 0.7102(3) -0.02182(18) 0.0329(8) Uani d 1 . .
    N N9 0.1864(2) 0.3770(3) -0.04837(17) 0.0216(7) Uani d 1 . .
    H H9N 0.236(3) 0.367(4) 0.000(3) 0.082(17) Uiso d 1 . .
    N N10 0.2190(2) 0.3237(3) -0.23133(17) 0.0308(8) Uani d 1 . .
    C C1 0.1173(2) 0.4044(3) 0.15150(18) 0.0184(8) Uani d 1 . .
    C C2 0.1486(2) 0.5109(3) 0.18446(18) 0.0187(8) Uani d 1 . .
    C C3 0.1582(2) 0.5635(3) 0.06870(19) 0.0197(8) Uani d 1 . .
    C C4 0.1232(2) 0.4582(3) 0.03481(19) 0.0175(8) Uani d 1 . .
    C C5 0.1034(2) 0.3081(3) 0.19780(19) 0.0207(8) Uani d 1 . .
    C C6 -0.0042(3) 0.1650(3) 0.2026(2) 0.0279(9) Uani d 1 . .
    H H6A -0.065750 0.172843 0.202155 0.033 Uiso calc 1 . .
    H H6B 0.041504 0.154238 0.258835 0.033 Uiso calc 1 . .
    C C7 -0.0039(3) 0.0627(3) 0.1541(2) 0.0294(10) Uani d 1 . .
    C C8 0.0768(3) 0.0094(4) 0.1648(3) 0.0503(12) Uani d 1 . .
    H H8 0.134532 0.036800 0.203162 0.060 Uiso calc 1 . .
    C C9 0.0729(4) -0.0836(4) 0.1195(3) 0.0677(16) Uani d 1 . .
    H H9 0.127695 -0.121059 0.125562 0.081 Uiso calc 1 . .
    C C10 -0.0118(5) -0.1218(4) 0.0652(3) 0.0646(16) Uani d 1 . .
    H H10 -0.016508 -0.186399 0.033254 0.078 Uiso calc 1 . .
    C C11 -0.0891(4) -0.0651(4) 0.0579(3) 0.0578(15) Uani d 1 . .
    H H11 -0.147385 -0.091176 0.019642 0.069 Uiso calc 1 . .
    C C12 0.1531(2) 0.5463(3) 0.26412(19) 0.0221(9) Uani d 1 . .
    C C13 0.2021(2) 0.6979(3) 0.36311(19) 0.0245(9) Uani d 1 . .
    H H13A 0.263666 0.732720 0.391842 0.029 Uiso calc 1 . .
    H H13B 0.195560 0.639111 0.398331 0.029 Uiso calc 1 . .
    C C14 0.1290(2) 0.7871(3) 0.34741(19) 0.0229(9) Uani d 1 . .
    C C15 0.0409(3) 0.7782(4) 0.2867(2) 0.0392(11) Uani d 1 . .
    H H15 0.024542 0.715957 0.250896 0.047 Uiso calc 1 . .
    C C16 -0.0228(3) 0.8602(4) 0.2787(2) 0.0408(12) Uani d 1 . .
    H H16 -0.084386 0.853260 0.238703 0.049 Uiso calc 1 . .
    C C17 0.0024(2) 0.9522(3) 0.3285(2) 0.0269(9) Uani d 1 . .
    H H17 -0.040291 1.010774 0.322741 0.032 Uiso calc 1 . .
    C C18 0.0917(3) 0.9572(3) 0.3872(2) 0.0300(10) Uani d 1 . .
    H H18 0.109726 1.020517 0.421982 0.036 Uiso calc 1 . .
    C C19 0.1827(2) 0.6525(3) 0.0241(2) 0.0223(9) Uani d 1 . .
    C C20 0.2835(2) 0.8163(3) 0.0381(2) 0.0240(9) Uani d 1 . .
    H H20A 0.294428 0.886330 0.070075 0.029 Uiso calc 1 . .
    H H20B 0.240326 0.833907 -0.017922 0.029 Uiso calc 1 . .
    C C21 0.3727(2) 0.7740(3) 0.04113(19) 0.0215(8) Uani d 1 . .
    C C22 0.4560(3) 0.7938(3) 0.1066(2) 0.0312(10) Uani d 1 . .
    H H22 0.458295 0.838750 0.149923 0.037 Uiso calc 1 . .
    C C23 0.5354(3) 0.7478(4) 0.1084(2) 0.0377(11) Uani d 1 . .
    H H23 0.593158 0.761289 0.152609 0.045 Uiso calc 1 . .
    C C24 0.5298(3) 0.6823(4) 0.0454(2) 0.0389(11) Uani d 1 . .
    H H24 0.583563 0.649171 0.045208 0.047 Uiso calc 1 . .
    C C25 0.4446(3) 0.6654(4) -0.0177(2) 0.0391(11) Uani d 1 . .
    H H25 0.441200 0.619099 -0.060761 0.047 Uiso calc 1 . .
    C C26 0.1097(2) 0.4191(3) -0.04760(19) 0.0223(8) Uani d 1 . .
    C C27 0.1859(3) 0.3171(3) -0.1166(2) 0.0271(9) Uani d 1 . .
    H H27A 0.123425 0.285802 -0.147570 0.033 Uiso calc 1 . .
    H H27B 0.228937 0.252544 -0.096491 0.033 Uiso calc 1 . .
    C C28 0.2120(2) 0.3846(3) -0.17289(19) 0.0227(9) Uani d 1 . .
    C C29 0.2268(3) 0.5004(3) -0.1660(2) 0.0320(10) Uani d 1 . .
    H H29 0.221046 0.541781 -0.124359 0.038 Uiso calc 1 . .
    C C30 0.2501(3) 0.5542(4) -0.2215(2) 0.0387(11) Uani d 1 . .
    H H30 0.261980 0.632934 -0.217523 0.046 Uiso calc 1 . .
    C C31 0.2560(3) 0.4926(4) -0.2820(2) 0.0361(11) Uani d 1 . .
    H H31 0.270793 0.527869 -0.321149 0.043 Uiso calc 1 . .
    C C32 0.2399(3) 0.3788(4) -0.2844(2) 0.0341(10) Uani d 1 . .
    H H32 0.243853 0.336422 -0.326373 0.041 Uiso calc 1 . .
loop_
    _atom_site_aniso_label
    _atom_site_aniso_U_11
    _atom_site_aniso_U_22
    _atom_site_aniso_U_33
    _atom_site_aniso_U_12
    _atom_site_aniso_U_13
    _atom_site_aniso_U_23
    O1 0.0257(14) 0.0249(16) 0.0236(13) 0.0019(12) 0.0064(11) 0.0010(11)
    O2 0.0316(15) 0.0256(16) 0.0252(13) -0.0051(13) 0.0135(12) 0.0022(12)
    O3 0.0269(14) 0.0254(16) 0.0177(13) -0.0006(12) 0.0053(11) 0.0021(11)
    O4 0.0226(14) 0.0369(17) 0.0216(13) 0.0002(12) 0.0021(11) -0.0022(11)
    N1 0.0173(15) 0.0232(19) 0.0199(15) 0.0024(14) 0.0059(12) 0.0000(13)
    N2 0.0152(15) 0.0207(18) 0.0209(15) 0.0015(13) 0.0059(12) -0.0024(13)
    N3 0.0235(17) 0.0194(19) 0.0245(16) -0.0016(15) 0.0067(14) 0.0016(14)
    N4 0.046(2) 0.029(2) 0.0347(19) -0.0138(18) 0.0013(17) -0.0013(16)
    N5 0.0273(18) 0.022(2) 0.0244(17) -0.0036(16) 0.0138(15) -0.0035(15)
    N6 0.0277(17) 0.0223(19) 0.0279(16) 0.0003(15) 0.0119(14) -0.0080(14)
    N7 0.0257(17) 0.0192(19) 0.0218(17) -0.0020(15) 0.0095(14) 0.0009(14)
    N8 0.037(2) 0.029(2) 0.0394(19) -0.0022(17) 0.0225(16) -0.0027(15)
    N9 0.0240(17) 0.0223(19) 0.0192(16) 0.0021(15) 0.0101(14) -0.0003(13)
    N10 0.0328(19) 0.034(2) 0.0282(17) -0.0031(16) 0.0155(15) -0.0050(15)
    C1 0.0132(17) 0.022(2) 0.0170(17) 0.0016(16) 0.0038(14) 0.0009(15)
    C2 0.0160(18) 0.018(2) 0.0207(18) 0.0020(16) 0.0064(14) -0.0011(16)
    C3 0.0160(18) 0.020(2) 0.0206(18) 0.0017(16) 0.0050(14) 0.0021(15)
    C4 0.0155(18) 0.016(2) 0.0209(18) 0.0001(16) 0.0075(14) 0.0000(15)
    C5 0.024(2) 0.015(2) 0.0237(19) 0.0059(17) 0.0107(17) -0.0020(15)
    C6 0.035(2) 0.023(2) 0.0256(19) -0.0068(19) 0.0124(18) -0.0025(16)
    C7 0.035(2) 0.025(2) 0.026(2) -0.011(2) 0.0107(17) -0.0034(17)
    C8 0.046(3) 0.037(3) 0.078(3) -0.008(2) 0.037(2) -0.018(3)
    C9 0.089(4) 0.032(3) 0.110(4) -0.007(3) 0.070(4) -0.019(3)
    C10 0.121(5) 0.025(3) 0.062(3) -0.030(3) 0.052(3) -0.020(2)
    C11 0.083(4) 0.036(3) 0.041(3) -0.020(3) 0.015(3) -0.011(2)
    C12 0.0189(18) 0.025(2) 0.0177(18) 0.0023(17) 0.0034(15) -0.0007(16)
    C13 0.025(2) 0.028(2) 0.0184(18) -0.0028(17) 0.0075(15) -0.0034(15)
    C14 0.024(2) 0.022(2) 0.0224(18) -0.0007(17) 0.0094(15) -0.0014(16)
    C15 0.034(2) 0.032(3) 0.037(2) 0.005(2) 0.0007(19) -0.0133(19)
    C16 0.027(2) 0.038(3) 0.039(2) 0.005(2) -0.0025(18) -0.014(2)
    C17 0.027(2) 0.024(2) 0.0287(19) -0.0009(18) 0.0104(17) 0.0002(17)
    C18 0.032(2) 0.026(2) 0.032(2) 0.003(2) 0.0143(18) -0.0066(17)
    C19 0.0191(19) 0.022(2) 0.024(2) 0.0024(17) 0.0075(16) -0.0022(16)
    C20 0.029(2) 0.020(2) 0.0253(19) -0.0029(17) 0.0137(17) -0.0028(16)
    C21 0.027(2) 0.015(2) 0.0255(19) -0.0026(17) 0.0144(16) 0.0014(16)
    C22 0.033(2) 0.025(2) 0.033(2) -0.0001(19) 0.0120(18) 0.0038(17)
    C23 0.029(2) 0.041(3) 0.043(2) -0.003(2) 0.0160(18) 0.005(2)
    C24 0.036(2) 0.034(3) 0.056(3) 0.006(2) 0.029(2) 0.011(2)
    C25 0.040(3) 0.037(3) 0.048(3) -0.002(2) 0.025(2) -0.007(2)
    C26 0.022(2) 0.024(2) 0.0205(18) -0.0008(18) 0.0086(16) -0.0017(16)
    C27 0.030(2) 0.025(2) 0.025(2) 0.0003(18) 0.0103(17) -0.0021(16)
    C28 0.0208(19) 0.022(2) 0.0223(18) 0.0013(17) 0.0062(15) 0.0027(16)
    C29 0.037(2) 0.027(3) 0.033(2) -0.006(2) 0.0155(18) -0.0059(19)
    C30 0.041(3) 0.031(3) 0.041(2) -0.007(2) 0.014(2) 0.002(2)
    C31 0.033(2) 0.043(3) 0.030(2) -0.007(2) 0.0113(18) 0.003(2)
    C32 0.037(2) 0.043(3) 0.028(2) -0.007(2) 0.0195(18) -0.0001(19)
_geom_special_details
;
 All esds (except the esd in the dihedral angle between two l.s. planes)
 are estimated using the full covariance matrix.  The cell esds are taken
 into account individually in the estimation of esds in distances, angles
 and torsion angles; correlations between esds in cell parameters are only
 used when they are defined by crystal symmetry.  An approximate (isotropic)
 treatment of cell esds is used for estimating esds involving l.s. planes.
;
loop_
    _geom_bond_atom_site_label_1
    _geom_bond_atom_site_label_2
    _geom_bond_site_symmetry_2
    _geom_bond_distance
    _geom_bond_publ_flag
    O1 C5 . 1.256(4) ?
    O2 C12 . 1.220(4) ?
    O3 C19 . 1.246(4) ?
    O4 C26 . 1.231(4) ?
    N1 C1 . 1.338(4) ?
    N1 C4 . 1.342(4) ?
    N2 C2 . 1.336(4) ?
    N2 C3 . 1.345(4) ?
    N3 C5 . 1.327(4) ?
    N3 C6 . 1.475(5) ?
    N3 H3N . 0.97(5) ?
    N4 C7 . 1.338(5) ?
    N4 C11 . 1.339(6) ?
    N5 C12 . 1.346(5) ?
    N5 C13 . 1.448(4) ?
    N5 H5N . 0.79(4) ?
    N6 C18 . 1.339(5) ?
    N6 C14 . 1.350(4) ?
    N7 C19 . 1.342(4) ?
    N7 C20 . 1.470(5) ?
    N7 H7N . 0.86(4) ?
    N8 C25 . 1.333(5) ?
    N8 C21 . 1.356(5) ?
    N9 C26 . 1.336(4) ?
    N9 C27 . 1.445(4) ?
    N9 H9N . 0.92(4) ?
    N10 C32 . 1.336(5) ?
    N10 C28 . 1.345(5) ?
    C1 C2 . 1.399(5) ?
    C1 C5 . 1.501(5) ?
    C2 C12 . 1.504(5) ?
    C3 C4 . 1.402(5) ?
    C3 C19 . 1.494(5) ?
    C4 C26 . 1.516(5) ?
    C6 C7 . 1.511(5) ?
    C6 H6A . 0.9900 ?
    C6 H6B . 0.9900 ?
    C7 C8 . 1.379(6) ?
    C8 C9 . 1.369(6) ?
    C8 H8 . 0.9500 ?
    C9 C10 . 1.375(7) ?
    C9 H9 . 0.9500 ?
    C10 C11 . 1.368(7) ?
    C10 H10 . 0.9500 ?
    C11 H11 . 0.9500 ?
    C13 C14 . 1.513(5) ?
    C13 H13A . 0.9900 ?
    C13 H13B . 0.9900 ?
    C14 C15 . 1.382(5) ?
    C15 C16 . 1.374(5) ?
    C15 H15 . 0.9500 ?
    C16 C17 . 1.372(5) ?
    C16 H16 . 0.9500 ?
    C17 C18 . 1.378(5) ?
    C17 H17 . 0.9500 ?
    C18 H18 . 0.9500 ?
    C20 C21 . 1.498(5) ?
    C20 H20A . 0.9900 ?
    C20 H20B . 0.9900 ?
    C21 C22 . 1.385(5) ?
    C22 C23 . 1.374(6) ?
    C22 H22 . 0.9500 ?
    C23 C24 . 1.372(6) ?
    C23 H23 . 0.9500 ?
    C24 C25 . 1.380(5) ?
    C24 H24 . 0.9500 ?
    C25 H25 . 0.9500 ?
    C27 C28 . 1.509(5) ?
    C27 H27A . 0.9900 ?
    C27 H27B . 0.9900 ?
    C28 C29 . 1.391(5) ?
    C29 C30 . 1.390(5) ?
    C29 H29 . 0.9500 ?
    C30 C31 . 1.374(6) ?
    C30 H30 . 0.9500 ?
    C31 C32 . 1.372(6) ?
    C31 H31 . 0.9500 ?
    C32 H32 . 0.9500 ?
loop_
    _geom_angle_atom_site_label_1
    _geom_angle_atom_site_label_2
    _geom_angle_atom_site_label_3
    _geom_angle_site_symmetry_1
    _geom_angle_site_symmetry_3
    _geom_angle
    _geom_angle_publ_flag
    C1 N1 C4 . . 117.5(3) ?
    C2 N2 C3 . . 118.0(3) ?
    C5 N3 C6 . . 122.0(3) ?
    C5 N3 H3N . . 117(3) ?
    C6 N3 H3N . . 120(3) ?
    C7 N4 C11 . . 117.5(4) ?
    C12 N5 C13 . . 121.8(3) ?
    C12 N5 H5N . . 124(3) ?
    C13 N5 H5N . . 114(3) ?
    C18 N6 C14 . . 118.6(3) ?
    C19 N7 C20 . . 122.9(3) ?
    C19 N7 H7N . . 119(3) ?
    C20 N7 H7N . . 118(3) ?
    C25 N8 C21 . . 117.0(3) ?
    C26 N9 C27 . . 122.3(3) ?
    C26 N9 H9N . . 117(3) ?
    C27 N9 H9N . . 118(3) ?
    C32 N10 C28 . . 117.5(4) ?
    N1 C1 C2 . . 121.6(3) ?
    N1 C1 C5 . . 114.7(3) ?
    C2 C1 C5 . . 123.5(3) ?
    N2 C2 C1 . . 120.7(3) ?
    N2 C2 C12 . . 116.8(3) ?
    C1 C2 C12 . . 122.4(3) ?
    N2 C3 C4 . . 120.8(3) ?
    N2 C3 C19 . . 117.0(3) ?
    C4 C3 C19 . . 122.2(3) ?
    N1 C4 C3 . . 121.1(3) ?
    N1 C4 C26 . . 113.5(3) ?
    C3 C4 C26 . . 125.3(3) ?
    O1 C5 N3 . . 125.0(3) ?
    O1 C5 C1 . . 118.9(3) ?
    N3 C5 C1 . . 115.8(3) ?
    N3 C6 C7 . . 111.8(3) ?
    N3 C6 H6A . . 109.3 ?
    C7 C6 H6A . . 109.3 ?
    N3 C6 H6B . . 109.3 ?
    C7 C6 H6B . . 109.3 ?
    H6A C6 H6B . . 107.9 ?
    N4 C7 C8 . . 122.4(4) ?
    N4 C7 C6 . . 115.8(4) ?
    C8 C7 C6 . . 121.8(3) ?
    C9 C8 C7 . . 119.2(4) ?
    C9 C8 H8 . . 120.4 ?
    C7 C8 H8 . . 120.4 ?
    C8 C9 C10 . . 118.9(5) ?
    C8 C9 H9 . . 120.5 ?
    C10 C9 H9 . . 120.5 ?
    C11 C10 C9 . . 118.8(5) ?
    C11 C10 H10 . . 120.6 ?
    C9 C10 H10 . . 120.6 ?
    N4 C11 C10 . . 123.2(5) ?
    N4 C11 H11 . . 118.4 ?
    C10 C11 H11 . . 118.4 ?
    O2 C12 N5 . . 125.1(3) ?
    O2 C12 C2 . . 121.5(3) ?
    N5 C12 C2 . . 113.4(3) ?
    N5 C13 C14 . . 113.0(3) ?
    N5 C13 H13A . . 109.0 ?
    C14 C13 H13A . . 109.0 ?
    N5 C13 H13B . . 109.0 ?
    C14 C13 H13B . . 109.0 ?
    H13A C13 H13B . . 107.8 ?
    N6 C14 C15 . . 121.1(4) ?
    N6 C14 C13 . . 116.1(3) ?
    C15 C14 C13 . . 122.8(3) ?
    C16 C15 C14 . . 119.3(4) ?
    C16 C15 H15 . . 120.4 ?
    C14 C15 H15 . . 120.4 ?
    C17 C16 C15 . . 119.9(4) ?
    C17 C16 H16 . . 120.0 ?
    C15 C16 H16 . . 120.0 ?
    C16 C17 C18 . . 118.0(4) ?
    C16 C17 H17 . . 121.0 ?
    C18 C17 H17 . . 121.0 ?
    N6 C18 C17 . . 123.0(4) ?
    N6 C18 H18 . . 118.5 ?
    C17 C18 H18 . . 118.5 ?
    O3 C19 N7 . . 124.7(3) ?
    O3 C19 C3 . . 120.3(3) ?
    N7 C19 C3 . . 114.9(3) ?
    N7 C20 C21 . . 109.7(3) ?
    N7 C20 H20A . . 109.7 ?
    C21 C20 H20A . . 109.7 ?
    N7 C20 H20B . . 109.7 ?
    C21 C20 H20B . . 109.7 ?
    H20A C20 H20B . . 108.2 ?
    N8 C21 C22 . . 122.0(4) ?
    N8 C21 C20 . . 116.1(3) ?
    C22 C21 C20 . . 121.7(3) ?
    C23 C22 C21 . . 119.5(4) ?
    C23 C22 H22 . . 120.3 ?
    C21 C22 H22 . . 120.3 ?
    C24 C23 C22 . . 119.0(4) ?
    C24 C23 H23 . . 120.5 ?
    C22 C23 H23 . . 120.5 ?
    C23 C24 C25 . . 118.5(4) ?
    C23 C24 H24 . . 120.7 ?
    C25 C24 H24 . . 120.7 ?
    N8 C25 C24 . . 123.9(4) ?
    N8 C25 H25 . . 118.0 ?
    C24 C25 H25 . . 118.0 ?
    O4 C26 N9 . . 124.8(3) ?
    O4 C26 C4 . . 122.0(3) ?
    N9 C26 C4 . . 113.0(3) ?
    N9 C27 C28 . . 116.3(3) ?
    N9 C27 H27A . . 108.2 ?
    C28 C27 H27A . . 108.2 ?
    N9 C27 H27B . . 108.2 ?
    C28 C27 H27B . . 108.2 ?
    H27A C27 H27B . . 107.4 ?
    N10 C28 C29 . . 122.3(3) ?
    N10 C28 C27 . . 114.5(3) ?
    C29 C28 C27 . . 123.2(3) ?
    C30 C29 C28 . . 118.4(4) ?
    C30 C29 H29 . . 120.8 ?
    C28 C29 H29 . . 120.8 ?
    C31 C30 C29 . . 119.6(4) ?
    C31 C30 H30 . . 120.2 ?
    C29 C30 H30 . . 120.2 ?
    C32 C31 C30 . . 118.0(4) ?
    C32 C31 H31 . . 121.0 ?
    C30 C31 H31 . . 121.0 ?
    N10 C32 C31 . . 124.2(4) ?
    N10 C32 H32 . . 117.9 ?
    C31 C32 H32 . . 117.9 ?
loop_
    _geom_torsion_atom_site_label_1
    _geom_torsion_atom_site_label_2
    _geom_torsion_atom_site_label_3
    _geom_torsion_atom_site_label_4
    _geom_torsion_site_symmetry_1
    _geom_torsion_site_symmetry_2
    _geom_torsion_site_symmetry_3
    _geom_torsion_site_symmetry_4
    _geom_torsion
    _geom_torsion_publ_flag
    C4 N1 C1 C2 . . . . 2.1(5) ?
    C4 N1 C1 C5 . . . . -173.8(3) ?
    C3 N2 C2 C1 . . . . 4.9(5) ?
    C3 N2 C2 C12 . . . . -172.1(3) ?
    N1 C1 C2 N2 . . . . -5.0(5) ?
    C5 C1 C2 N2 . . . . 170.5(3) ?
    N1 C1 C2 C12 . . . . 171.9(3) ?
    C5 C1 C2 C12 . . . . -12.7(5) ?
    C2 N2 C3 C4 . . . . -2.3(5) ?
    C2 N2 C3 C19 . . . . 178.5(3) ?
    C1 N1 C4 C3 . . . . 0.5(5) ?
    C1 N1 C4 C26 . . . . 177.1(3) ?
    N2 C3 C4 N1 . . . . -0.4(5) ?
    C19 C3 C4 N1 . . . . 178.7(3) ?
    N2 C3 C4 C26 . . . . -176.5(3) ?
    C19 C3 C4 C26 . . . . 2.6(5) ?
    C6 N3 C5 O1 . . . . -2.6(5) ?
    C6 N3 C5 C1 . . . . 171.2(3) ?
    N1 C1 C5 O1 . . . . 108.5(4) ?
    C2 C1 C5 O1 . . . . -67.2(5) ?
    N1 C1 C5 N3 . . . . -65.6(4) ?
    C2 C1 C5 N3 . . . . 118.6(4) ?
    C5 N3 C6 C7 . . . . -93.0(4) ?
    C11 N4 C7 C8 . . . . -1.9(6) ?
    C11 N4 C7 C6 . . . . 180.0(4) ?
    N3 C6 C7 N4 . . . . -101.2(4) ?
    N3 C6 C7 C8 . . . . 80.6(5) ?
    N4 C7 C8 C9 . . . . 1.5(7) ?
    C6 C7 C8 C9 . . . . 179.5(4) ?
    C7 C8 C9 C10 . . . . -0.7(8) ?
    C8 C9 C10 C11 . . . . 0.4(8) ?
    C7 N4 C11 C10 . . . . 1.6(7) ?
    C9 C10 C11 N4 . . . . -0.9(8) ?
    C13 N5 C12 O2 . . . . -2.3(5) ?
    C13 N5 C12 C2 . . . . 175.4(3) ?
    N2 C2 C12 O2 . . . . 166.2(3) ?
    C1 C2 C12 O2 . . . . -10.7(5) ?
    N2 C2 C12 N5 . . . . -11.6(4) ?
    C1 C2 C12 N5 . . . . 171.5(3) ?
    C12 N5 C13 C14 . . . . -97.1(4) ?
    C18 N6 C14 C15 . . . . 0.3(5) ?
    C18 N6 C14 C13 . . . . -178.7(3) ?
    N5 C13 C14 N6 . . . . -145.5(3) ?
    N5 C13 C14 C15 . . . . 35.5(5) ?
    N6 C14 C15 C16 . . . . -2.0(6) ?
    C13 C14 C15 C16 . . . . 176.9(4) ?
    C14 C15 C16 C17 . . . . 2.8(7) ?
    C15 C16 C17 C18 . . . . -1.9(6) ?
    C14 N6 C18 C17 . . . . 0.7(6) ?
    C16 C17 C18 N6 . . . . 0.1(6) ?
    C20 N7 C19 O3 . . . . -5.1(5) ?
    C20 N7 C19 C3 . . . . 172.8(3) ?
    N2 C3 C19 O3 . . . . -160.7(3) ?
    C4 C3 C19 O3 . . . . 20.1(5) ?
    N2 C3 C19 N7 . . . . 21.3(5) ?
    C4 C3 C19 N7 . . . . -157.9(3) ?
    C19 N7 C20 C21 . . . . -92.0(4) ?
    C25 N8 C21 C22 . . . . 0.9(6) ?
    C25 N8 C21 C20 . . . . -175.6(3) ?
    N7 C20 C21 N8 . . . . 85.3(4) ?
    N7 C20 C21 C22 . . . . -91.2(4) ?
    N8 C21 C22 C23 . . . . 0.1(6) ?
    C20 C21 C22 C23 . . . . 176.4(4) ?
    C21 C22 C23 C24 . . . . -0.7(6) ?
    C22 C23 C24 C25 . . . . 0.3(6) ?
    C21 N8 C25 C24 . . . . -1.4(6) ?
    C23 C24 C25 N8 . . . . 0.8(7) ?
    C27 N9 C26 O4 . . . . -5.2(6) ?
    C27 N9 C26 C4 . . . . 168.9(3) ?
    N1 C4 C26 O4 . . . . 81.6(4) ?
    C3 C4 C26 O4 . . . . -102.1(4) ?
    N1 C4 C26 N9 . . . . -92.6(4) ?
    C3 C4 C26 N9 . . . . 83.7(4) ?
    C26 N9 C27 C28 . . . . 97.9(4) ?
    C32 N10 C28 C29 . . . . -0.9(5) ?
    C32 N10 C28 C27 . . . . 178.6(3) ?
    N9 C27 C28 N10 . . . . 174.1(3) ?
    N9 C27 C28 C29 . . . . -6.4(5) ?
    N10 C28 C29 C30 . . . . -0.4(5) ?
    C27 C28 C29 C30 . . . . -179.8(3) ?
    C28 C29 C30 C31 . . . . 1.4(6) ?
    C29 C30 C31 C32 . . . . -1.1(6) ?
    C28 N10 C32 C31 . . . . 1.2(6) ?
    C30 C31 C32 N10 . . . . -0.2(6) ?
loop_
    _geom_hbond_atom_site_label_D
    _geom_hbond_atom_site_label_H
    _geom_hbond_atom_site_label_A
    _geom_hbond_site_symmetry_A
    _geom_hbond_distance_DH
    _geom_hbond_distance_HA
    _geom_hbond_distance_DA
    _geom_hbond_angle_DHA
    C29 H29 O3 . 0.95 2.48 3.389(5) 160
    N3 H3N O3 3_565 0.97(5) 1.91(5) 2.829(4) 158(4)
    N5 H5N O1 2 0.79(4) 2.17(4) 2.932(4) 162(3)
    N7 H7N O1 2 0.86(4) 2.14(4) 2.967(4) 161(4)
    N9 H9N N6 2_545 0.92(4) 1.96(5) 2.864(4) 169(5)
    C13 H13A N1 2 0.99 2.62 3.554(5) 158
    C20 H20A O2 2 0.99 2.54 3.433(4) 149
    C22 H22 O2 2 0.95 2.57 3.418(5) 149
_shelx_hkl_file
;
 -19   0   4   -2.09   41.64
 -19   0   4   48.41   42.52
  19   0  -4   34.07   40.97
  19   0  -5   43.66   41.90
 -19   0   5    1.92   43.67
 -19   0   5   33.83   42.20
 -19   0   6    4.27   42.63
  19   0  -6  -12.15   41.80
 -19   0   6   -8.70   29.42
  19   0  -7  -17.66   42.03
 -19   0   7   23.58   42.72
  19   0  -8  -24.57   30.32
 -19   0   8  -20.75   42.78
  19   0  -9   18.28   38.05
 -19   0   9   -8.94   30.42
  19   0 -10    0.00   41.77
 -19   0  10  -41.92   30.23
 -19   0  11    1.80   29.93
  19   0 -11  -10.17   41.63
 -19   0  12   14.64   41.91
  19   0 -12   29.42   40.98
 -19   0  13  -11.34   42.26
  19   0 -13   28.78   41.22
 -19   0  14  -19.10   42.69
  19   0 -14   -8.58   42.01
 -19   1   5  -34.73   41.31
 -19  -1   5  -20.70   29.75
 -19   1   5  -10.28   43.08
  19  -1  -5   -2.73   41.17
 -19  -1   5  -19.51   30.52
  19   1  -5   19.61   29.33
 -19  -1   6   37.66   30.34
 -19   1   6   46.85   43.22
 -19   1   6   38.35   41.08
  19   1  -6   45.59   42.26
  19  -1  -6   26.57   41.11
 -19   1   7   -9.26   42.63
  19   1  -7  -44.87   42.53
 -19  -1   7    4.98   42.49
  19  -1  -7  -29.51   41.74
  19  -1  -8   14.66   40.94
 -19   1   8  -17.47   30.27
 -19  -1   8    9.56   42.62
  19   1  -8    7.46   41.67
  19  -1  -9   14.49   41.13
 -19   1   9  -10.59   43.10
 -19  -1   9    2.13   42.58
  19   1  -9   15.66   42.05
 -19  -1  10   -8.03   30.05
 -19   1  10  -13.34   42.47
  19  -1 -10   16.54   41.11
  19   1 -10    1.41   41.49
  19   1 -11    4.06   41.36
 -19  -1  11    1.66   29.76
  19  -1 -11    6.63   41.30
 -19   1  11   12.44   42.27
  19   1 -12   13.34   41.60
  19  -1 -12   24.60   41.15
 -19   1  12    5.42   30.12
 -19  -1  12    6.58   29.24
 -19  -1  13   34.68   29.38
  19  -1 -13   69.97   29.40
  19   1 -13   19.63   29.65
 -19   1  13   55.23   43.21
  19   1 -14  -18.89   41.87
 -19  -1  14   20.56   42.58
 -19   1  14    1.88   43.68
  19  -1 -14   -1.15   29.37
 -19  -2   5   16.74   30.12
 -19   2   5   -9.42   41.37
  19   2  -5    9.98   30.12
 -19  -2   5   29.07   43.03
  19   2  -6   10.63   30.13
 -19   2   6   -1.10   40.97
 -19   2   6    9.94   52.52
 -19  -2   6  -27.90   43.72
  19  -2  -6    3.71   41.03
  19   2  -7    8.85   42.24
  19  -2  -7   20.79   40.49
 -19  -2   7   -4.24   42.55
 -19   2   7    0.20   41.18
 -19   2   7    4.98   42.43
  19   2  -8    4.46   41.75
 -19   2   8   13.56   42.52
  19  -2  -8   -8.73   29.32
 -19  -2   8   12.89   42.35
  19  -2  -9   39.92   40.60
  19   2  -9   25.80   41.54
 -19   2   9   10.52   42.63
 -19  -2   9  -20.74   42.38
 -19   2  10    1.57   42.55
  19  -2 -10   57.40   41.19
 -19  -2  10   30.63   29.70
  19   2 -10   34.97   41.65
 -19   2  11   31.56   42.56
  19  -2 -11   33.09   41.09
  19   2 -11   46.93   28.76
 -19  -2  11   21.40   29.96
 -19  -2  12   18.99   29.51
  19   2 -12    1.93   28.86
 -19   2  12   34.42   42.28
  19  -2 -12  -17.08   41.01
 -19   2  13   18.63   43.49
  19   2 -13   34.91   29.11
  19  -2 -13  -12.20   42.26
 -19  -2  13  -15.37   30.40
 -19  -2  14   14.15   29.44
  19  -2 -14   -8.10   41.36
 -19   3   6  -34.22   41.84
  19  -3  -7   16.34   41.35
 -19  -3   7   -2.27   29.93
 -19   3   7  -15.67   41.75
  19   3  -7    1.37   42.59
 -19   3   7  -20.53   42.72
  19  -3  -8   -2.93   40.88
  19   3  -8  -20.21   42.38
 -19  -3   8   24.12   41.97
 -19   3   8   27.62   40.91
 -19   3   8    5.57   42.35
 -19   3   9   -4.41   42.31
 -19  -3   9   42.17   41.58
  19  -3  -9    9.21   40.57
  19   3  -9   11.47   29.61
 -19  -3  10  -21.48   42.77
  19  -3 -10   15.54   40.65
  19   3 -10   32.54   29.31
 -19   3  10   19.86   42.48
 -19   3  11   49.08   42.41
  19  -3 -11   17.37   40.99
  19   3 -11   11.16   28.98
 -19  -3  11   -2.08   42.36
 -19  -3  12  -22.15   41.89
  19  -3 -12   39.42   40.01
 -19   3  12    4.22   52.82
  19   3 -12    6.31   28.92
  19   3 -13   23.24   27.89
 -19  -3  13  -23.53   29.63
  19   4 -10   -9.99   28.70
 -18   0   1   -3.33   42.61
 -18   0   1  -66.28   42.18
  18   0  -1    9.68   40.51
 -18   0   2   11.37   40.61
 -18   0   2  -32.27   42.92
  18   0  -2    2.20   40.26
 -18   0   3  -16.72   39.47
  18   0  -3  -19.68   37.26
 -18   0   3    0.85   37.54
 -18   0   4   10.39   24.94
 -18   0   4    0.67   33.84
  18   0  -4   29.00   33.86
  18   0  -5    6.07   33.71
 -18   0   5    0.83   35.29
 -18   0   5   -4.46   34.36
  18   0  -6   -5.48   34.43
 -18   0   6   31.06   35.06
 -18   0   7   17.72   34.74
  18   0  -7   19.47   34.08
  18   0  -8   20.04   34.02
 -18   0   8   16.73   34.72
 -18   0   9   27.08   34.64
  18   0  -9  -26.94   34.24
  18   0 -10  -29.73   34.33
 -18   0  10    7.16   34.61
  18   0 -11   29.97   33.97
 -18   0  11  -26.29   34.63
 -18   0  12   41.02   35.17
  18   0 -12   51.62   24.55
 -18   0  13    6.78   25.54
  18   0 -13   -1.85   24.10
  18   0 -14   57.63   34.79
 -18   0  14   32.63   35.73
 -18   0  15   29.34   38.10
  18   0 -15  -12.24   38.05
 -18   0  16   21.34   42.30
  18   0 -16    3.30   42.18
  18   0 -17   -0.77   30.43
  18   1  -1    8.95   28.87
 -18  -1   1    2.89   41.94
 -18   1   1   26.43   28.84
 -18   1   1    7.24   29.97
  18  -1  -1   -2.83   41.18
 -18  -1   1   21.39   40.92
  18  -1  -2   -6.88   28.75
  18   1  -2   -1.12   40.52
 -18  -1   2   -7.11   41.28
 -18  -1   2   -6.83   29.74
 -18   1   2  -20.25   42.60
 -18   1   2   12.54   40.53
 -18   1   3   20.42   38.78
  18   1  -3  -18.37   29.35
 -18  -1   3  -33.11   29.69
 -18  -1   3   44.76   38.66
  18  -1  -3   12.17   36.74
 -18   1   3   -2.20   37.23
 -18  -1   4   -5.58   34.59
 -18  -1   4   -6.55   35.69
 -18   1   4    3.33   33.81
 -18   1   4   14.90   35.51
  18   1  -4   13.92   33.90
  18  -1  -4    2.96   33.30
  18  -1  -5    0.16   33.72
 -18  -1   5    5.60   35.47
 -18   1   5    4.00   24.08
  18   1  -5  -20.62   34.70
 -18   1   5   -3.70   35.77
 -18  -1   6   17.49   35.28
 -18   1   6   -3.57   35.38
  18  -1  -6  -11.59   34.47
  18   1  -6    2.98   34.21
 -18  -1   7   12.44   35.22
 -18   1   7   23.82   35.31
  18   1  -7   27.63   34.43
  18  -1  -7   28.90   33.78
 -18  -1   8  -13.53   35.10
 -18   1   8  -13.35   25.05
  18  -1  -8    5.92   23.88
  18   1  -8   14.25   23.96
 -18  -1   9   -1.94   34.70
  18   1  -9    9.16   33.56
  18  -1  -9    7.82   33.33
 -18   1   9    6.94   35.21
  18   1 -10   -0.73   33.84
 -18   1  10  -16.64   34.79
 -18  -1  10   -5.07   24.44
  18  -1 -10   -0.65   34.07
 -18   1  11   12.31   25.17
 -18  -1  11    6.83   34.45
  18   1 -11   31.52   33.60
  18  -1 -11   25.18   24.13
  18   1 -12   22.66   34.51
 -18   1  12   -4.83   35.07
 -18  -1  12   11.32   35.04
  18  -1 -12   53.27   34.43
 -18  -1  13    5.71   34.97
  18   1 -13  -24.12   34.14
  18  -1 -13   10.38   34.79
 -18   1  13   20.94   35.36
  18   1 -14  -15.68   33.81
 -18   1  14  -26.89   35.40
 -18  -1  14    8.68   34.73
  18  -1 -14  -27.80   34.99
 -18  -1  15    9.81   41.82
  18  -1 -15   -3.20   29.85
 -18   1  15    7.84   39.25
  18   1 -15   33.39   37.45
  18  -1 -16  -15.01   42.88
 -18  -1  16   -6.50   42.45
  18   1 -16    7.03   41.34
 -18   1  16  -18.84   43.06
  18  -1 -17    7.24   43.60
 -18  -1  17   32.44   42.26
 -18   1  17   -2.55   30.56
 -18   2   1   11.42   42.30
  18   2  -1  -10.47   41.39
  18  -2  -2   29.40   40.58
 -18   2   2    7.69   42.12
  18   2  -2   17.46   41.22
 -18  -2   2   41.25   42.32
 -18  -2   2  -12.74   29.49
 -18   2   2   -2.81   41.63
 -18   2   3    3.84   40.74
 -18  -2   3    9.92   29.16
  18   2  -3   15.92   29.12
  18  -2  -3   -8.79   40.80
 -18  -2   3   15.24   41.97
 -18   2   3   -2.00   30.35
 -18  -2   4    0.58   39.21
 -18  -2   4   -8.05   35.09
  18   2  -4  -10.39   34.92
 -18   2   4   -1.72   35.43
  18  -2  -4  -25.05   44.67
 -18   2   4    8.03   33.46
 -18   2   5   17.75   34.06
 -18  -2   5   16.73   24.46
  18  -2  -5   -7.65   34.10
 -18   2   5    6.77   35.86
  18   2  -5  -47.39   35.51
 -18  -2   6    1.59   24.76
  18  -2  -6   -4.45   33.55
 -18   2   6    5.34   33.55
 -18   2   6  -11.81   34.96
  18   2  -6    0.26   24.42
 -18   2   7  -12.71   35.06
 -18  -2   7    1.51   34.80
  18  -2  -7   14.70   33.72
  18   2  -7   -6.63   34.71
 -18  -2   8    0.37   34.85
  18  -2  -8   27.72   33.69
 -18   2   8   16.12   35.24
  18   2  -8   -2.12   34.45
  18  -2  -9    3.27   33.55
 -18  -2   9  -12.68   34.68
  18   2  -9  -11.48   24.35
 -18   2   9   -6.15   34.96
 -18   2  10   27.72   34.36
 -18  -2  10   -1.13   24.23
  18  -2 -10    1.95   23.93
  18   2 -10  -23.22   33.58
  18  -2 -11   36.02   33.74
  18   2 -11   21.83   33.27
 -18  -2  11  -35.29   34.86
 -18   2  11   37.80   34.88
 -18   2  12   -5.17   35.04
  18   2 -12   10.36   32.76
 -18  -2  12   27.25   33.97
  18  -2 -12    8.46   33.82
 -18  -2  13  -18.00   34.88
  18   2 -13   -3.59   33.37
 -18   2  13   31.91   35.82
  18  -2 -13  -11.02   24.29
 -18  -2  14   23.05   38.12
  18  -2 -14   -6.85   34.81
  18   2 -14   14.62   33.36
 -18   2  14   17.03   39.15
  18  -2 -15   -4.80   42.41
  18   2 -15  -29.84   29.11
 -18  -2  15   24.09   41.45
 -18   2  15   -8.82   43.24
  18  -2 -16   24.27   42.84
  18   2 -16  -10.55   41.31
 -18  -2  16  -12.91   43.26
 -18   2  16   41.30   43.15
  18   3  -2   -7.09   42.22
 -18  -3   2   13.36   42.18
  18  -3  -2    8.61   41.66
 -18  -3   2   16.32   29.95
 -18   3   2  -18.40   41.91
 -18   3   2  -35.35   43.26
 -18   3   3   26.54   42.65
  18  -3  -3   13.23   41.38
  18   3  -3   28.64   41.98
 -18  -3   3    6.10   42.90
 -18  -3   3   -0.60   30.34
 -18   3   3    6.89   41.78
  18   3  -4   -1.50   30.03
 -18   3   4    7.66   43.14
 -18  -3   4    1.60   30.20
  18  -3  -4   33.46   40.60
 -18  -3   4   -1.25   30.07
 -18   3   4  -11.31   41.48
  18   3  -5   -3.31   35.58
 -18   3   5   27.80   46.07
  18  -3  -5    5.57   44.57
 -18   3   5   -0.58   34.20
 -18  -3   5   -0.04   25.29
 -18   3   6    8.88   43.20
 -18   3   6   15.25   33.99
  18   3  -6  -28.22   35.33
 -18  -3   6    3.89   35.65
  18  -3  -6    3.20   33.98
 -18   3   7    6.22   34.77
  18  -3  -7  -11.57   34.19
 -18   3   7    8.32   34.08
 -18  -3   7   15.07   35.24
  18   3  -7   16.66   34.22
 -18   3   8   11.41   35.12
  18   3  -8   36.29   24.70
  18  -3  -8   22.49   34.05
 -18  -3   8   13.23   34.91
 -18   3   9   28.44   34.82
  18   3  -9   55.64   23.77
  18  -3  -9   13.72   33.65
 -18  -3   9   14.19   34.59
  18  -3 -10    3.08   33.02
 -18   3  10   10.94   34.58
 -18  -3  10   33.23   34.22
  18   3 -10    2.67   33.27
 -18  -3  11  -10.09   34.39
  18   3 -11    5.90   32.95
 -18   3  11  -12.28   35.14
  18  -3 -11    6.99   33.47
  18  -3 -12   -0.58   34.14
  18   3 -12   14.20   23.13
 -18   3  12   -9.24   35.69
 -18  -3  12   34.89   33.67
  18  -3 -13   72.94   37.88
 -18   3  13   31.92   40.59
  18   3 -13  -10.00   23.63
 -18  -3  13   -3.28   38.53
 -18   3  14  -14.37   43.08
 -18  -3  14    7.96   40.79
  18   3 -14   33.21   39.38
  18  -3 -14   22.37   40.91
 -18   3  15    5.07   30.88
  18  -3 -15    6.87   42.15
  18   3 -15   -0.81   39.85
 -18  -3  15   -5.16   41.74
  18   3 -16    5.09   39.98
  18  -3 -16    0.58   42.72
 -18  -3  16   -0.67   29.82
 -18   4   3    2.40   43.68
 -18  -4   3  -11.73   43.40
 -18  -4   3  -17.45   43.03
  18   4  -3   22.87   42.62
 -18   4   3   19.13   43.04
  18  -4  -3   -6.34   42.78
  18   4  -4   62.92   42.74
 -18   4   4   63.64   43.68
 -18  -4   4   35.80   43.49
  18  -4  -4   29.26   42.99
 -18   4   4   90.45   52.50
 -18   4   5   34.58   42.32
  18  -4  -5   32.05   41.74
 -18  -4   5   38.70   30.39
 -18   4   5   16.20   51.08
  18   4  -5    0.30   42.07
  18   4  -6   -9.19   42.33
  18  -4  -6    9.85   41.96
 -18  -4   6   -0.39   39.06
 -18   4   6    4.90   41.87
 -18   4   6   18.90   48.27
  18   4  -7    9.08   38.16
 -18  -4   7   11.02   38.94
  18  -4  -7   25.20   45.50
 -18   4   7   -2.72   45.72
 -18   4   7   -4.99   37.98
 -18   4   8  -12.96   45.64
 -18  -4   8   -0.35   35.35
 -18   4   8    4.55   34.31
  18  -4  -8   -3.81   34.35
  18   4  -8    9.83   24.19
  18   4  -9   -7.52   24.06
 -18   4   9    5.85   41.87
 -18  -4   9   -1.03   34.82
  18  -4  -9   -7.52   34.34
  18   4 -10    2.65   23.52
 -18  -4  10    0.94   24.39
  18  -4 -10    4.27   33.69
 -18   4  10   19.18   45.04
 -18   4  11   17.05   48.73
 -18  -4  11   -4.15   29.05
  18   4 -11   26.23   27.23
  18  -4 -11   -4.08   40.28
  18   4 -12    5.12   28.57
 -18   4  12   31.35   42.70
  18  -4 -12   47.33   48.74
 -18  -4  12  -18.57   29.49
 -18  -4  13   -8.84   29.16
  18  -4 -13  -13.42   40.53
 -18   4  13    1.44   30.35
  18   4 -13    5.49   38.67
  18   4 -14  -55.21   39.67
 -18  -4  14   36.80   28.29
  18  -4 -14   -5.92   40.50
 -18   4  14  -29.80   43.53
  18  -4 -15   -3.18   41.44
  18   4 -15   12.24   27.95
 -18  -4  15   15.34   29.35
  18  -5  -5   39.84   42.91
 -18   5   5   75.75   44.27
 -18   5   5  -16.09   41.44
  18   5  -5   -2.88   43.45
 -18  -5   5   51.87   30.95
  18   5  -6  -36.18   42.62
 -18   5   6   -9.27   52.53
 -18  -5   6   24.01   29.81
  18  -5  -6   11.12   42.24
 -18   5   6   -9.35   40.59
  18  -5  -7    5.28   51.47
 -18  -5   7   -4.21   42.21
  18   5  -7   16.62   41.58
 -18   5   7    3.07   39.91
 -18   5   7    0.29   42.29
 -18  -5   8   -3.78   41.78
 -18   5   8   -8.93   52.32
  18  -5  -8    5.94   51.46
  18   5  -8   17.61   28.73
 -18   5   8   12.33   40.17
 -18   5   9   -1.15   42.06
 -18   5   9   24.07   49.38
  18  -5  -9   -3.23   42.18
 -18  -5   9   15.67   41.06
  18   5  -9   27.84   40.12
  18   5 -10  -13.90   40.05
 -18  -5  10  -27.31   41.42
 -18   5  10  -20.52   50.81
  18  -5 -10    1.44   50.94
  18  -5 -11    2.80   40.92
 -18  -5  11   21.65   40.63
  18   5 -11  -12.24   39.74
 -18   5  11   20.30   41.05
  18  -5 -12   25.88   40.09
 -18   5  12   22.79   51.25
  18   5 -12   -6.93   38.92
 -18  -5  12    0.83   40.79
  18  -5 -13  -10.23   40.05
 -18   5  13    0.16   42.18
  18   5 -13   -4.79   27.61
 -18  -5  13   35.68   40.31
 -17   0   1   33.53   32.77
  17   0  -1    9.04   33.10
 -17   0   1   -6.31   34.42
 -17   0   2    5.07   34.82
 -17   0   2  -14.63   33.62
  17   0  -2    1.85   33.12
  17   0  -3   -5.08   33.47
 -17   0   3   -6.08   34.99
 -17   0   3   21.88   33.52
  17   0  -4  -28.33   33.93
 -17   0   4  -17.98   33.93
 -17   0   4   36.69   34.79
  17   0  -5   65.18   34.70
 -17   0   5   31.73   35.66
  17   0  -6   -5.60   33.80
 -17   0   6   -3.15   24.88
 -17   0   7  256.66   36.41
  17   0  -7  126.04   35.07
  17   0  -8    1.03   33.62
 -17   0   8   -0.11   34.47
  17   0  -9   79.22   33.67
 -17   0   9   41.59   25.33
 -17   0  10   16.17   33.92
  17   0 -10   -6.36   24.17
 -17   0  11  262.86   35.88
  17   0 -11  368.36   37.65
  17   0 -12   -4.01   33.44
 -17   0  12    4.55   24.18
  17   0 -13    5.85   33.78
 -17   0  13   40.92   34.20
  17   0 -14   12.35   33.64
 -17   0  14  -21.74   34.67
 -17   0  15    4.15   34.58
  17   0 -15    6.65   35.03
 -17   0  16    0.23   24.50
  17   0 -16   18.88   34.50
  17   0 -17  106.43   30.99
 -17   0  17  140.83   30.47
 -17   0  18   -2.66   42.75
  17   0 -18    5.46   42.85
 -17  -1   1    9.33   24.64
 -17   1   1   25.38   33.79
 -17   1   1   22.05   34.91
  17   1  -1   17.83   33.22
  17  -1  -1  -11.17   24.31
 -17  -1   1   29.82   33.58
 -17  -1   2  -10.95   33.98
  17  -1  -2   -4.42   33.29
 -17   1   2   13.95   34.84
  17   1  -2    0.41   23.69
 -17  -1   2   13.58   24.37
 -17   1   2   13.39   33.24
 -17   1   3   26.11   25.19
  17  -1  -3   51.41   33.08
 -17   1   3   17.02   33.64
 -17  -1   3   11.56   34.49
  17   1  -3   41.37   33.60
 -17  -1   3    4.20   35.06
  17  -1  -4  -23.40   33.91
  17   1  -4   21.94   34.15
 -17  -1   4   20.92   24.25
 -17   1   4    8.40   35.39
 -17   1   4   -3.89   33.85
 -17  -1   4   10.17   24.65
  17   1  -5    9.35   34.17
 -17   1   5  -39.49   35.53
 -17  -1   5   -5.49   25.30
  17  -1  -5   -3.48   23.65
 -17   1   5    1.25   23.85
  17   1  -6  -21.57   34.55
 -17   1   6   12.37   34.96
  17  -1  -6    8.61   33.99
 -17  -1   6    9.30   34.68
 -17   1   7   96.90   35.90
  17  -1  -7  -68.97   36.18
  17   1  -7  150.65   35.48
 -17  -1   7  134.38   36.06
  17  -1  -8   16.53   34.04
 -17  -1   8   23.26   34.40
 -17   1   8   10.73   24.81
  17   1  -8   17.88   33.92
  17  -1  -9   10.25   33.83
 -17  -1   9   -5.21   34.51
 -17   1   9   -2.40   34.76
  17   1  -9   21.13   33.55
 -17  -1  10    2.19   34.27
 -17   1  10  -15.40   24.56
  17  -1 -10  -13.64   33.99
  17   1 -10    4.97   33.26
 -17  -1  11    3.17   33.75
 -17   1  11   -6.54   34.33
  17   1 -11   -3.83   32.95
  17  -1 -11   15.15   33.23
 -17  -1  12   13.28   33.50
  17   1 -12  -11.84   33.25
  17  -1 -12   19.00   33.47
 -17   1  12    3.88   24.78
  17   1 -13  -11.37   23.74
 -17   1  13   16.72   34.38
 -17  -1  13   -7.80   23.69
  17  -1 -13  -23.45   34.18
 -17   1  14   16.94   34.88
 -17  -1  14   17.43   34.10
  17   1 -14   -2.40   23.87
  17  -1 -14   25.29   24.43
  17   1 -15    4.30   23.76
 -17  -1  15    9.73   33.83
 -17   1  15  -11.80   34.80
  17  -1 -15  -15.38   35.17
 -17  -1  16   -0.79   35.27
  17  -1 -16   38.88   35.54
  17   1 -16   43.00   34.80
 -17   1  16   35.00   25.49
  17   1 -17   -6.49   38.32
 -17  -1  17  -36.74   38.95
  17  -1 -17   11.51   39.13
 -17   1  17  -22.96   30.44
  17  -1 -18   20.95   43.23
  17   1 -18   46.16   41.94
 -17   1  18    3.11   42.95
 -17  -1  18    1.46   42.42
  17  -2  -1    0.20   33.86
 -17  -2   1   18.37   24.36
 -17  -2   1  -13.64   24.66
 -17   2   1   30.50   23.94
  17   2  -1  -12.70   34.32
 -17   2   1   16.55   34.35
 -17  -2   2    7.75   33.98
 -17  -2   2   21.81   34.27
 -17   2   2   -0.75   33.67
 -17   2   2   14.47   34.63
  17  -2  -2   30.35   33.12
  17   2  -2   -1.27   34.20
  17   2  -3    8.84   34.41
 -17  -2   3    8.80   33.79
 -17  -2   3    7.98   34.78
 -17   2   3  -14.44   33.86
 -17   2   3  -15.55   25.51
  17  -2  -3   -3.11   40.59
  17  -2  -4    7.19   33.39
  17   2  -4   22.36   24.00
 -17   2   4   18.89   34.91
 -17  -2   4   24.00   35.09
 -17   2   4    4.60   33.56
  17   2  -5   10.05   34.12
 -17   2   5   15.75   34.96
 -17   2   5  -20.68   24.00
 -17  -2   5  -15.63   35.57
  17  -2  -5   -3.85   33.25
  17  -2  -6   53.38   33.82
 -17  -2   6   29.42   34.95
  17   2  -6  -32.88   35.40
 -17   2   6    6.81   43.03
 -17  -2   7   15.86   25.49
  17   2  -7   62.90   34.12
 -17   2   7   18.20   34.94
  17  -2  -7   22.95   33.85
  17   2  -8   44.53   34.17
 -17  -2   8    5.14   34.33
  17  -2  -8   36.37   33.75
 -17   2   8   28.24   35.16
 -17   2   9   -6.01   34.49
 -17  -2   9  -37.85   34.04
  17   2  -9  -16.70   33.50
  17  -2  -9    7.80   33.16
 -17   2  10   -5.98   24.49
 -17  -2  10    0.08   33.92
  17   2 -10    6.75   33.31
  17  -2 -10   -0.11   33.82
 -17  -2  11    0.39   33.50
  17   2 -11    5.35   32.56
 -17   2  11    4.00   34.36
  17  -2 -11   11.56   33.35
  17  -2 -12    5.56   33.75
 -17  -2  12   -3.85   34.01
 -17   2  12   -0.59   34.97
  17   2 -12   25.26   32.16
 -17  -2  13   55.78   33.97
 -17   2  13   28.79   35.65
  17   2 -13   36.98   32.98
  17  -2 -13   56.65   34.34
 -17  -2  14    8.61   33.87
  17   2 -14   34.25   32.90
  17  -2 -14   25.63   34.24
 -17   2  14   14.11   35.18
  17   2 -15   79.96   34.19
 -17   2  15   62.17   26.08
 -17  -2  15   74.54   34.74
  17  -2 -15   87.64   35.95
 -17  -2  16   34.71   34.56
  17  -2 -16    7.98   36.60
 -17   2  16  -12.83   36.08
  17   2 -16    8.18   34.27
 -17  -2  17  -20.07   42.11
 -17   2  17   -4.82   43.04
  17   2 -17   29.29   28.57
  17  -2 -17   12.14   42.83
  17   2 -18    4.66   41.79
 -17  -2  18   -5.57   42.33
 -17   2  18    0.96   43.00
  17  -2 -18   11.31   31.14
 -17  -3   1   15.90   23.98
 -17   3   1    7.18   34.47
  17   3  -1   28.34   37.58
 -17  -3   1  -25.02   38.99
  17  -3  -1   -8.42   38.07
 -17   3   1  -22.86   35.01
 -17  -3   2   11.33   23.90
  17   3  -2   -9.36   24.71
 -17   3   2   -6.16   34.94
  17  -3  -2   -5.51   34.47
 -17  -3   2   -9.82   24.79
 -17   3   2   10.41   35.31
 -17   3   3  -13.28   36.07
  17   3  -3    7.90   34.81
 -17  -3   3    5.24   35.36
 -17  -3   3   -2.26   34.74
 -17   3   3   -2.12   34.28
  17  -3  -3   -4.93   34.42
 -17  -3   4   -6.58   34.73
 -17   3   4    8.43   35.62
  17  -3  -4  -10.77   41.14
  17   3  -4    1.10   35.08
 -17   3   4  -14.74   33.95
  17  -3  -5   24.85   41.64
  17   3  -5   28.66   25.01
 -17  -3   5   35.83   35.49
 -17   3   5   70.95   35.93
 -17   3   5   23.03   34.43
 -17  -3   6   20.85   34.60
 -17   3   6   18.04   33.38
  17  -3  -6    3.72   33.54
  17   3  -6   28.23   34.12
 -17   3   6   -0.15   35.15
  17  -3  -7    5.52   33.42
 -17   3   7   -7.83   34.53
  17   3  -7    8.65   33.72
 -17  -3   7  -12.06   34.80
  17  -3  -8   17.62   33.24
 -17   3   8    9.77   34.64
  17   3  -8   26.93   23.93
 -17  -3   8   48.98   34.03
  17  -3  -9  -12.34   40.97
  17   3  -9   15.18   33.01
 -17  -3   9    0.87   33.69
 -17   3   9   -5.13   34.46
 -17   3  10   19.92   34.33
 -17  -3  10    3.82   34.06
  17   3 -10   21.95   32.88
  17  -3 -10   21.05   33.17
  17   3 -11   -3.72   32.19
 -17  -3  11   14.38   33.58
 -17   3  11  -14.60   34.96
  17  -3 -11  -12.45   33.49
 -17   3  12   -6.40   34.59
  17  -3 -12   23.79   33.14
  17   3 -12   -7.97   31.97
 -17  -3  12   -9.59   23.67
  17   3 -13    7.13   32.01
 -17   3  13  -15.95   35.47
 -17  -3  13    4.24   23.48
  17  -3 -13   19.82   33.62
  17  -3 -14    9.41   34.06
 -17   3  14    3.59   35.59
 -17  -3  14    6.39   33.41
  17   3 -14  -14.37   32.63
  17   3 -15   10.08   33.87
  17  -3 -15    8.80   35.65
 -17  -3  15    8.16   34.38
 -17   3  15    8.55   36.01
 -17   3  16   18.03   42.30
  17  -3 -16   16.99   42.89
  17   3 -16   38.65   39.79
 -17  -3  16   14.50   38.04
  17   3 -17  -10.08   40.49
 -17  -3  17  -25.84   30.02
 -17   3  17  -17.18   43.19
  17  -3 -17  -16.42   43.38
 -17  -4   1   -0.86   41.46
  17  -4  -1   -8.02   42.33
  17   4  -1   32.57   41.03
 -17   4   1   25.07   42.01
 -17  -4   1   -6.63   42.15
 -17   4   1   -3.87   42.34
  17  -4  -2   45.08   38.99
 -17  -4   2   20.98   39.32
 -17   4   2   14.49   35.56
  17   4  -2   49.41   38.66
 -17   4   2   11.41   25.68
 -17  -4   2   12.24   39.13
 -17  -4   3   83.21   25.88
 -17   4   3   31.45   36.18
 -17   4   3  101.19   36.10
 -17  -4   3   75.49   25.60
  17   4  -3   92.02   25.48
  17  -4  -3   81.11   35.85
 -17   4   4   24.32   34.21
  17   4  -4   19.27   25.11
 -17   4   4   26.39   42.69
 -17  -4   4  -23.37   35.28
  17  -4  -4    9.92   34.39
 -17   4   5   44.62   34.30
 -17   4   5   47.70   35.35
  17  -4  -5   58.58   33.93
 -17  -4   5   37.80   35.48
  17   4  -5    4.23   35.37
 -17   4   6   -2.98   42.15
 -17  -4   6    8.36   34.98
  17   4  -6   -1.58   34.44
 -17   4   6    2.16   34.38
  17  -4  -6   -3.41   42.02
 -17   4   7   -2.82   34.31
  17  -4  -7   -8.77   34.30
  17   4  -7   14.60   34.15
 -17   4   7   -7.20   34.08
 -17  -4   7   36.63   34.29
  17  -4  -8    0.89   33.94
 -17  -4   8   17.49   33.72
  17   4  -8   -5.29   23.57
 -17   4   8  -10.30   34.34
  17   4  -9  -37.55   33.36
 -17   4   9    4.16   33.75
 -17  -4   9  -41.63   34.06
  17  -4  -9   -0.10   33.82
 -17  -4  10   -0.81   23.93
  17   4 -10  -27.81   32.65
 -17   4  10   -6.78   42.84
  17  -4 -10    7.96   33.08
  17  -4 -11   38.22   33.84
 -17   4  11   52.27   43.07
  17   4 -11   52.87   23.41
 -17  -4  11  -16.70   34.57
 -17  -4  12  -10.20   33.49
  17   4 -12   10.30   22.63
 -17   4  12   31.65   35.45
  17  -4 -12   32.26   33.63
 -17  -4  13   20.61   33.67
  17  -4 -13    0.80   33.27
 -17   4  13  -37.65   36.15
  17   4 -13   -3.16   22.50
 -17   4  14    8.88   35.56
 -17  -4  14    0.10   33.97
  17  -4 -14    1.18   34.08
  17   4 -14   21.38   32.32
  17  -4 -15   -2.40   38.56
 -17   4  15    1.61   39.70
 -17  -4  15   20.08   37.42
  17   4 -15  -33.82   36.38
  17  -4 -16   11.89   42.34
 -17   4  16   -5.70   52.67
  17   4 -16   -6.01   28.28
 -17  -4  16  -26.98   40.94
  17  -4 -17   13.55   42.92
 -17   5   1   -9.47   42.10
 -17   5   1   20.56   41.71
  17  -5  -1    2.17   41.97
 -17  -5   1   12.75   30.12
 -17   5   2   30.95   41.89
  17  -5  -2    6.47   42.09
 -17  -5   2    6.28   30.19
 -17  -5   2  -26.18   42.60
  17   5  -2   20.63   29.70
 -17   5   2   19.14   51.13
  17  -5  -3   15.59   40.87
 -17  -5   3   59.74   42.02
 -17   5   3    0.51   50.72
 -17  -5   3   23.14   29.96
 -17   5   3   10.70   51.15
  17   5  -3    4.71   29.95
 -17  -5   4   28.53   24.99
 -17   5   4   20.42   33.60
  17  -5  -4   13.64   42.31
  17   5  -4   -4.55   35.37
 -17   5   4    8.37   42.71
  17   5  -5   27.62   34.78
 -17   5   5   -8.34   34.24
  17  -5  -5  -12.10   35.31
 -17   5   5   18.37   34.92
 -17  -5   5   36.13   35.25
 -17   5   6  -21.71   43.17
  17   5  -6  -45.45   34.59
  17  -5  -6   14.02   34.72
 -17   5   6  -21.35   34.18
 -17  -5   6  -12.88   35.17
 -17   5   7    3.98   41.03
  17  -5  -7   -3.20   34.89
 -17  -5   7  -12.98   34.79
  17   5  -7   11.33   33.55
 -17   5   7   11.87   42.43
 -17   5   8    4.26   41.25
  17   5  -8   10.42   33.38
 -17  -5   8  -15.84   34.52
  17  -5  -8   -1.12   34.83
 -17   5   8   10.77   34.30
 -17  -5   9   44.61   34.64
 -17   5   9   74.00   44.04
  17   5  -9   84.61   33.49
  17  -5  -9  109.44   36.72
  17   5 -10  -17.94   23.43
 -17  -5  10  -17.68   33.94
  17  -5 -10   -7.88   41.74
 -17   5  10    3.33   42.30
  17  -5 -11   24.56   33.42
 -17  -5  11   19.96   24.02
 -17   5  11   10.12   34.79
  17   5 -11   -5.06   31.83
 -17   5  12    5.65   43.83
  17  -5 -12    5.53   40.56
 -17  -5  12   -8.08   23.73
  17   5 -12   34.42   32.01
  17   5 -13  -28.89   32.63
 -17  -5  13   11.92   23.59
  17  -5 -13    3.92   33.25
 -17   5  13   20.27   46.59
 -17  -5  14  -19.38   28.71
  17  -5 -14   30.09   39.85
 -17   5  14   22.92   42.14
  17   5 -14   13.18   27.36
  17   5 -15    1.10   39.24
  17  -5 -15    6.52   40.66
 -17  -5  15   -3.08   29.29
 -17   5  15  -20.60   42.93
  17   5 -16    7.78   28.35
  17   6  -3    0.46   30.14
 -17   6   3  -10.30   49.38
 -17   6   3  -10.72   47.61
 -17  -6   3  -12.11   30.58
 -17  -6   3    0.06   30.21
 -17   6   4   42.91   39.83
 -17   6   4   56.55   51.08
 -17  -6   4   48.45   42.97
  17   6  -4  107.55   30.58
  17  -6  -4   70.08   41.78
 -17   6   5   -4.82   46.73
 -17  -6   5   -1.07   30.00
  17   6  -5   20.53   29.47
  17  -6  -5    6.90   39.75
 -17   6   5   -4.11   49.53
 -17   6   6   10.98   40.36
 -17   6   6   -7.14   47.97
  17  -6  -6   -0.46   40.70
  17   6  -6   21.35   37.79
 -17  -6   6    4.43   29.51
 -17  -6   7   -5.37   38.46
  17  -6  -7  -14.17   53.78
 -17   6   7    7.23   45.76
 -17   6   7    1.91   43.96
  17   6  -7   25.34   37.37
  17   6  -8   19.69   33.63
 -17   6   8    9.67   33.08
  17  -6  -8    4.02   52.60
 -17  -6   8   52.52   38.05
 -17   6   8   16.72   43.28
 -17   6   9   10.55   45.14
  17   6  -9    1.69   33.31
  17  -6  -9   42.21   53.54
 -17   6   9   33.30   44.15
 -17  -6   9   14.64   38.19
  17   6 -10   14.87   36.38
  17  -6 -10    2.58   49.61
 -17  -6  10  -12.23   37.57
 -17   6  10   20.23   47.60
 -17  -6  11   13.17   28.81
  17  -6 -11   29.09   51.41
  17   6 -11    2.84   27.81
 -17   6  11   17.31   50.74
 -17  -6  12  -13.55   28.75
  17  -6 -12   -8.61   50.36
 -17   6  12  -12.42   51.40
  17   6 -12    9.61   27.22
 -17   6  13    6.40   51.30
  17  -6 -13   -1.48   48.93
 -17  -6  13   -4.18   28.83
  17   6 -13   11.73   38.98
  17  -6 -14   13.82   39.75
 -17   6  14    2.11   52.08
 -17  -6  14  -14.39   41.13
  17   6 -14    3.49   28.34
  17   7  -5    3.53   29.90
  17   7  -6   -9.72   29.04
 -17  -7   6  -24.15   42.95
  17   7  -7   46.52   28.85
 -17  -7   7    0.23   29.69
  17  -7  -8   -1.58   54.91
 -17   7   8    3.80   77.97
 -17  -7   8   -5.57   29.53
  17   7  -8   16.45   28.59
 -17  -7   9   -2.97   29.37
  17   7  -9  -20.02   39.94
 -17   7   9    5.61   67.09
 -17   7   9    5.69   55.41
  17  -7  -9   -1.47   67.12
 -17   7  10   73.28   72.48
 -17  -7  10    2.99   29.49
 -17   7  10   23.75   56.79
  17  -7 -10   27.00   78.53
  17   7 -10   39.40   40.47
 -17  -7  11   32.59   28.44
  17   7 -11  -10.71   39.42
 -17   7  11    4.12   61.62
 -17   7  11    3.52   55.69
  17  -7 -11    1.96   61.08
 -16   0   1    1.87   41.97
  16   0  -1    9.42   32.78
 -16   0   1   -8.72   32.96
 -16   0   2   -2.49   33.40
  16   0  -2   19.20   32.80
 -16   0   2    8.29   34.79
 -16   0   3    6.48   28.71
  16   0  -3    1.63   19.32
 -16   0   3   -3.43   19.60
 -16   0   4   13.24   28.59
  16   0  -4    9.11   27.76
  16   0  -5   -0.15   27.74
 -16   0   5   -7.44   20.35
  16   0  -6   81.88   29.42
 -16   0   6  168.86   30.59
 -16   0   7   -1.97   28.28
  16   0  -7    1.77   27.91
  16   0  -8   19.22   19.41
 -16   0   8   23.70   27.85
 -16   0   9   -1.20   28.04
  16   0  -9    9.87   19.25
 -16   0  10    4.63   19.32
  16   0 -10  -12.48   27.41
 -16   0  11   -4.35   27.81
  16   0 -11   -1.60   19.48
 -16   0  12   -1.60   27.87
  16   0 -12    1.69   27.44
 -16   0  13   -0.18   31.25
  16   0 -13   -4.88   30.80
 -16   0  14  121.14   34.98
  16   0 -14  129.13   34.64
 -16   0  15   -3.60   34.23
  16   0 -15  -16.54   33.87
 -16   0  16  249.01   26.25
  16   0 -16  212.25   36.51
 -16   0  17   -1.40   24.72
  16   0 -17  -10.18   24.96
 -16   0  18  -13.91   35.39
  16   0 -18   24.68   35.11
  16   0 -19  -19.95   42.97
 -16   0  19  -12.90   42.51
 -16  -1   1   -0.19   34.73
  16   1  -1   20.01   23.54
 -16   1   1   19.57   34.14
  16  -1  -1   18.39   32.57
 -16   1   1   20.91   33.29
 -16  -1   1   41.28   33.10
 -16  -1   2    0.71   33.29
 -16   1   2    0.92   33.13
  16   1  -2  -11.05   33.66
 -16   1   2   13.96   34.30
  16  -1  -2   -2.33   32.62
 -16  -1   2   -7.41   24.32
  16   1  -3   26.64   30.59
 -16  -1   3   12.87   32.12
 -16  -1   3   24.04   31.24
  16  -1  -3   -5.97   27.79
 -16   1   3   -2.15   27.60
 -16   1   3   -1.45   32.20
  16   1  -4   25.21   19.79
 -16   1   4   19.74   19.58
 -16   1   4   18.37   28.97
 -16  -1   4    7.97   28.81
  16  -1  -4   16.02   27.90
  16  -1  -5   15.52   19.87
 -16   1   5  -10.47   29.32
 -16  -1   5   17.90   29.30
  16   1  -5   35.21   28.17
 -16   1   6   10.03   20.60
  16   1  -6   -0.57   28.06
  16  -1  -6   -2.50   28.06
 -16  -1   6    2.67   28.70
 -16   1   7   23.96   28.73
  16   1  -7   45.93   20.16
  16  -1  -7   37.83   19.92
 -16  -1   7   22.60   28.76
 -16  -1   8   12.50   28.40
 -16   1   8   18.64   28.65
  16   1  -8   27.93   27.89
  16  -1  -8   22.83   19.89
  16  -1  -9   18.18   27.92
  16   1  -9  -11.60   27.67
 -16   1   9    7.00   19.94
 -16  -1   9   16.56   19.63
 -16   1  10    0.24   27.96
  16   1 -10   16.62   26.72
 -16  -1  10   18.23   27.35
  16  -1 -10    8.24   19.51
 -16   1  11    2.48   19.88
  16   1 -11   20.00   26.98
 -16  -1  11   -1.02   19.84
  16  -1 -11   21.81   27.78
 -16  -1  12   -7.43   27.92
  16  -1 -12    3.30   27.80
  16   1 -12   14.29   27.15
 -16   1  12   14.24   28.00
  16   1 -13    3.63   33.02
 -16  -1  13    9.63   30.66
  16  -1 -13  -12.61   34.09
 -16   1  13   13.12   30.93
  16   1 -14   13.94   23.83
 -16  -1  14   13.82   33.66
 -16   1  14   31.02   34.54
  16  -1 -14   18.10   35.15
 -16   1  15   53.90   35.45
 -16  -1  15   58.22   34.49
  16   1 -15   43.33   24.14
  16  -1 -15   60.51   34.79
  16  -1 -16  -20.81   35.06
 -16  -1  16   27.74   34.24
  16   1 -16   -4.26   33.99
 -16   1  16   -7.13   24.94
  16  -1 -17   38.18   35.37
 -16   1  17    7.77   35.31
 -16  -1  17   60.66   34.17
  16   1 -17   32.95   35.02
  16  -1 -18   17.17   36.26
 -16   1  18    5.72   35.21
  16   1 -18   12.79   35.90
 -16  -1  18  -35.49   35.82
 -16   1  19    7.70   43.37
  16   1 -19   20.12   30.52
  16  -1 -19   31.50   31.28
 -16  -1  19   48.15   42.52
 -16   2   1   -0.08   33.83
 -16  -2   1   -3.55   33.55
  16  -2  -1   -3.24   33.47
 -16  -2   1   28.03   23.64
  16   2  -1   -2.89   33.20
 -16   2   1   19.90   33.06
  16   2  -2    0.33   33.77
 -16   2   2    4.89   23.37
 -16   2   2   -1.79   34.46
 -16  -2   2   -3.07   33.56
 -16  -2   2   13.67   24.12
  16  -2  -2  -10.67   32.89
 -16  -2   3   -7.17   24.58
 -16   2   3   15.38   34.75
  16   2  -3   -4.75   34.48
 -16   2   3   10.84   23.30
  16  -2  -3  -10.98   32.92
 -16   2   4   18.43   29.25
 -16   2   4   14.63   19.37
  16  -2  -4   -0.50   27.21
 -16  -2   4    7.47   20.14
  16   2  -4   -1.52   28.49
  16  -2  -5   62.91   20.59
 -16  -2   5   64.81   20.70
  16   2  -5   42.74   29.02
 -16   2   5   69.10   28.14
 -16   2   5   86.64   29.61
 -16   2   6   32.35   35.20
  16  -2  -6   17.87   27.48
 -16  -2   6   16.11   28.36
  16   2  -6   18.14   20.39
 -16  -2   7    0.14   28.31
  16   2  -7   11.44   27.72
 -16   2   7   25.74   28.24
  16  -2  -7    6.71   27.55
  16   2  -8   -6.62   19.19
  16  -2  -8    7.10   27.24
 -16   2   8  -12.05   28.26
 -16  -2   8    0.41   28.16
 -16  -2   9   -5.47   19.61
 -16   2   9   15.76   19.43
  16   2  -9   10.75   27.03
  16  -2  -9   15.83   26.95
  16  -2 -10    5.29   19.33
 -16   2  10   -1.48   28.03
  16   2 -10  -10.72   19.26
 -16  -2  10   -6.98   27.66
  16   2 -11   15.38   18.90
 -16   2  11   16.88   27.98
 -16  -2  11    8.83   19.37
  16  -2 -11   -7.24   27.90
 -16  -2  12   19.33   19.07
  16  -2 -12   14.53   30.89
  16   2 -12  -17.51   27.08
 -16   2  12   -4.87   31.70
 -16   2  13   18.36   34.62
 -16  -2  13    8.11   33.37
  16   2 -13   25.43   32.28
  16  -2 -13    3.26   34.38
  16  -2 -14   13.09   34.96
 -16   2  14   30.18   24.04
 -16  -2  14   31.49   23.24
  16   2 -14   -1.56   32.86
  16  -2 -15  -23.70   35.03
 -16  -2  15    3.72   33.78
  16   2 -15    8.24   32.99
 -16   2  15  -11.45   24.66
 -16  -2  16   31.09   33.76
 -16   2  16    0.27   35.78
  16   2 -16   12.77   33.19
  16  -2 -16  -10.11   35.69
 -16   2  17   -3.63   35.07
 -16  -2  17   12.31   24.21
  16   2 -17   21.53   34.16
  16  -2 -17   -0.54   36.38
  16  -2 -18   18.08   30.21
 -16  -2  18   12.71   29.57
 -16   2  18    1.94   38.86
  16   2 -18   -5.68   29.67
 -16   2  19   45.78   42.88
  16  -2 -19   34.86   43.95
 -16  -2  19   26.63   30.06
  16   2 -19  -21.21   42.69
 -16  -3   1   -0.97   33.94
  16   3  -1   27.77   23.68
 -16   3   1   -1.17   34.36
  16  -3  -1   22.57   33.53
 -16  -3   1    3.26   33.98
 -16   3   1   25.90   33.64
 -16   3   2   69.26   42.03
 -16  -3   2   77.51   35.01
 -16   3   2   51.85   35.84
 -16  -3   2   62.89   34.94
  16   3  -2   63.09   34.44
  16  -3  -2   38.13   34.96
 -16   3   3    6.55   33.85
  16  -3  -3   12.32   33.14
 -16   3   3    3.02   35.34
  16   3  -3   13.60   24.14
 -16  -3   3    8.92   24.62
 -16   3   4   10.37   33.11
 -16   3   4   21.11   34.94
  16   3  -4  -27.51   34.41
 -16  -3   4  -22.45   24.67
  16  -3  -4    7.06   33.10
  16  -3  -5   16.53   30.43
 -16   3   5    0.85   37.81
 -16  -3   5   -0.51   20.34
 -16   3   5    1.09   27.31
  16   3  -5   24.95   31.37
 -16   3   6   16.74   29.06
 -16  -3   6   33.68   28.33
  16  -3  -6   28.44   28.05
  16   3  -6   26.50   28.13
 -16  -3   7   70.60   28.58
  16   3  -7   96.54   28.61
  16  -3  -7   91.47   28.27
 -16   3   7   47.48   29.20
  16  -3  -8    9.77   27.26
 -16  -3   8   16.23   27.91
 -16   3   8   -4.36   28.28
  16   3  -8   13.83   27.85
 -16   3   9   -3.11   28.15
  16  -3  -9   -5.20   27.32
 -16  -3   9   10.10   27.60
  16   3  -9   -6.34   27.12
  16   3 -10  -12.98   26.83
 -16  -3  10   20.81   27.34
 -16   3  10    1.43   28.38
  16  -3 -10  -15.84   27.83
 -16  -3  11   -9.14   33.79
  16   3 -11   32.00   29.91
  16  -3 -11    1.79   31.56
 -16   3  11   25.67   31.72
 -16  -3  12   -6.82   33.10
  16  -3 -12   11.32   33.99
  16   3 -12   14.97   22.42
 -16   3  12   30.95   34.25
 -16  -3  13    1.96   33.61
  16  -3 -13   76.40   34.48
 -16   3  13   57.58   35.00
  16   3 -13   58.11   22.61
  16  -3 -14  -13.71   35.43
  16   3 -14   -2.57   32.29
 -16   3  14  -15.75   35.27
 -16  -3  14   -6.74   23.73
  16   3 -15   18.93   33.19
  16  -3 -15   50.23   35.10
 -16   3  15   15.21   35.14
 -16  -3  15   15.68   33.86
  16   3 -16  -49.49   33.53
 -16   3  16   -0.78   35.22
  16  -3 -16   -5.88   35.92
 -16  -3  16  -25.09   34.45
  16  -3 -17   17.65   36.45
  16   3 -17   15.87   24.23
 -16  -3  17   -3.98   24.47
 -16   3  17   46.11   35.03
 -16   3  18   49.25   42.17
 -16  -3  18    4.44   29.42
  16  -3 -18   14.61   31.29
  16   3 -18    4.54   41.40
 -16  -3  19   14.37   30.13
  16  -3 -19   51.73   43.79
  16   3 -19   31.32   42.25
 -16   3  19   -6.86   43.23
 -16   4   1   64.96   35.04
  16  -4  -1   46.63   35.06
  16   4  -1   22.92   35.29
 -16  -4   1   38.49   34.85
 -16   4   1   26.20   35.62
 -16  -4   1   39.38   24.95
  16   4  -2   95.21   25.64
  16  -4  -2   21.65   35.13
 -16  -4   2   54.09   34.88
 -16   4   2   79.83   36.59
 -16  -4   2   77.25   25.55
 -16   4   2   82.06   34.89
 -16   4   3   11.67   42.59
 -16   4   3   -6.62   41.92
  16  -4  -3  -12.24   34.26
 -16  -4   3    7.04   34.55
  16   4  -3   13.34   34.95
 -16  -4   4   36.32   34.86
 -16   4   4   47.18   35.60
 -16   4   4   57.17   34.55
  16   4  -4   64.08   34.50
  16  -4  -4   47.50   34.60
 -16  -4   5   -9.59   24.62
  16  -4  -5    4.47   34.07
 -16   4   5    5.64   33.93
  16   4  -5    5.03   24.02
 -16   4   5    3.40   34.10
  16   4  -6   -4.13   34.10
  16  -4  -6    2.67   41.67
 -16   4   6  -14.09   42.10
 -16   4   6   10.40   33.52
 -16  -4   6    8.14   24.35
 -16  -4   7   -5.32   33.75
 -16   4   7    0.03   23.97
  16   4  -7   12.91   33.32
  16  -4  -7   12.85   33.89
 -16  -4   8  -14.69   33.14
 -16   4   8   -9.11   34.01
  16  -4  -8   -0.57   33.49
  16   4  -8  -12.02   23.33
  16  -4  -9   20.91   32.75
 -16   4   9   23.65   33.93
 -16  -4   9    9.66   23.32
  16   4  -9   10.92   32.26
 -16   4  10   12.38   42.20
 -16  -4  10  -23.57   33.40
  16   4 -10   29.34   31.94
  16  -4 -10   14.74   40.21
  16  -4 -11   24.37   32.90
  16   4 -11   -2.47   32.13
 -16   4  11   33.68   42.44
 -16  -4  11   52.89   32.57
 -16  -4  12   -2.78   23.33
 -16   4  12   10.05   34.67
  16  -4 -12    6.44   40.44
  16   4 -12    2.91   31.54
  16   4 -13   31.48   31.59
 -16  -4  13   25.21   23.14
 -16   4  13  -15.87   35.58
  16  -4 -13    6.42   33.65
  16   4 -14   -4.02   23.45
 -16   4  14   -0.56   35.27
 -16  -4  14   -1.27   23.64
  16  -4 -14   19.92   34.15
  16   4 -15    9.25   33.17
 -16  -4  15   25.60   33.81
  16  -4 -15    0.58   35.14
 -16   4  15   26.97   43.21
 -16  -4  16    2.36   34.13
  16  -4 -16   18.58   43.89
 -16   4  16   10.23   35.85
  16   4 -16  -17.06   33.33
  16   4 -17   -5.36   29.12
 -16  -4  17  -10.00   29.74
 -16   4  17   -2.53   42.74
  16  -4 -17   12.65   43.51
  16  -4 -18   39.99   43.92
  16   4 -18   35.83   41.25
 -16  -4  18  -17.30   30.21
 -16   4  18  -19.34   43.43
 -16   5   1   18.72   35.23
  16  -5  -1   21.32   33.96
 -16   5   1    1.42   34.29
 -16  -5   1   12.56   34.98
  16   5  -1   10.15   24.66
 -16  -5   1   40.01   24.60
  16  -5  -2    3.14   34.43
 -16  -5   2   20.58   34.95
 -16   5   2   25.19   34.14
  16   5  -2   33.51   34.88
 -16   5   2   22.38   42.93
 -16  -5   2   21.74   24.28
 -16  -5   3   23.90   35.19
 -16   5   3   29.60   33.99
 -16   5   3   29.99   42.78
  16   5  -3    3.34   35.08
  16  -5  -3   -7.57   34.12
  16   5  -4   30.95   34.81
 -16  -5   4   67.08   34.60
  16  -5  -4   40.25   34.04
 -16   5   4   61.60   34.59
 -16   5   4   41.75   42.55
 -16   5   5  272.24   38.76
  16   5  -5  -50.71   28.66
 -16   5   5  -32.35   36.56
 -16  -5   5  179.94   35.83
  16  -5  -5  254.21   47.27
  16  -5  -6   17.30   41.82
  16   5  -6   51.47   33.02
 -16  -5   6   14.09   34.02
 -16   5   6    5.01   40.62
 -16   5   6   -7.16   42.44
 -16   5   7    6.91   33.75
 -16  -5   7    5.18   33.99
  16  -5  -7   32.28   42.08
  16   5  -7   28.10   33.06
 -16   5   7   29.98   34.36
 -16   5   8   45.35   42.21
  16  -5  -8   85.79   35.79
 -16  -5   8  134.41   34.15
  16   5  -8   86.08   32.90
 -16   5   9   41.91   42.37
 -16  -5   9   44.05   33.51
  16   5  -9   16.08   23.58
  16  -5  -9   29.10   34.09
  16   5 -10   24.22   23.01
 -16   5  10   47.31   35.15
  16  -5 -10   41.71   40.75
 -16  -5  10   -8.77   23.79
  16   5 -11   33.30   31.47
  16  -5 -11    3.62   39.71
 -16   5  11    7.76   42.82
 -16  -5  11    8.76   33.15
 -16   5  12   11.57   34.58
  16  -5 -12    7.28   32.53
  16   5 -12   -8.72   32.20
 -16  -5  12   12.04   32.69
 -16   5  13    3.96   35.73
  16   5 -13   72.48   31.39
  16  -5 -13   12.37   33.50
 -16  -5  13  -14.00   33.70
 -16  -5  14  -17.41   34.01
  16  -5 -14   13.92   33.92
  16   5 -14   28.80   32.02
 -16   5  14   29.72   35.01
  16  -5 -15   12.40   42.27
 -16   5  15   -7.49   35.89
 -16  -5  15  -32.37   34.05
  16   5 -15  -15.68   33.27
 -16   5  16    7.68   42.80
  16  -5 -16  -18.54   51.79
  16   5 -16  -49.31   41.00
 -16  -5  16   -0.83   28.87
 -16  -5  17  -15.25   41.92
 -16   5  17   -8.08   44.05
  16  -5 -17    2.74   44.01
  16   5 -17   -4.33   41.31
 -16  -6   1   28.86   29.03
  16   6  -1   -0.09   41.83
 -16   6   1    5.51   48.95
 -16  -6   1   -7.39   41.90
 -16   6   1  -20.30   51.20
 -16  -6   2   37.80   34.61
 -16  -6   2   13.47   34.91
  16   6  -2   51.15   34.60
 -16   6   2    0.52   47.26
 -16   6   2    7.71   42.89
 -16   6   3  -16.06   40.75
  16   6  -3  -10.55   34.99
 -16  -6   3   27.20   34.84
 -16   6   3   -3.69   40.14
 -16  -6   4   36.14   24.51
 -16   6   4   15.23   41.49
  16  -6  -4   17.46   40.64
 -16   6   4    7.18   32.94
  16   6  -4   12.83   34.75
  16  -6  -5   10.63   33.65
 -16   6   5  165.32   50.59
  16   6  -5  -82.36   37.27
 -16   6   5   76.94   40.82
 -16  -6   5  166.47   35.79
  16   6  -6    5.52   24.35
  16  -6  -6    1.54   40.38
 -16  -6   6   31.55   34.59
 -16   6   6   33.32   41.18
 -16   6   6   14.12   41.16
 -16   6   7    3.95   47.32
  16  -6  -7   -7.84   48.59
 -16  -6   7  -10.09   34.13
 -16   6   7    9.73   41.69
  16   6  -7    0.67   23.78
  16   6  -8   53.97   32.45
 -16  -6   8   50.11   33.50
 -16   6   8    0.95   42.89
  16  -6  -8   15.55   49.47
 -16   6   8   31.92   43.28
 -16  -6   9    8.87   33.57
  16   6  -9    3.25   32.67
 -16   6   9    8.59   42.71
 -16   6   9    9.44   43.11
  16  -6  -9   19.15   42.62
 -16  -6  10   29.17   23.46
  16  -6 -10   28.50   42.37
  16   6 -10   48.98   32.17
 -16   6  10   18.39   49.78
 -16  -6  11   57.48   32.55
  16   6 -11    2.61   22.51
 -16   6  11   -7.13   43.10
  16  -6 -11   -6.60   41.27
  16  -6 -12   39.18   40.90
 -16  -6  12   19.17   33.19
  16   6 -12   -1.44   32.75
 -16   6  12   46.78   43.63
  16  -6 -13    2.66   32.47
 -16  -6  13   -1.27   33.36
 -16   6  13   -7.92   43.41
  16   6 -13   -8.83   32.30
  16  -6 -14   -6.45   46.22
  16   6 -14    6.29   36.22
 -16  -6  14   24.13   37.09
 -16   6  14   13.48   39.31
 -16   6  15    2.98   42.60
 -16  -6  15   38.16   40.38
  16  -6 -15   18.25   49.68
  16   6 -15   42.74   39.69
 -16  -6  16   14.98   41.52
  16  -6 -16    4.85   51.31
  16   6 -16  -29.44   40.85
 -16   6  16   -2.95   43.34
 -16   7   2    2.30   54.32
  16   7  -2   42.51   41.59
 -16  -7   2  -29.06   42.07
 -16   7   2    3.20   46.74
 -16  -7   2  -30.17   42.45
  16   7  -3   15.08   42.14
 -16   7   3   25.11   61.61
 -16  -7   3   24.57   30.01
 -16   7   3   -1.80   61.08
  16   7  -4   23.14   38.65
 -16  -7   4   29.84   38.56
 -16   7   4    0.87   71.98
 -16   7   4   10.91   71.46
  16   7  -5   -7.20   34.90
 -16  -7   5   25.03   38.93
 -16  -7   6  112.86   25.95
  16   7  -6  170.60   35.11
 -16   7   7    0.21   22.64
  16   7  -7   28.42   33.46
 -16  -7   7   33.52   24.12
 -16  -7   8   15.78   23.56
  16  -7  -8    2.66   44.81
  16   7  -8   -1.02   33.15
 -16  -7   9  -22.50   24.12
  16  -7  -9    6.00   60.10
  16   7  -9   34.00   33.05
 -16   7   9    0.47   52.12
 -16   7   9    3.10   56.94
  16   7 -10   20.45   32.54
 -16   7  10    5.82   55.02
  16  -7 -10    5.04   59.85
 -16   7  10    5.34   46.78
 -16  -7  10    2.52   33.24
 -16   7  11   -8.09   50.03
  16   7 -11    1.89   22.81
  16  -7 -11   -4.05   53.74
 -16  -7  11  -45.57   37.06
  16   7 -12    0.16   28.22
 -16  -7  12  -45.54   40.53
  16  -7 -12   13.96   60.30
 -16   7  12   16.04   57.26
 -16   7  13  -10.73   50.15
  16   7 -13   18.53   39.28
 -16  -7  13   -2.92   28.23
  16  -7 -13   20.81   49.21
 -16   7  14  -12.83   50.30
  16   7 -14   -2.89   28.43
  16  -7 -14    8.03   39.87
 -16  -7  14  -30.67   41.01
  16   8  -4    4.18   30.14
 -16  -8   5  -10.39   29.87
  16   8  -5   17.81   29.61
 -16  -8   6   28.60   29.74
  16   8  -6  -27.84   30.24
 -16  -8   7  -42.63   41.39
  16   8  -7    1.81   29.11
  16   8  -8   31.98   40.73
 -16  -8   8  -61.32   41.57
  16   8  -9  -50.15   40.88
 -16  -8   9  -22.25   40.86
 -16  -8  10    2.23   40.71
  16   8 -10  -28.54   40.71
  16   8 -11    0.58   39.93
 -16  -8  11   60.19   40.35
  16   8 -12  -35.50   29.60
  16  -8 -12    0.75   28.28
  15   0  -1  182.03   28.31
 -15   0   1  140.40   29.44
 -15   0   1  165.99   28.82
 -15   0   2   -3.64   19.26
  15   0  -2    7.41   27.01
 -15   0   2    0.70   27.85
 -15   0   3   11.67   28.57
  15   0  -3    1.58   27.43
 -15   0   3   -4.41   27.70
 -15   0   4    4.13   28.74
  15   0  -4    8.17   27.52
  15   0  -5    6.44   27.97
 -15   0   5   14.37   20.32
  15   0  -6   -4.81   27.98
 -15   0   6   -8.91   28.69
 -15   0   7   47.34   28.38
  15   0  -7   31.98   27.82
 -15   0   8   17.86   27.66
  15   0  -8   -7.51   27.75
  15   0  -9    8.97   27.71
 -15   0   9   15.94   27.79
 -15   0  10   -3.73   27.55
  15   0 -10   -2.79   26.94
  15   0 -11   -5.89   19.27
 -15   0  11   -3.54   19.53
  15   0 -12   -1.22   27.25
 -15   0  12   24.92   27.26
 -15   0  13   36.02   27.49
  15   0 -13   -4.59   27.63
 -15   0  14    1.81   27.98
  15   0 -14  -12.46   27.64
 -15   0  15  132.63   29.31
  15   0 -15  306.92   30.40
 -15   0  16    8.08   23.98
  15   0 -16   32.15   33.85
  15   0 -17  -17.44   34.73
 -15   0  17   11.98   34.39
 -15   0  18  -19.01   34.88
  15   0 -18    4.00   24.72
 -15   0  19   25.16   36.42
  15   0 -19   58.75   36.14
 -15   0  20   12.13   42.17
  15   0 -20   -1.07   42.32
  15   1  -1    9.39   27.44
  15  -1  -1    1.82   27.34
 -15   1   1    2.40   27.11
 -15   1   1    5.92   27.89
 -15  -1   1    2.80   27.45
 -15  -1   1  -17.11   28.18
 -15  -1   2   15.17   27.73
 -15   1   2   32.39   28.17
 -15  -1   2   -2.42   28.57
  15   1  -2   13.16   27.58
 -15   1   2   14.55   19.43
  15  -1  -2   40.44   26.85
  15  -1  -3   -8.14   27.17
 -15   1   3   -2.73   19.21
 -15  -1   3    5.39   28.48
 -15   1   3   -7.79   28.94
  15   1  -3    4.84   19.26
 -15  -1   4   80.16   20.73
  15  -1  -4   92.75   20.30
 -15   1   4   95.56   29.60
  15   1  -4   89.89   28.33
 -15   1   5   20.81   28.48
  15   1  -5   -9.02   28.18
  15  -1  -5   -8.11   19.59
 -15  -1   5    1.62   28.28
  15  -1  -6   -8.82   27.85
 -15  -1   6    1.07   28.53
  15   1  -6   11.49   28.13
 -15   1   6    7.05   20.10
  15  -1  -7    9.30   27.75
 -15  -1   7    1.73   28.31
 -15   1   7    8.83   28.50
  15   1  -7    6.90   27.57
 -15   1   8   18.17   28.40
  15   1  -8   38.50   27.73
  15  -1  -8   29.90   28.17
 -15  -1   8   38.65   27.85
 -15   1   9   60.62   28.10
  15  -1  -9   51.78   20.16
 -15  -1   9   51.78   28.30
  15   1  -9   33.59   19.46
 -15  -1  10    2.07   19.33
 -15   1  10  -13.25   27.65
  15   1 -10   -0.63   27.07
  15  -1 -10   -3.48   27.74
 -15   1  11   32.76   19.37
 -15  -1  11   18.90   27.58
  15   1 -11   21.27   19.13
  15  -1 -11   52.88   27.55
 -15  -1  12   -4.30   19.35
  15   1 -12   18.44   26.52
 -15   1  12   12.14   27.57
  15  -1 -12    5.45   27.77
 -15  -1  13   74.57   28.22
 -15   1  13   79.23   29.27
  15   1 -13   66.11   27.76
  15  -1 -13   92.93   28.67
  15   1 -14  113.84   20.27
 -15   1  14  106.28   29.25
 -15  -1  14   65.32   28.46
  15  -1 -14  192.55   30.00
  15   1 -15   51.87   19.94
  15  -1 -15   63.69   21.10
 -15  -1  15   45.93   24.26
 -15   1  15   62.04   24.49
  15  -1 -16  -16.21   34.97
 -15  -1  16    7.20   33.81
 -15   1  16   14.82   24.12
  15   1 -16  -31.19   34.33
 -15  -1  17   23.30   34.76
  15  -1 -17   18.93   35.75
  15   1 -17   16.30   24.71
 -15   1  17   12.49   35.11
 -15   1  18    6.17   34.86
  15   1 -18  -22.39   35.08
 -15  -1  18  -19.91   34.92
  15  -1 -18  -19.83   35.75
  15   1 -19   18.26   35.38
  15  -1 -19   36.27   35.80
 -15   1  19   40.87   35.15
 -15  -1  19   33.74   35.03
 -15   1  20   26.35   42.40
 -15  -1  20   25.56   29.76
  15  -1 -20   33.89   43.11
  15   1 -20   28.12   42.65
 -15  -2   1   12.11   27.63
 -15   2   1   19.95   27.49
 -15  -2   1   -1.10   28.14
 -15   2   1   10.65   34.19
  15   2  -1   20.46   27.49
  15  -2  -1   -7.21   27.66
 -15   2   2   14.83   28.52
 -15  -2   2   11.45   27.85
  15  -2  -2    5.95   27.26
  15   2  -2   21.04   27.63
 -15  -2   2    7.94   27.80
 -15   2   2   -5.74   27.42
 -15   2   3    2.07   27.33
 -15  -2   3   -6.82   28.38
 -15   2   3   -0.42   28.96
  15  -2  -3   10.62   27.35
  15   2  -3   -5.80   20.08
 -15  -2   4   20.64   28.26
 -15   2   4   26.56   27.25
  15  -2  -4    4.34   27.80
  15   2  -4   -2.16   28.42
 -15   2   4   14.47   29.17
  15  -2  -5  100.14   28.35
 -15  -2   5   76.59   21.38
  15   2  -5  114.22   28.49
 -15   2   5   91.38   29.96
 -15   2   6   67.60   35.84
  15   2  -6  139.12   20.89
 -15  -2   6   41.28   28.55
  15  -2  -6   84.67   29.29
 -15  -2   7  -10.71   28.01
  15  -2  -7   -4.88   19.38
 -15   2   7   11.14   27.93
  15   2  -7    2.46   27.62
 -15   2   8   94.51   29.19
  15  -2  -8  124.26   28.05
  15   2  -8  105.71   28.05
 -15  -2   8    2.45   27.72
  15  -2  -9   20.59   27.04
 -15  -2   9    7.30   27.48
  15   2  -9    1.29   19.15
 -15   2   9   18.11   27.58
 -15   2  10    1.72   27.74
  15   2 -10   13.48   26.49
  15  -2 -10   -5.63   19.52
 -15  -2  10    2.46   18.86
  15   2 -11   34.36   26.53
  15  -2 -11   32.71   28.03
 -15   2  11   24.95   28.34
 -15  -2  11  -14.59   27.47
  15  -2 -12   29.60   28.56
 -15  -2  12   34.58   19.31
  15   2 -12   28.42   26.61
 -15   2  12   40.64   28.13
  15  -2 -13   12.81   27.93
  15   2 -13   -3.75   26.63
 -15   2  13   12.08   28.03
 -15  -2  13    1.65   27.19
 -15   2  14    9.12   19.93
 -15  -2  14    1.27   19.20
  15   2 -14    1.87   26.86
  15  -2 -14   -6.59   28.69
  15   2 -15  -11.01   33.14
  15  -2 -15    1.95   24.76
 -15  -2  15   12.03   33.93
 -15   2  15   15.43   34.67
  15  -2 -16   35.52   24.59
  15   2 -16   -7.13   24.17
 -15  -2  16    5.98   24.07
 -15   2  16    6.82   34.49
  15   2 -17   -5.27   34.42
  15  -2 -17   33.08   35.84
 -15  -2  17   16.38   24.16
 -15   2  17   11.08   24.86
 -15   2  18   -0.50   34.84
 -15  -2  18   -0.89   25.04
  15   2 -18  -11.14   34.67
  15  -2 -18   -7.99   25.46
 -15   2  19   19.84   38.69
  15   2 -19   -2.24   38.77
 -15  -2  19  -30.80   39.25
  15  -2 -19   -0.02   39.78
 -15  -2  20    8.38   42.43
 -15   2  20   -7.26   30.71
  15   2 -20  -13.60   42.83
  15  -2 -20  -19.34   43.51
 -15  -3   1  138.19   31.69
  15   3  -1  140.66   31.42
  15  -3  -1   -9.78   30.74
 -15   3   1  111.08   32.51
 -15  -3   1  149.71   31.55
 -15   3   1   89.93   29.17
 -15   3   2   44.69   27.74
 -15   3   2    1.33   29.06
 -15  -3   2    7.48   28.39
  15   3  -2   36.29   20.04
  15  -3  -2   29.25   27.85
 -15  -3   2   31.47   19.99
  15  -3  -3   38.69   27.55
 -15   3   3   19.98   29.66
 -15   3   3   -1.59   27.85
  15   3  -3   25.98   28.16
 -15  -3   3   40.34   28.41
  15   3  -4   -6.36   19.91
  15  -3  -4    6.35   27.31
 -15   3   4   -0.63   29.27
 -15  -3   4   21.37   28.09
 -15   3   4  -16.23   27.69
  15   3  -5   43.72   28.47
 -15  -3   5    7.49   28.65
 -15   3   5   21.67   28.19
  15  -3  -5   34.63   27.95
 -15   3   5   43.60   35.47
 -15  -3   6   24.79   20.39
  15  -3  -6   29.84   27.60
  15   3  -6   37.85   27.98
 -15   3   6   33.02   35.14
  15  -3  -7   37.81   27.39
 -15   3   7   24.48   28.28
 -15  -3   7   34.14   27.72
  15   3  -7   32.40   27.79
 -15  -3   8    0.01   19.29
  15   3  -8   10.26   27.00
 -15   3   8   -9.74   27.89
  15  -3  -8    0.59   27.18
 -15  -3   9   15.98   27.16
  15   3  -9  -16.69   26.94
 -15   3   9  -10.94   28.01
  15  -3  -9    2.96   26.99
 -15  -3  10    3.95   27.39
  15   3 -10   21.04   19.08
  15  -3 -10   11.69   27.19
 -15   3  10   21.11   28.42
  15   3 -11   11.46   25.87
  15  -3 -11    7.32   33.44
 -15   3  11   21.99   27.75
 -15  -3  11    5.99   27.00
  15  -3 -12   -2.03   27.98
  15   3 -12   20.64   26.04
 -15  -3  12   -8.33   19.34
 -15   3  12   11.67   28.35
  15  -3 -13  -12.10   28.51
  15   3 -13   -6.09   26.66
 -15  -3  13   20.29   26.89
 -15   3  13    8.48   28.48
  15   3 -14  -11.32   29.57
 -15  -3  14   11.08   30.01
  15  -3 -14   16.93   31.55
 -15   3  14  -13.21   35.01
  15   3 -15   12.53   32.46
  15  -3 -15    1.89   24.98
 -15  -3  15   -6.31   33.62
 -15   3  15    3.67   34.76
 -15   3  16   -4.11   35.21
  15  -3 -16   20.22   25.06
 -15  -3  16   11.34   33.92
  15   3 -16    2.78   23.92
 -15  -3  17   -2.74   24.45
  15   3 -17    7.73   34.10
  15  -3 -17   20.99   35.76
 -15   3  17  -13.26   35.14
  15  -3 -18   19.32   36.34
  15   3 -18   19.39   34.57
 -15   3  18   30.57   35.36
 -15  -3  18   18.72   24.86
  15   3 -19   20.18   41.66
 -15  -3  19    2.17   29.64
  15  -3 -19   -4.66   43.13
 -15   3  19    0.14   30.43
 -15  -3  20   12.42   30.24
  15   4  -1    8.75   23.94
 -15  -4   1   -0.98   33.70
  15  -4  -1   22.40   33.72
 -15  -4   1   12.26   24.19
 -15   4   1   -3.23   35.07
 -15   4   1    6.10   33.81
  15  -4  -2   70.69   34.80
 -15   4   2   88.07   32.57
  15   4  -2  105.69   31.67
 -15   4   2   70.88   31.73
 -15  -4   2   68.04   31.68
 -15  -4   3    5.39   28.48
  15   4  -3   -6.28   20.00
  15  -4  -3   14.52   34.37
 -15   4   3   15.97   27.62
 -15   4   3    7.56   29.32
 -15   4   4  281.51   37.40
 -15  -4   4  268.33   29.88
  15   4  -4   73.22   31.88
  15  -4  -4  282.89   31.29
 -15   4   4  229.76   32.09
  15   4  -5  134.25   28.99
  15  -4  -5  172.27   29.69
 -15   4   5  140.69   29.62
 -15   4   5   92.55   35.71
 -15  -4   5   76.91   21.30
 -15   4   6   -8.10   28.43
 -15  -4   6   10.10   20.23
  15  -4  -6   14.09   28.16
 -15   4   6   14.62   27.79
  15   4  -6  -14.20   28.05
 -15  -4   7   -9.98   28.30
  15  -4  -7   14.42   27.34
  15   4  -7   11.42   27.73
 -15   4   7    3.38   28.15
  15   4  -8   10.07   19.31
 -15   4   8   13.52   27.78
  15  -4  -8   18.05   27.05
 -15  -4   8   40.40   27.47
 -15   4   9   13.71   34.66
 -15  -4   9    5.76   27.47
  15  -4  -9   21.25   27.20
  15   4  -9    4.75   26.92
 -15   4  10    3.99   28.23
 -15  -4  10   -8.11   27.15
  15  -4 -10   -9.58   27.28
  15   4 -10    0.66   26.27
 -15  -4  11   10.69   27.12
  15   4 -11   15.84   26.16
  15  -4 -11    3.32   27.46
 -15   4  11   29.07   28.46
  15  -4 -12   40.53   34.56
  15   4 -12   48.47   26.21
 -15  -4  12   18.20   27.12
 -15   4  12    2.47   35.53
 -15   4  13   15.84   35.05
 -15  -4  13    6.35   32.93
  15   4 -13   -0.26   32.20
  15  -4 -13    5.33   34.29
 -15  -4  14   38.15   23.24
  15  -4 -14   23.37   35.03
 -15   4  14   29.54   34.98
  15   4 -14   19.05   32.88
 -15  -4  15  -27.06   33.90
 -15   4  15   -6.80   35.23
  15  -4 -15    5.95   35.84
  15   4 -15    0.52   33.23
  15   4 -16   23.21   23.27
  15  -4 -16    8.72   36.20
 -15  -4  16   17.63   34.00
 -15   4  16    5.50   35.07
  15   4 -17   20.59   33.98
 -15   4  17  -14.12   35.46
  15  -4 -17   11.25   35.55
 -15  -4  17   -7.32   24.46
 -15   4  18   29.43   40.97
 -15  -4  18   97.73   29.91
  15   4 -18   89.39   39.00
  15  -4 -18   20.60   31.05
 -15   4  19   53.36   43.02
 -15  -4  19   18.31   30.35
  15   4 -19   17.45   42.62
  15  -4 -19   -6.06   43.80
 -15  -5   1   -9.27   33.78
  15  -5  -1    4.80   33.58
  15   5  -1    5.92   34.22
 -15   5   1  -11.08   33.80
 -15   5   1    2.59   34.75
 -15  -5   1  -11.83   34.34
  15  -5  -2    3.08   33.12
 -15  -5   2    3.49   34.51
 -15   5   2    8.89   33.78
 -15   5   2   24.89   43.01
  15   5  -2   10.51   34.71
 -15   5   3   72.39   43.28
  15  -5  -3   25.77   34.50
 -15  -5   3  107.04   34.90
  15   5  -3   76.72   25.15
 -15   5   3   75.43   34.31
 -15  -5   4  100.35   25.82
  15   5  -4   52.54   32.25
 -15   5   4   85.97   35.10
 -15   5   4  104.59   32.03
  15  -5  -4  -23.33   42.50
 -15   5   5    1.67   34.38
 -15  -5   5  -23.96   20.33
  15  -5  -5    5.35   34.50
  15   5  -5   21.26   27.92
 -15   5   5    0.20   27.93
 -15   5   6   71.16   28.54
  15  -5  -6  118.42   35.92
 -15  -5   6   32.60   28.83
 -15   5   6  131.93   30.40
  15   5  -6  103.38   20.94
 -15  -5   7   79.84   28.54
 -15   5   7  108.80   35.72
 -15   5   7  104.41   36.38
  15  -5  -7  123.02   35.91
  15   5  -7   81.14   27.68
  15   5  -8    8.71   26.70
 -15   5   8   -2.83   34.40
  15  -5  -8   -3.71   27.85
 -15  -5   8   -4.55   27.35
 -15  -5   9    8.60   19.45
  15   5  -9    2.74   18.73
  15  -5  -9    4.53   33.32
 -15   5   9    5.23   28.46
 -15   5  10   13.17   28.96
  15  -5 -10    7.90   33.06
  15   5 -10   -2.20   18.98
 -15  -5  10    1.05   27.40
 -15   5  11   19.82   34.96
  15   5 -11   15.53   22.42
  15  -5 -11   25.65   37.83
 -15  -5  11    7.24   23.24
 -15  -5  12  -11.72   23.18
  15  -5 -12   -4.78   40.35
  15   5 -12  -28.46   31.99
 -15   5  12    3.23   35.08
 -15   5  13   -0.13   43.11
  15   5 -13   41.70   31.81
 -15  -5  13   -3.99   23.44
  15  -5 -13   17.40   41.33
 -15  -5  14   -9.37   33.43
  15  -5 -14    4.94   34.56
 -15   5  14    2.08   35.70
  15   5 -14   32.48   32.23
 -15   5  15  -14.31   35.88
  15   5 -15   16.42   32.79
 -15  -5  15   -1.72   33.76
  15  -5 -15   19.78   34.74
  15  -5 -16    6.32   35.81
 -15   5  16   10.34   43.69
  15   5 -16   24.33   33.26
 -15  -5  16    7.24   24.13
  15   5 -17   18.11   24.12
 -15  -5  17   10.32   38.19
 -15   5  17    0.84   39.45
  15  -5 -17   -4.48   30.37
 -15   5  18  -11.00   43.22
  15  -5 -18   10.60   43.37
  15   5 -18  -15.73   42.29
 -15  -5  18    1.81   42.07
 -15  -6   1  -27.93   34.66
  15   6  -1   68.77   34.41
 -15   6   1   28.16   33.13
 -15   6   1   12.27   35.46
 -15  -6   1  -15.97   34.97
 -15  -6   2   -7.94   24.59
  15   6  -2    7.29   34.49
 -15   6   2    2.08   40.23
 -15   6   2    6.43   47.62
  15   6  -3   37.56   24.29
 -15   6   3   17.32   40.83
 -15   6   3   22.28   40.32
 -15  -6   3   17.78   24.77
  15  -6  -4    4.06   32.57
 -15   6   4    7.64   46.73
  15   6  -4   34.23   24.26
 -15  -6   4   19.84   34.57
 -15   6   4    3.32   40.15
 -15   6   5   57.78   40.99
  15  -6  -5    6.89   31.95
  15   6  -5   76.09   34.28
 -15  -6   5   15.72   35.15
 -15   6   5   39.94   47.06
 -15  -6   6  -30.50   34.02
  15  -6  -6   -4.24   46.60
 -15   6   6   -6.62   47.92
 -15   6   6    1.08   40.61
  15   6  -6   17.32   33.55
 -15  -6   7   -5.35   33.79
 -15   6   7    2.43   42.08
  15   6  -7   -7.38   23.63
 -15   6   7   14.86   48.04
  15  -6  -7   12.54   40.77
 -15  -6   8   17.09   32.83
 -15   6   8   -1.38   42.89
  15   6  -8   -5.55   23.46
  15  -6  -8    8.58   42.50
 -15   6   8    5.95   42.61
  15   6  -9    4.96   22.88
 -15   6   9    8.38   49.55
 -15  -6   9   -5.86   33.10
  15  -6  -9    0.74   34.65
 -15  -6  10  -12.10   32.74
 -15   6  10    2.52   43.03
  15   6 -10   -5.86   22.63
  15  -6 -10   14.81   40.96
 -15   6  11   13.08   43.20
  15   6 -11   14.41   22.60
 -15  -6  11   -1.83   32.92
  15  -6 -11   17.60   39.91
  15   6 -12    5.07   23.03
 -15  -6  12   -1.51   23.26
 -15   6  12  -16.72   43.74
  15  -6 -12    1.78   39.66
  15   6 -13    2.75   32.63
 -15   6  13   -5.46   35.57
 -15  -6  13  -18.40   23.88
  15  -6 -13    6.63   40.09
 -15  -6  14   14.50   23.87
 -15   6  14   31.25   44.07
  15  -6 -14   30.36   41.90
  15   6 -14   34.11   33.42
 -15  -6  15  -12.51   33.85
  15   6 -15   -4.07   23.95
  15  -6 -15    3.04   42.60
 -15   6  15   25.92   35.83
  15   6 -16  -16.58   37.72
 -15  -6  16   -5.45   37.80
 -15   6  16  -17.76   50.45
  15  -6 -16   -4.09   39.34
  15  -6 -17  -11.11   43.35
  15   6 -17  -32.42   41.69
 -15   6  17   40.81   43.27
 -15  -6  17   12.90   41.95
 -15   7   1    1.96   44.88
 -15   7   1   20.27   45.99
 -15  -7   1   30.07   37.61
 -15  -7   1   11.62   34.93
  15   7  -1    4.50   34.32
 -15   7   2   -4.46   39.01
 -15   7   2    4.40   47.35
 -15  -7   2   24.17   24.69
  15   7  -2   17.13   34.66
 -15   7   3    5.66   57.77
  15   7  -3   25.89   34.13
 -15  -7   3   -8.85   34.56
 -15   7   3   -1.51   50.52
 -15   7   4   19.97   63.61
 -15  -7   4   42.71   34.56
  15   7  -4   21.62   24.52
 -15  -7   5    1.86   24.31
  15   7  -5    7.52   24.28
  15   7  -6   -6.21   24.16
 -15  -7   6   14.45   23.95
  15   7  -7   -4.58   33.59
 -15   7   7   -1.15   31.77
 -15  -7   7  -15.74   24.31
  15   7  -8   -4.92   33.08
  15  -7  -8    1.75   49.49
 -15  -7   8   25.85   32.87
 -15  -7   9   25.27   32.91
  15  -7  -9   23.58   77.22
  15   7  -9  -16.90   32.73
 -15   7   9   16.71   57.68
 -15   7   9   35.68   62.56
 -15   7  10   -3.34   58.25
 -15  -7  10   -6.32   33.15
  15   7 -10   21.36   22.65
  15  -7 -10    4.28   55.44
  15  -7 -11    7.90   48.97
  15   7 -11  -23.79   23.67
 -15  -7  11  -10.79   33.11
 -15   7  11   -3.16   53.47
 -15   7  12   -0.53   48.35
 -15  -7  12  -17.38   23.54
  15  -7 -12    7.40   40.68
  15   7 -12   -0.65   32.97
  15   7 -13   10.74   33.15
  15  -7 -13   12.41   39.78
 -15  -7  13    4.25   23.52
 -15   7  13  -11.50   42.35
 -15  -7  14  -13.21   24.21
  15  -7 -14   17.80   43.12
 -15   7  14   15.32   38.07
  15   7 -14   10.54   23.94
  15  -7 -15  -11.72   57.84
 -15  -7  15   -3.01   28.78
 -15   7  15    1.98   51.40
  15   7 -15   25.54   40.68
 -15  -7  16   -8.48   42.03
 -15   7  16   17.18   52.36
  15  -7 -16   20.93   51.57
  15   7 -16   44.89   29.76
  15   8  -1   41.11   41.54
 -15  -8   1   -6.31   42.02
 -15  -8   1   -2.72   42.54
  15   8  -2   56.85   41.59
 -15  -8   2   21.94   30.19
  15   8  -3   19.76   38.41
 -15  -8   3   13.54   42.65
  15   8  -4    8.26   34.88
 -15  -8   4  -10.21   25.35
  15   8  -5    9.98   34.22
 -15  -8   5    8.66   24.30
 -15  -8   6    1.94   34.49
  15   8  -6   11.63   34.14
  15   8  -7  -17.86   34.34
 -15  -8   7   -9.47   34.17
  15   8  -8  -21.68   33.91
 -15  -8   8   56.20   33.45
 -15  -8   9   34.40   33.30
  15   8  -9    0.47   33.33
 -15  -8  10   -5.25   23.37
  15   8 -10  -57.40   33.29
  15   8 -11   -3.33   23.74
 -15  -8  11   19.07   23.19
 -15  -8  12  -18.52   28.86
  15   8 -12   38.21   39.91
 -15  -8  13   -1.63   28.59
  15  -8 -13    4.63   54.15
 -15   8  13    4.88   66.63
  15  -8 -13    7.74   66.67
  15   8 -13   10.60   40.45
 -15  -8  14   11.19   29.06
  15   8 -14  -19.51   41.00
  15  -8 -14  -18.44   50.22
  15  -8 -14   -0.20   47.39
 -15   8  14   -7.81   54.91
  15   9  -3    6.60   30.19
 -15  -9   4   13.88   29.77
  15   9  -4   -7.20   42.10
  15   9  -5   22.54   41.17
 -15  -9   5    1.23   42.21
 -15  -9   6   -9.50   42.21
  15   9  -6   41.96   41.88
 -15  -9   7   39.59   41.05
  15   9  -7  -14.09   41.14
 -15  -9   8   22.23   40.96
  15   9  -8   -1.77   40.77
  15   9  -9   -0.16   40.35
 -15  -9   9  -28.97   40.85
 -15  -9  10   47.40   40.42
  15   9 -10   35.69   28.79
  15   9 -11   -4.31   28.81
 -15  -9  11   17.69   40.29
  14   0  -1    4.43   26.92
 -14   0   1   -5.74   27.17
 -14   0   1  -14.79   28.26
  14   0  -2   49.95   27.66
 -14   0   2   60.25   27.73
 -14   0   2   28.71   28.44
  14   0  -3  -10.74   27.63
 -14   0   3    0.23   28.46
  14   0  -4   41.86   28.12
 -14   0   4   42.83   20.40
  14   0  -5   -1.47   27.73
 -14   0   5    0.44   28.97
 -14   0   6  331.51   30.99
  14   0  -6  347.51   23.60
  14   0  -7  -17.23   27.86
 -14   0   7   -5.23   27.77
  14   0  -8   29.71   28.23
 -14   0   8   47.69   28.36
 -14   0   9   12.31   27.16
  14   0  -9  -14.97   27.38
  14   0 -10  194.24   28.74
 -14   0  10  141.30   28.65
 -14   0  11  -13.77   19.61
  14   0 -11   -6.42   27.36
 -14   0  12   -2.55   19.24
  14   0 -12  -18.59   27.23
  14   0 -13   18.76   27.09
 -14   0  13    8.45   27.30
 -14   0  14  473.20   31.44
  14   0 -14  305.74   30.75
 -14   0  15   -4.52   19.86
  14   0 -15   -0.57   27.92
 -14   0  16   12.64   28.34
  14   0 -16    9.18   20.34
  14   0 -17  -29.94   34.69
 -14   0  17   35.60   34.04
  14   0 -18   -2.22   34.74
 -14   0  18  -14.86   34.37
  14   0 -19  -14.45   24.82
 -14   0  19   13.34   24.83
  14   0 -20    8.13   24.61
 -14   0  20    4.26   25.08
 -14   0  21  -24.23   42.26
  14   0 -21   22.07   41.76
 -14  -1   1   97.79   28.87
 -14   1   1  132.77   28.58
  14   1  -1  124.66   20.14
 -14  -1   1  136.34   20.24
 -14   1   1  109.59   29.13
  14  -1  -1  117.09   27.93
  14  -1  -2  452.22   31.08
 -14   1   2  479.35   31.32
 -14  -1   2  406.70   30.52
 -14  -1   2  401.88   31.00
  14   1  -2  495.83   30.82
 -14   1   2  420.11   32.03
 -14   1   3   31.57   20.56
 -14   1   3   30.40   27.59
  14   1  -3   14.57   28.02
 -14  -1   3   43.65   28.21
  14  -1  -3   31.10   27.49
  14  -1  -4   68.08   20.06
 -14  -1   4   54.10   29.05
 -14   1   4   48.67   21.31
  14   1  -4   53.68   28.42
 -14  -1   5   77.36   21.13
  14   1  -5  118.78   28.82
 -14   1   5  115.13   29.24
  14  -1  -5   23.74   28.16
 -14   1   6   41.04   28.34
  14   1  -6   44.28   27.82
  14  -1  -6   35.36   27.88
 -14  -1   6   23.15   28.63
 -14  -1   7   30.46   27.82
  14   1  -7   22.97   19.69
 -14   1   7   46.17   28.06
  14  -1  -7   16.22   28.01
 -14   1   8    9.97   27.56
  14   1  -8    5.25   27.64
 -14  -1   8   -5.89   19.58
  14  -1  -8   17.43   27.76
 -14  -1   9    2.43   19.28
  14   1  -9   13.36   27.06
 -14   1   9    2.04   27.38
  14  -1  -9   -6.44   27.81
 -14  -1  10   -2.70   19.00
  14  -1 -10   18.67   27.06
 -14   1  10  -19.53   27.65
  14   1 -10   -6.29   26.80
 -14  -1  11   10.73   26.83
 -14   1  11   -0.86   27.52
  14  -1 -11  -16.24   27.83
  14   1 -11   11.37   26.69
  14   1 -12  -12.94   26.81
  14  -1 -12   -8.84   27.64
 -14  -1  12   -1.61   27.11
 -14   1  12    5.31   27.63
  14   1 -13   19.37   19.08
  14  -1 -13   18.53   27.77
 -14   1  13   18.07   27.82
 -14  -1  13   15.81   19.38
 -14  -1  14   53.95   28.36
  14  -1 -14   93.57   20.63
 -14   1  14   90.78   20.65
  14   1 -14   92.44   19.85
  14  -1 -15    2.91   19.82
 -14   1  15    0.07   28.26
 -14  -1  15    5.07   27.82
  14   1 -15   18.52   27.45
 -14  -1  16   24.74   27.82
  14   1 -16    8.07   28.00
 -14   1  16  -15.69   28.61
  14  -1 -16   12.86   28.93
  14   1 -17   68.50   34.61
 -14  -1  17   43.59   34.90
 -14   1  17   59.22   34.87
  14  -1 -17   45.70   34.78
  14   1 -18   11.26   24.60
 -14  -1  18   -1.54   24.75
 -14   1  18    4.45   24.43
  14  -1 -18    2.52   35.07
 -14   1  19    0.16   24.55
  14  -1 -19  -16.74   35.39
  14   1 -19  -15.00   24.86
 -14  -1  19   -8.57   24.49
 -14  -1  20   27.68   38.64
 -14   1  20    4.23   29.96
  14   1 -20   31.86   24.25
  14  -1 -20   11.23   38.72
 -14  -1  21    6.61   30.54
 -14   1  21    1.55   30.67
  14  -1 -21   38.90   42.25
  14   1 -21   -1.69   42.23
 -14  -2   1   52.68   19.83
 -14  -2   1   27.32   28.46
  14  -2  -1    9.88   27.43
  14   2  -1   52.63   19.67
 -14   2   1   21.49   28.36
 -14   2   1   26.99   27.86
 -14   2   2  234.96   36.60
 -14   2   2  137.36   28.56
  14   2  -2  139.82   20.92
  14  -2  -2  134.08   28.63
 -14  -2   2  116.66   28.85
 -14   2   3  193.33   31.20
  14  -2  -3  220.98   28.96
 -14  -2   3  122.31   29.12
  14   2  -3  210.08   30.21
 -14   2   3  209.77   29.30
  14  -2  -4   16.22   27.09
 -14   2   4    1.93   28.93
 -14  -2   4    4.37   28.43
  14   2  -4    6.57   28.21
 -14   2   5   23.27   28.70
 -14  -2   5   12.45   28.21
  14   2  -5   17.01   27.79
  14  -2  -5   14.97   27.13
  14  -2  -6   10.03   27.13
  14   2  -6   10.04   27.51
 -14   2   6    8.33   28.19
 -14  -2   6    4.32   27.76
 -14  -2   7   21.39   19.61
  14   2  -7   28.64   19.24
  14  -2  -7   22.85   27.63
 -14   2   7   20.84   28.22
 -14   2   8   12.03   27.70
 -14  -2   8    1.87   19.43
  14   2  -8   11.86   19.32
  14  -2  -8   11.29   27.52
  14  -2  -9    3.25   19.29
 -14  -2   9   33.01   19.71
 -14   2   9   14.50   27.77
  14   2  -9   28.54   26.99
  14  -2 -10    7.46   27.34
 -14  -2  10   12.74   26.81
  14   2 -10    9.71   18.70
 -14   2  10    2.25   27.30
  14   2 -11   26.30   26.17
 -14  -2  11   -3.86   27.17
  14  -2 -11    8.13   27.93
 -14   2  11   19.10   27.72
  14  -2 -12   90.25   28.74
  14   2 -12  105.10   19.73
 -14  -2  12   90.94   27.82
 -14   2  12  110.61   28.96
  14   2 -13    0.41   26.39
 -14  -2  13   15.52   27.07
 -14   2  13    0.68   20.28
  14  -2 -13   16.43   19.75
 -14  -2  14   72.10   20.36
  14   2 -14  108.89   28.04
 -14   2  14   91.20   28.87
  14  -2 -14   83.36   29.43
 -14   2  15   18.47   28.47
 -14  -2  15   -1.70   27.95
  14  -2 -15    9.81   28.76
  14   2 -15   11.36   19.39
  14   2 -16  161.91   32.15
  14  -2 -16   45.28   21.38
 -14   2  16  152.22   33.22
 -14  -2  16  172.61   21.42
  14   2 -17   14.42   33.73
  14  -2 -17    6.94   35.37
 -14  -2  17   43.41   33.90
 -14   2  17   33.52   34.50
  14   2 -18   34.57   24.56
  14  -2 -18   15.60   35.54
 -14  -2  18  -10.16   35.30
 -14   2  18   -8.77   35.24
 -14  -2  19   52.09   34.98
  14   2 -19   27.96   24.45
 -14   2  19   31.84   34.73
  14  -2 -19   -4.61   35.35
 -14   2  20   33.76   41.56
 -14  -2  20  -22.21   42.55
  14  -2 -20   31.88   41.95
  14   2 -20   10.95   29.28
  14  -2 -21   -6.64   42.10
 -14   3   1   10.54   34.57
  14  -3  -1  -11.09   27.80
  14   3  -1   13.18   19.83
 -14  -3   1   24.35   19.61
 -14  -3   1   21.30   27.98
 -14   3   1   -8.50   27.71
  14   3  -2    8.89   28.20
  14  -3  -2    8.97   27.41
 -14   3   2   22.47   27.68
 -14  -3   2   11.26   27.97
 -14   3   2   12.70   29.35
  14   3  -3   11.87   19.57
 -14  -3   3  -13.34   19.82
 -14   3   3   19.80   28.89
 -14   3   3    4.72   27.04
  14  -3  -3   -0.72   33.41
 -14   3   4   18.41   27.75
  14  -3  -4   10.74   27.75
 -14  -3   4   35.98   28.13
  14   3  -4   40.16   28.13
 -14   3   4    8.50   28.79
  14  -3  -5  100.68   28.75
  14   3  -5  133.74   28.62
 -14  -3   5  101.80   28.28
 -14   3   5  150.80   30.38
  14   3  -6   33.44   27.58
 -14  -3   6   22.46   19.86
  14  -3  -6  -15.82   27.92
 -14   3   6   38.97   28.91
 -14  -3   7   88.80   28.01
  14  -3  -7  106.82   27.96
 -14   3   7   70.89   28.75
  14   3  -7   81.32   19.86
  14  -3  -8   27.80   27.50
  14   3  -8    6.71   27.19
 -14   3   8   29.15   27.41
 -14  -3   8   -7.80   27.11
  14  -3  -9   -6.43   27.09
 -14  -3   9    5.96   26.76
  14   3  -9   -1.02   18.85
 -14   3   9  -16.18   27.81
  14  -3 -10   67.07   27.95
  14   3 -10   71.84   26.76
 -14  -3  10   32.34   19.79
 -14   3  10   49.53   28.43
  14  -3 -11   30.85   34.27
  14   3 -11   13.90   19.20
 -14   3  11   20.38   28.61
 -14  -3  11   34.54   26.86
 -14   3  12    0.26   28.39
  14  -3 -12   26.46   27.99
 -14  -3  12   -8.47   19.17
  14   3 -12   -2.22   26.13
  14  -3 -13   22.19   28.73
 -14  -3  13   28.29   27.15
  14   3 -13   35.62   26.50
 -14   3  13   11.14   28.35
  14  -3 -14   32.77   29.28
  14   3 -14   57.92   26.91
 -14   3  14   43.90   28.81
 -14  -3  14   41.35   19.79
  14   3 -15  145.37   21.09
 -14   3  15  130.56   30.59
 -14  -3  15  111.49   29.08
  14  -3 -15  157.99   30.97
 -14   3  16   31.10   34.98
  14   3 -16   34.30   33.67
 -14  -3  16   64.48   23.69
  14  -3 -16   18.48   36.35
  14   3 -17   23.39   33.65
 -14   3  17   29.65   34.56
 -14  -3  17   17.10   23.88
  14  -3 -17   11.44   25.25
 -14   3  18   82.46   35.60
 -14  -3  18   90.22   24.84
  14  -3 -18   78.09   36.18
  14   3 -18   76.25   25.61
 -14   3  19   -2.24   34.89
  14  -3 -19  -21.69   35.40
  14   3 -19   -0.22   24.48
 -14  -3  19   -8.70   35.57
 -14   3  20   13.18   29.67
  14   3 -20    7.03   42.64
  14  -3 -20    5.81   29.90
 -14  -3  20    3.76   42.55
 -14  -4   1   40.19   28.29
 -14  -4   1   25.23   20.20
 -14   4   1   36.53   27.64
  14  -4  -1   -2.59   27.71
 -14   4   1   74.56   35.47
  14   4  -1   39.66   28.16
 -14   4   2   23.46   29.73
  14   4  -2   46.64   20.47
 -14   4   2   16.17   28.21
  14  -4  -2  -20.77   35.06
 -14  -4   2   35.32   28.16
 -14   4   3   43.33   29.38
  14  -4  -3   28.55   28.69
 -14  -4   3   41.73   28.48
  14   4  -3   48.73   28.79
 -14   4   3   48.39   28.45
 -14   4   4    4.90   27.50
  14   4  -4   10.87   19.92
 -14   4   4    4.91   28.59
  14  -4  -4    9.25   27.45
 -14  -4   4   -5.77   28.15
 -14   4   5   28.68   28.39
 -14  -4   5   38.20   27.97
 -14   4   5   29.16   27.86
  14   4  -5   53.00   28.10
  14  -4  -5   26.06   27.91
 -14   4   6   26.92   28.03
 -14  -4   6   28.64   20.18
  14   4  -6   24.92   27.71
  14  -4  -6   24.77   34.11
 -14   4   7   29.86   27.98
 -14  -4   7   25.99   27.76
  14   4  -7   56.94   19.58
  14  -4  -7    0.35   28.01
  14   4  -8  -11.28   27.22
  14  -4  -8   11.02   33.37
 -14  -4   8   23.64   19.12
 -14   4   8   23.70   27.87
 -14  -4   9   54.37   27.27
  14   4  -9   68.84   26.59
 -14   4   9   64.26   29.12
  14  -4  -9   87.62   27.92
 -14  -4  10   79.03   27.58
 -14   4  10  111.80   29.62
  14  -4 -10  113.92   28.63
  14   4 -10  118.64   19.65
 -14  -4  11   -0.21   19.37
  14  -4 -11   30.07   27.81
 -14   4  11   16.49   28.90
  14   4 -11   19.59   18.78
 -14   4  12   24.30   28.94
  14   4 -12   25.74   26.52
 -14  -4  12   -3.90   19.32
  14  -4 -12   16.49   28.61
  14  -4 -13   -3.64   28.75
  14   4 -13  -13.80   26.76
 -14   4  13  -11.33   28.72
 -14  -4  13    6.49   27.04
 -14  -4  14   -8.85   19.51
  14  -4 -14    6.85   28.88
  14   4 -14  -18.89   27.03
 -14   4  14  -15.88   35.50
 -14  -4  15  -34.10   33.84
 -14   4  15   -0.36   34.48
  14   4 -15    5.62   33.13
  14  -4 -15  -17.69   35.63
  14  -4 -16   33.96   35.42
 -14  -4  16    7.05   24.00
 -14   4  16    1.22   34.91
  14   4 -16    0.13   33.87
 -14   4  17    0.74   35.03
 -14  -4  17   -0.18   34.27
  14  -4 -17    6.45   36.00
  14   4 -17    9.75   34.33
  14   4 -18  -22.70   34.91
 -14   4  18  -10.68   35.49
  14  -4 -18   -4.81   36.05
 -14  -4  18  -36.23   35.61
 -14   4  19   27.20   42.02
  14   4 -19  -11.62   42.44
 -14  -4  19  -45.56   42.95
  14  -4 -19   10.53   39.05
  14  -4 -20   -0.57   42.31
  14   4 -20   22.46   42.72
 -14  -5   1   53.24   27.47
  14  -5  -1   17.52   27.57
 -14   5   1   31.17   33.60
  14   5  -1   21.64   28.02
 -14   5   1   17.13   35.70
 -14  -5   1   13.96   28.39
  14  -5  -2    6.29   26.97
  14   5  -2   -0.30   19.88
 -14   5   2   -4.39   29.26
 -14  -5   2    0.64   27.67
 -14   5   2    9.99   33.08
 -14   5   3   12.18   33.41
 -14   5   3    1.31   34.98
  14   5  -3  -12.03   28.33
  14  -5  -3    8.21   27.30
 -14  -5   3   14.24   27.96
 -14   5   4    5.51   27.52
 -14  -5   4    8.29   19.39
  14  -5  -4   -9.03   33.90
 -14   5   4   10.60   33.78
  14   5  -4   -5.51   20.13
 -14  -5   5    6.18   19.94
  14   5  -5   21.52   27.67
  14  -5  -5   10.30   34.22
 -14   5   5   11.86   27.42
 -14   5   5    8.06   34.20
  14   5  -6   55.30   19.72
 -14   5   6   59.41   34.73
 -14   5   6    9.84   34.01
 -14  -5   6   36.03   28.09
  14  -5  -6   61.27   35.18
  14   5  -7    3.55   27.16
 -14   5   7    1.74   34.54
 -14  -5   7   13.21   27.59
  14  -5  -7    0.71   34.61
  14   5  -8   12.60   26.63
  14  -5  -8   11.03   33.41
 -14  -5   8   31.06   19.27
 -14   5   8   12.31   34.57
  14   5  -9   18.12   18.43
 -14   5   9    4.16   28.73
 -14  -5   9    6.21   26.94
  14  -5  -9   18.72   32.61
 -14  -5  10   22.35   19.49
 -14   5  10   17.39   28.65
  14  -5 -10    8.13   33.34
  14   5 -10   26.97   18.82
  14   5 -11   -0.81   26.29
 -14   5  11  -12.22   35.60
  14  -5 -11   -0.85   27.18
 -14  -5  11    1.88   26.97
  14   5 -12  111.79   26.86
  14  -5 -12   76.06   34.85
 -14   5  12   86.02   30.19
 -14  -5  12   61.43   20.30
  14  -5 -13   26.46   35.00
 -14  -5  13   -3.65   19.68
  14   5 -13    9.72   27.12
 -14   5  13   17.30   35.49
  14   5 -14   92.48   23.63
  14  -5 -14   53.39   35.59
 -14   5  14   93.50   43.58
 -14  -5  14   24.33   34.26
  14  -5 -15    7.32   35.22
  14   5 -15  -31.68   33.51
 -14  -5  15  -20.47   34.06
 -14   5  15   23.43   35.09
  14   5 -16   46.66   24.28
  14  -5 -16   19.89   36.23
 -14  -5  16    7.11   35.03
 -14   5  16   60.09   35.41
  14  -5 -17   20.98   35.76
 -14   5  17   27.48   35.64
 -14  -5  17    6.58   35.25
  14   5 -17    3.05   34.70
 -14  -5  18   10.92   39.00
 -14   5  18    8.70   39.44
  14  -5 -18   -3.50   39.15
  14   5 -18   37.72   37.94
  14  -5 -19   -9.28   52.28
 -14   5  19  -16.65   43.48
 -14  -5  19   27.70   42.54
  14   5 -19  -32.73   42.26
 -14   6   1   19.52   39.49
 -14  -6   1    6.93   34.19
  14   6  -1  -20.51   34.22
 -14   6   1   -6.63   34.97
 -14  -6   1   11.08   33.72
 -14  -6   2   10.17   33.99
 -14   6   2   14.03   48.26
  14   6  -2   14.84   24.22
 -14   6   2   11.33   39.86
 -14   6   3   33.10   29.48
 -14   6   3  121.33   36.05
  14   6  -3  107.03   29.01
 -14  -6   3  121.07   29.02
 -14   6   4   23.21   35.27
 -14   6   4   77.74   39.36
  14   6  -4   74.91   28.28
  14  -6  -4    9.09   33.47
 -14  -6   4   32.16   28.91
 -14  -6   5   40.28   28.29
  14   6  -5   17.06   20.46
 -14   6   5   31.75   33.04
 -14   6   5   39.35   39.57
  14  -6  -5    7.03   32.64
 -14   6   6   34.01   33.84
  14  -6  -6   17.41   40.32
 -14  -6   6   19.55   28.24
  14   6  -6   57.61   28.02
 -14   6   6   42.61   40.82
  14   6  -7   77.56   27.88
 -14   6   7  110.33   36.33
 -14   6   7   22.06   36.00
  14  -6  -7   63.24   40.63
 -14  -6   7   36.26   20.23
  14  -6  -8   25.14   35.12
 -14  -6   8    4.82   19.56
 -14   6   8   13.09   36.10
  14   6  -8   41.86   18.90
 -14  -6   9   -5.76   26.90
  14   6  -9    0.51   18.86
  14  -6  -9   -3.42   34.01
 -14   6   9    8.46   41.12
 -14   6  10   13.95   35.67
  14  -6 -10   12.26   33.10
  14   6 -10   25.88   18.86
 -14  -6  10    9.88   19.08
 -14  -6  11    6.20   29.60
  14  -6 -11   -1.59   32.60
 -14   6  11   -2.96   35.97
  14   6 -11    3.72   18.62
  14   6 -12    8.83   22.71
  14  -6 -12   12.95   39.88
 -14  -6  12   -1.00   32.78
 -14   6  12   12.87   35.57
 -14   6  13    3.96   35.63
  14  -6 -13   18.30   41.55
 -14  -6  13   31.55   32.83
  14   6 -13   18.01   23.59
  14   6 -14    5.58   33.89
 -14   6  14   30.02   35.69
 -14  -6  14   11.89   23.54
  14  -6 -14   11.36   42.92
 -14  -6  15   14.79   34.26
 -14   6  15   15.29   43.98
  14   6 -15   51.61   33.50
  14  -6 -15    9.23   36.00
 -14   6  16   17.36   35.13
 -14  -6  16  -20.96   34.92
  14  -6 -16    6.21   35.63
  14   6 -16  -32.04   34.33
  14  -6 -17   -8.93   39.91
 -14   6  17   21.69   39.99
 -14  -6  17  -35.73   30.12
  14   6 -17   19.79   24.81
  14   6 -18    9.92   29.72
  14  -6 -18   23.50   51.92
 -14  -6  18   19.67   29.65
 -14   6  18   -6.58   53.54
 -14   7   1   -1.50   47.57
  14   7  -1   39.63   34.35
 -14  -7   1  -10.77   34.71
 -14  -7   1   52.71   33.35
 -14   7   1   -8.95   51.02
 -14   7   2   -4.40   58.98
 -14   7   2   -6.28   45.42
  14   7  -2   -5.50   24.55
 -14  -7   2   10.75   34.09
 -14   7   3    7.68   63.88
 -14   7   3    1.84   75.17
 -14  -7   3  -11.75   34.48
  14   7  -3   41.16   23.81
 -14  -7   4    9.77   24.20
  14   7  -4   29.32   33.77
 -14  -7   5  -15.83   24.32
  14   7  -5   26.01   33.50
  14   7  -6   47.20   23.25
 -14  -7   6   15.33   23.89
 -14  -7   7   30.22   33.32
  14   7  -7   71.02   23.46
 -14  -7   8   21.79   32.77
  14   7  -8   -6.76   23.82
  14   7  -9  -14.03   23.36
 -14   7   9    8.23   63.56
 -14  -7   9   -3.15   32.70
  14  -7  -9    8.55   68.10
 -14   7   9    4.85   57.52
 -14   7  10    7.91   52.95
 -14  -7  10   -4.96   23.57
  14  -7 -10    2.66   48.94
  14   7 -10   -8.01   23.14
 -14   7  11   -2.91   41.97
  14  -7 -11    3.22   46.65
  14   7 -11   -7.24   23.37
 -14  -7  11  -12.92   33.52
  14  -7 -12    1.91   39.84
 -14   7  12   -0.48   42.00
  14   7 -12    0.31   32.73
 -14  -7  12    1.76   32.90
 -14  -7  13   47.49   33.15
 -14   7  13  -12.64   43.06
  14  -7 -13    5.79   46.27
  14   7 -13   11.70   33.28
  14  -7 -14    0.93   48.02
 -14   7  14   18.16   42.63
  14   7 -14   19.99   33.91
 -14  -7  14   10.14   23.88
  14   7 -15   -9.30   34.84
  14  -7 -15    1.47   35.05
 -14  -7  15    1.22   24.46
 -14   7  15  -11.81   35.44
 -14   7  16    7.16   42.10
 -14  -7  16   17.37   41.72
  14  -7 -16    7.36   29.75
  14   7 -16   23.67   38.09
 -14  -7  17  -39.45   42.69
  14   7 -17  -22.33   42.27
  14  -7 -17    7.39   42.86
 -14   7  17  -19.19   43.41
 -14  -8   1   14.04   24.56
  14   8  -1   17.92   33.97
 -14  -8   1   10.39   34.49
 -14  -8   2   -2.07   35.13
  14   8  -2   -5.32   34.43
  14   8  -3   -6.92   34.25
 -14  -8   3   -7.76   34.68
  14   8  -4  -23.13   35.00
 -14  -8   4   26.85   25.35
  14   8  -5   -1.81   24.15
 -14  -8   5   12.98   24.53
 -14  -8   6  130.25   25.25
  14   8  -6  148.80   25.41
 -14  -8   7  -10.14   23.86
  14   8  -7    6.90   23.45
  14   8  -8   19.60   33.49
 -14  -8   8    6.98   23.31
  14   8  -9  -12.21   23.41
 -14  -8   9   15.63   32.81
 -14  -8  10   14.31   33.41
  14   8 -10   -2.53   23.73
 -14  -8  11   -5.24   32.86
  14   8 -11   17.33   33.08
  14   8 -12   15.14   33.13
 -14  -8  12  -13.24   23.95
  14  -8 -12    4.09   59.89
 -14   8  12    0.97   59.14
  14  -8 -12   -4.63   50.07
  14  -8 -13   -2.35   39.37
  14  -8 -13   13.99   46.63
 -14  -8  13   30.80   33.48
 -14   8  13   12.25   50.24
  14   8 -13   39.39   33.55
  14   8 -14  -46.59   41.65
 -14   8  14   26.59   54.45
  14  -8 -14   13.07   48.75
  14  -8 -14   20.90   54.05
 -14  -8  14   32.69   28.67
  14   8 -15   13.58   41.39
 -14  -8  15   14.79   29.67
  14  -8 -15    9.92   47.33
 -14   8  15   16.39   56.41
  14  -8 -15   29.61   58.08
  14   9  -1   -9.17   29.65
 -14  -9   1   16.41   29.35
 -14  -9   1    4.00   30.14
  14   9  -2   25.11   28.91
 -14  -9   2   18.69   42.16
 -14  -9   3  -21.93   39.10
  14   9  -3   19.91   29.65
  14   9  -4  -23.02   24.46
 -14  -9   4   14.45   24.68
  14   9  -5   20.07   24.78
 -14  -9   5   54.97   34.66
  14   9  -6   15.72   23.92
 -14  -9   6  -16.27   34.27
  14   9  -7    7.50   23.58
 -14  -9   7   18.60   33.87
  14   9  -8   -0.72   23.75
 -14  -9   8    6.59   33.61
  14   9  -9   43.34   23.38
 -14  -9   9   25.29   33.44
  14   9 -10   12.08   23.49
 -14  -9  10    9.57   23.61
  14   9 -11    4.55   37.00
 -14  -9  11   14.99   28.48
  14   9 -12   -5.57   29.04
 -14  -9  12  -34.93   29.26
  14   9 -13  -11.21   41.79
 -14  -9  13   -4.37   29.52
 -14 -10   4  -10.57   30.56
  14  10  -4    9.13   29.45
  14  10  -5    4.75   29.13
 -14 -10   5   -5.15   29.81
  14  10  -6  -24.89   30.02
 -14 -10   6   58.33   41.10
  14  10  -7    0.32   29.39
 -14 -10   7  -52.83   41.53
 -14 -10   8   12.84   41.14
  14  10  -8    9.16   29.69
  14  10  -9  -26.76   41.20
 -14 -10   9   15.90   40.77
 -13   0   1    9.87   27.57
  13   0  -1  -18.42   27.20
 -13   0   1   18.23   18.85
  13   0  -2   -2.20   19.16
 -13   0   2   -9.04   28.09
 -13   0   2    3.56   19.32
 -13   0   3   96.14   24.06
  13   0  -3  189.70   23.97
  13   0  -4    6.28   21.77
 -13   0   4  -15.99   22.86
  13   0  -5   47.44   22.41
 -13   0   5   48.41   23.09
  13   0  -6   -4.94   22.06
 -13   0   6  -10.67   22.40
  13   0  -7   14.64   15.69
 -13   0   7    5.04   22.16
  13   0  -8  -17.81   21.83
 -13   0   8    6.67   21.66
 -13   0   9    0.57   21.77
  13   0  -9    4.27   21.45
 -13   0  10   -5.58   21.53
  13   0 -10    7.21   21.48
  13   0 -11   78.35   27.41
 -13   0  11   31.42   27.23
  13   0 -12   -9.09   27.13
 -13   0  12   -4.29   27.45
  13   0 -13  457.17   30.31
 -13   0  13  437.47   30.85
  13   0 -14    2.45   27.76
 -13   0  14   -6.51   19.58
 -13   0  15  297.46   30.47
  13   0 -15  253.96   29.85
  13   0 -16    6.66   19.69
 -13   0  16    1.00   28.44
  13   0 -17  305.83   30.39
 -13   0  17  302.57   31.17
 -13   0  18    9.16   34.51
  13   0 -18   -1.17   34.10
 -13   0  19   64.30   36.23
  13   0 -19  102.06   25.27
  13   0 -20   -4.45   33.89
 -13   0  20   20.29   34.45
  13   0 -21   -7.77   40.81
 -13   0  21   25.25   41.77
  13  -1  -1   27.98   26.93
  13   1  -1   34.51   27.10
 -13   1   1   22.45   27.18
 -13   1   1   13.55   28.16
 -13  -1   1   10.49   27.94
 -13  -1   1   32.93   27.09
 -13   1   2   81.63   20.09
 -13   1   2   74.12   28.80
  13   1  -2  108.04   28.20
 -13  -1   2   70.63   28.83
  13  -1  -2   91.85   20.11
  13  -1  -3  168.76   23.77
  13   1  -3  129.88   23.47
 -13   1   3  227.11   25.68
 -13  -1   3  119.54   23.69
 -13  -1   4   75.34   23.20
 -13   1   4   62.62   23.62
  13   1  -4   70.24   22.61
  13  -1  -4   79.53   16.47
 -13   1   5   -6.43   16.35
 -13  -1   5    1.16   15.73
  13   1  -5    3.68   15.62
  13  -1  -5   -1.74   21.81
 -13  -1   6   26.94   15.77
  13  -1  -6   10.39   22.17
 -13   1   6   17.57   22.34
  13   1  -6   27.19   22.27
  13   1  -7   58.50   22.55
 -13   1   7   39.60   22.62
 -13  -1   7   75.89   23.13
  13  -1  -7   57.58   22.57
  13  -1  -8    3.14   22.02
 -13   1   8   22.88   21.93
  13   1  -8   -9.85   21.42
 -13  -1   8   -2.20   22.10
  13  -1  -9  106.52   23.01
 -13  -1   9  109.32   16.67
  13   1  -9  117.97   22.24
 -13   1   9   61.60   22.57
  13   1 -10   92.32   22.01
  13  -1 -10   85.63   22.75
 -13  -1  10   52.20   16.29
 -13   1  10   70.15   22.42
  13  -1 -11   -4.26   27.49
  13   1 -11   -2.96   26.33
 -13   1  11   -5.83   27.75
 -13  -1  11   -5.92   27.06
 -13  -1  12   32.00   27.40
 -13   1  12   13.47   27.82
  13  -1 -12   14.61   19.69
  13   1 -12   17.89   19.11
 -13  -1  13   63.54   28.09
  13   1 -13   73.41   19.82
  13  -1 -13   78.12   28.38
 -13   1  13   69.99   28.39
 -13   1  14   -8.20   28.12
 -13  -1  14    3.80   27.48
  13  -1 -14    3.19   28.20
  13   1 -14   11.97   19.35
  13  -1 -15   16.52   28.03
 -13   1  15   23.55   28.45
  13   1 -15   16.29   27.74
 -13  -1  15   23.52   28.07
  13   1 -16   31.64   19.73
 -13  -1  16   46.81   20.33
  13  -1 -16   47.03   28.53
 -13   1  16   50.88   28.71
 -13   1  17    4.91   28.00
  13  -1 -17  -20.75   28.36
  13   1 -17   -5.43   27.74
 -13  -1  17   -2.76   28.46
  13  -1 -18  -12.06   34.34
  13   1 -18   -9.29   34.28
 -13  -1  18    6.12   33.87
 -13   1  18    6.52   33.96
  13   1 -19  -20.05   34.49
 -13  -1  19    0.37   34.77
  13  -1 -19    1.90   33.69
 -13   1  19   -1.42   34.10
 -13   1  20   31.38   34.62
  13   1 -20   10.97   34.07
  13  -1 -20   14.67   34.00
 -13  -1  20  -13.19   35.39
 -13   1  21   38.60   41.37
  13  -1 -21  -16.57   41.01
 -13  -1  21   -6.91   42.28
  13   1 -21   33.03   40.62
 -13   2   1  136.83   28.61
 -13  -2   1  128.95   28.25
  13   2  -1  162.28   28.51
 -13   2   1  138.78   29.50
 -13  -2   1  150.90   20.89
  13  -2  -1  152.16   27.96
 -13   2   2   38.21   28.86
  13  -2  -2   70.20   27.83
 -13   2   2   67.72   28.11
 -13  -2   2   47.56   28.22
  13   2  -2   57.37   28.36
  13   2  -3    5.85   25.24
  13  -2  -3    7.25   26.85
 -13  -2   3    4.12   28.01
 -13   2   3    5.11   29.12
 -13   2   3    4.50   19.51
  13   2  -4   80.60   23.06
 -13  -2   4   70.75   16.96
  13  -2  -4   83.21   22.57
 -13   2   4   67.88   23.91
 -13  -2   5   21.07   22.43
  13   2  -5    0.31   22.37
 -13   2   5   11.47   23.13
  13  -2  -5   19.00   21.73
  13  -2  -6   16.30   21.83
 -13  -2   6    6.45   22.07
  13   2  -6   17.87   22.28
 -13   2   6   11.58   22.28
 -13  -2   7  -25.19   22.09
 -13   2   7   -4.46   22.35
  13   2  -7  -13.77   22.22
  13  -2  -7    5.26   21.75
  13   2  -8   11.68   21.28
  13  -2  -8    3.58   22.11
 -13   2   8    0.56   21.66
 -13  -2   8    6.85   21.61
  13   2  -9    4.68   20.89
  13  -2  -9   11.80   21.77
 -13   2   9    5.48   15.22
 -13  -2   9   13.36   21.45
 -13  -2  10    2.32   26.85
 -13   2  10    3.93   27.28
  13   2 -10    3.61   18.48
  13  -2 -10   17.82   27.40
  13   2 -11  112.71   27.30
 -13   2  11  100.36   29.10
 -13  -2  11   86.74   27.42
  13  -2 -11   93.61   28.57
  13   2 -12    5.78   18.71
 -13  -2  12    3.50   19.04
  13  -2 -12   11.58   27.97
 -13   2  12   -2.59   19.78
  13   2 -13    1.27   27.05
 -13   2  13   -3.78   28.31
  13  -2 -13   19.83   27.95
 -13  -2  13   42.51   26.51
  13  -2 -14   13.50   28.52
  13   2 -14    8.53   19.11
 -13  -2  14    0.88   27.74
 -13   2  14  -14.06   28.24
  13   2 -15   28.57   28.00
  13  -2 -15   44.52   28.76
 -13  -2  15   44.22   28.17
 -13   2  15   33.81   28.45
 -13   2  16  170.52   21.96
  13   2 -16  146.75   21.12
  13  -2 -16  141.80   30.23
 -13  -2  16  138.94   29.20
  13   2 -17   -1.26   31.09
 -13   2  17   14.07   34.09
  13  -2 -17   12.53   31.92
 -13  -2  17   27.58   31.33
  13   2 -18  -14.31   34.14
  13  -2 -18    2.40   33.84
 -13   2  18    3.03   34.33
 -13  -2  18  -13.12   34.48
  13  -2 -19   -0.55   34.30
 -13   2  19   24.24   24.27
  13   2 -19   -5.69   34.63
 -13  -2  19   23.72   24.51
  13  -2 -20    2.08   34.06
 -13  -2  20  -13.61   25.36
 -13   2  20    5.46   34.64
  13   2 -20    9.83   34.29
 -13  -2  21   36.05   29.87
 -13   2  21   -0.56   42.12
  13  -2 -21   12.57   41.13
  13   2 -21   16.66   29.48
 -13  -3   1  -15.34   27.42
 -13   3   1   -3.82   28.28
  13  -3  -1   -4.65   27.07
 -13   3   1    6.41   27.24
  13   3  -1    3.76   27.32
 -13  -3   2   26.66   19.94
  13  -3  -2   32.50   27.31
 -13   3   2   28.03   33.63
  13   3  -2   39.79   19.49
 -13   3   2   23.46   28.73
 -13  -3   3   13.68   27.61
  13   3  -3   -1.50   19.52
 -13   3   3   -7.24   29.08
  13  -3  -3    4.69   27.47
 -13   3   3   -1.01   27.27
 -13   3   4   43.99   28.03
 -13  -3   4   50.50   20.46
  13  -3  -4   60.76   27.68
  13   3  -4   47.82   28.01
 -13   3   4  -10.01   29.55
  13   3  -5  226.98   29.15
 -13   3   5  251.14   37.60
  13  -3  -5  229.17   29.87
 -13  -3   5  217.84   29.56
 -13   3   6  129.64   29.56
  13   3  -6  146.72   25.63
  13  -3  -6  158.94   29.09
 -13  -3   6   68.92   28.42
  13   3  -7   67.86   24.52
  13  -3  -7   44.61   31.46
 -13  -3   7   42.00   19.53
 -13   3   7   32.84   27.93
  13  -3  -8   14.49   27.70
 -13  -3   8    5.66   19.17
 -13   3   8    0.68   27.31
  13   3  -8    4.49   18.95
  13  -3  -9    4.87   27.46
 -13   3   9    5.89   27.44
 -13  -3   9  -21.28   19.28
  13   3  -9   -6.92   26.24
 -13   3  10   29.51   27.68
 -13  -3  10    1.12   26.78
  13  -3 -10    5.10   27.96
  13   3 -10    1.42   25.90
  13  -3 -11   24.76   28.08
 -13   3  11   28.16   28.08
  13   3 -11   28.31   26.25
 -13  -3  11   31.16   27.04
 -13   3  12    7.90   28.43
  13   3 -12   20.61   18.67
 -13  -3  12    0.69   19.36
  13  -3 -12    5.95   28.81
  13   3 -13    7.86   19.00
 -13  -3  13    7.65   27.20
 -13   3  13   10.55   28.42
  13  -3 -13    2.89   28.44
  13  -3 -14    4.01   20.35
 -13  -3  14   34.06   27.69
  13   3 -14   23.30   19.26
 -13   3  14    0.83   28.79
  13  -3 -15   70.14   29.55
 -13   3  15   90.73   28.82
 -13  -3  15  105.59   28.55
  13   3 -15   83.93   28.13
  13  -3 -16   13.94   28.55
 -13  -3  16    8.36   28.15
  13   3 -16    5.73   20.03
 -13   3  16  -19.08   28.16
 -13  -3  17   79.23   35.13
  13   3 -17   23.51   24.72
 -13   3  17   49.97   35.00
  13  -3 -17   70.87   35.16
  13   3 -18   18.70   34.59
 -13  -3  18   49.36   34.94
  13  -3 -18   50.26   34.51
 -13   3  18   72.59   34.32
  13   3 -19   10.71   34.34
 -13   3  19    4.62   34.78
 -13  -3  19  -31.30   35.24
  13  -3 -19    3.44   33.92
 -13  -3  20    5.85   38.99
  13  -3 -20   26.75   37.46
  13   3 -20   24.98   24.07
 -13   3  20    0.53   38.54
  13  -3 -21  -50.63   42.12
 -13  -3  21   -8.30   42.73
  13   3 -21  -24.45   42.22
 -13   3  21  -13.09   29.89
  13   4  -1  183.14   28.56
 -13  -4   1  119.84   28.65
  13  -4  -1  138.51   28.93
 -13   4   1  158.59   36.12
 -13   4   1  175.40   35.20
 -13   4   2   35.69   27.66
 -13  -4   2   15.42   28.08
  13   4  -2   63.45   27.71
  13  -4  -2    1.03   34.77
 -13   4   2   32.98   29.39
 -13   4   3  144.96   35.35
 -13  -4   3  138.10   20.63
  13   4  -3  122.62   20.86
 -13   4   3  104.87   30.17
  13  -4  -3  123.77   28.92
 -13   4   4   -4.30   34.93
 -13  -4   4  -16.81   27.92
  13   4  -4    0.13   19.53
 -13   4   4    4.07   27.63
  13  -4  -4    3.73   33.63
 -13   4   5    3.64   27.89
  13  -4  -5    8.35   33.66
  13   4  -5    1.76   27.56
 -13  -4   5  -19.64   27.93
 -13  -4   6   63.57   28.05
 -13   4   6   55.23   28.26
  13   4  -6   91.14   27.81
  13  -4  -6   72.48   28.25
 -13   4   7   12.18   27.71
  13  -4  -7   15.51   33.41
  13   4  -7   13.29   19.21
 -13  -4   7   -2.29   19.57
 -13  -4   8   37.05   27.11
 -13   4   8  118.95   29.29
  13   4  -8   45.89   27.09
  13  -4  -8  140.21   34.35
  13   4  -9    0.23   18.54
  13  -4  -9   -4.69   27.24
 -13  -4   9   -2.03   26.83
 -13   4   9   -6.82   34.15
  13   4 -10   -9.14   26.46
  13  -4 -10    7.11   27.37
 -13   4  10    2.73   28.26
 -13  -4  10   10.22   26.91
 -13  -4  11   11.95   18.85
  13  -4 -11   12.02   28.10
  13   4 -11    2.82   26.31
 -13   4  11   14.90   34.81
  13  -4 -12   -2.21   28.98
  13   4 -12   -0.87   18.65
 -13   4  12    6.03   34.54
 -13  -4  12   25.22   18.94
 -13   4  13    9.03   28.07
  13  -4 -13   26.17   28.30
 -13  -4  13   12.53   26.99
  13   4 -13    4.49   18.88
  13  -4 -14   13.87   29.06
 -13   4  14    9.65   28.21
 -13  -4  14   16.92   27.56
  13   4 -14    3.24   27.40
  13  -4 -15   59.60   29.95
  13   4 -15   72.78   27.97
 -13  -4  15   52.88   28.76
 -13   4  15   73.95   29.50
  13   4 -16  -11.21   33.47
 -13   4  16    6.39   33.87
  13  -4 -16    0.89   34.77
 -13  -4  16   19.62   33.70
  13  -4 -17   -9.61   34.97
 -13   4  17   -8.18   34.53
 -13  -4  17  -14.18   34.51
  13   4 -17   -8.88   24.34
 -13  -4  18   26.26   35.00
  13   4 -18   45.35   24.94
  13  -4 -18   27.27   35.40
 -13   4  18   11.13   35.37
 -13   4  19   -7.25   25.66
 -13  -4  19   11.05   35.34
  13  -4 -19   26.27   34.85
  13   4 -19   16.77   25.23
  13  -4 -20   36.63   42.38
 -13  -4  20   60.22   43.16
 -13   4  20   18.63   43.12
  13   4 -20   19.73   42.55
 -13   5   1    1.80   35.20
  13  -5  -1   16.49   26.57
 -13   5   1  -10.83   33.55
  13   5  -1   13.18   19.72
 -13  -5   1   17.47   27.42
  13   5  -2   17.03   27.60
 -13   5   2    7.53   29.10
 -13  -5   2   -5.75   28.15
 -13   5   2   24.52   32.79
  13  -5  -2   -2.39   26.87
 -13   5   3   -3.66   27.22
  13   5  -3   -0.78   19.62
 -13   5   3    2.97   34.65
  13  -5  -3    3.30   33.05
 -13  -5   3   25.29   27.98
 -13   5   4  -11.70   34.24
  13  -5  -4    3.55   27.44
 -13   5   4   -7.36   33.61
  13   5  -4   -3.78   27.75
 -13  -5   4  -21.08   28.21
  13   5  -5  105.88   28.35
 -13  -5   5  119.40   20.77
 -13   5   5   69.71   29.00
  13  -5  -5  140.59   35.79
 -13   5   5  200.84   36.18
 -13  -5   6  -16.36   27.79
  13  -5  -6   49.02   28.70
  13   5  -6   20.76   19.68
 -13   5   6   45.94   34.79
 -13   5   6   40.64   34.16
  13   5  -7   72.65   27.45
 -13   5   7   49.13   35.51
 -13  -5   7   53.25   19.84
  13  -5  -7   41.05   34.85
  13  -5  -8    7.19   33.08
  13   5  -8    5.67   26.49
 -13   5   8   13.63   28.24
 -13  -5   8  -12.49   26.92
  13   5  -9    7.60   19.00
 -13  -5   9   19.49   26.50
 -13   5   9   20.33   34.53
  13  -5  -9   15.27   26.57
 -13   5  10    7.82   34.95
  13   5 -10   16.23   26.10
  13  -5 -10    3.36   33.35
 -13  -5  10    1.29   26.80
 -13  -5  11   20.90   27.26
 -13   5  11   32.07   35.80
  13   5 -11   33.80   26.50
  13  -5 -11   46.89   34.30
 -13   5  12  122.62   30.33
  13  -5 -12   85.91   29.46
 -13  -5  12   98.58   27.68
  13   5 -12  111.30   27.67
 -13   5  13   37.82   29.64
 -13  -5  13   37.82   19.65
  13  -5 -13   42.38   29.79
  13   5 -13   25.46   27.34
 -13   5  14    3.05   28.83
  13  -5 -14   -1.35   29.67
 -13  -5  14    9.96   27.76
  13   5 -14   -4.52   27.40
 -13   5  15   76.49   35.73
  13   5 -15   91.34   24.58
 -13  -5  15  102.41   24.56
  13  -5 -15   79.54   44.13
  13   5 -16  -26.41   34.59
 -13   5  16    8.97   35.06
  13  -5 -16    5.11   34.98
 -13  -5  16   41.68   33.74
  13   5 -17    8.53   34.55
 -13   5  17   20.32   35.12
  13  -5 -17    2.12   35.13
 -13  -5  17    2.76   34.66
 -13  -5  18   45.89   24.62
  13  -5 -18  -15.10   34.98
 -13   5  18    6.77   35.03
  13   5 -18  -11.16   35.16
  13   5 -19   -0.75   42.74
  13  -5 -19   -1.29   41.70
 -13   5  19   39.35   42.05
 -13  -5  19   26.85   38.85
 -13  -5  20   -6.12   30.27
  13   5 -20   23.07   42.89
 -13   5  20   23.57   42.96
 -13  -6   1  -14.29   27.71
 -13   6   1   -0.87   35.21
 -13   6   1   -4.05   32.83
  13   6  -1    5.17   19.53
  13   6  -2   -6.31   28.07
 -13  -6   2    3.51   19.42
 -13   6   2    4.39   32.61
 -13   6   2   -2.00   44.30
 -13  -6   3   19.27   28.27
 -13   6   3   25.27   37.97
 -13   6   3    6.12   33.85
  13   6  -3   -5.29   20.10
 -13  -6   4   15.28   27.42
 -13   6   4   -4.24   41.94
  13  -6  -4    1.11   32.20
 -13   6   4   -5.64   39.24
  13   6  -4   -9.07   27.58
 -13   6   5   94.98   34.48
 -13  -6   5   79.60   28.16
  13  -6  -5   18.14   37.68
 -13   6   5   92.54   46.65
  13   6  -5   80.28   20.32
  13  -6  -6  222.05   47.41
 -13   6   6  209.03   42.77
  13   6  -6  152.39   28.84
 -13   6   6  148.32   38.73
 -13  -6   6  153.24   28.58
 -13   6   7   25.49   41.43
 -13   6   7   29.04   34.82
  13   6  -7   45.58   27.14
 -13  -6   7    9.64   19.38
  13  -6  -7   27.94   40.21
  13   6  -8  197.07   20.87
 -13   6   8  274.42   46.73
  13  -6  -8  225.41   43.92
 -13  -6   8  115.81   28.21
  13  -6  -9    5.51   38.53
 -13   6   9    9.29   35.64
  13   6  -9   11.71   18.81
 -13  -6   9    9.02   26.63
  13  -6 -10    1.07   32.63
  13   6 -10   31.72   26.57
 -13  -6  10  -23.54   27.22
 -13   6  10    9.31   35.34
 -13   6  11    8.16   35.71
  13   6 -11  -13.47   27.21
 -13  -6  11   -4.93   27.18
  13  -6 -11    1.20   33.04
 -13  -6  12   -8.17   27.35
  13  -6 -12   -8.31   34.13
 -13   6  12   -1.42   29.15
  13   6 -12    8.43   27.60
 -13  -6  13   -2.06   27.44
  13   6 -13   29.84   27.65
  13  -6 -13   -0.07   28.89
 -13   6  13    6.74   29.09
  13   6 -14   74.09   24.24
 -13  -6  14   78.39   24.10
  13  -6 -14   55.96   35.45
 -13   6  14   54.18   36.52
  13  -6 -15   -0.77   35.73
  13   6 -15   26.89   34.04
 -13  -6  15  -30.10   34.65
 -13   6  15   21.08   34.89
  13  -6 -16   24.55   43.23
  13   6 -16    0.10   34.91
 -13  -6  16   13.35   24.33
 -13   6  16   10.05   43.72
  13   6 -17   23.16   24.76
 -13   6  17   14.41   36.48
  13  -6 -17   -3.15   43.08
 -13  -6  17  -21.19   35.65
  13   6 -18    3.56   30.28
  13  -6 -18   26.95   41.59
 -13  -6  18    5.61   30.35
 -13   6  18    5.28   42.88
 -13  -6  19   54.64   43.81
 -13   6  19    6.14   44.78
  13   6 -19   21.41   30.95
  13  -6 -19  -28.11   42.98
 -13  -7   1   19.00   33.65
  13   7  -1    0.97   23.76
 -13   7   1    7.43   48.56
 -13   7   1   -4.03   51.21
 -13  -7   2   -5.37   19.99
 -13   7   2    2.28   46.96
  13   7  -2   24.48   19.09
 -13   7   2   -0.01   49.83
 -13  -7   3   46.22   20.30
  13   7  -3  -29.78   28.48
 -13  -7   4   32.01   20.29
  13   7  -4   45.56   19.94
  13   7  -5   45.13   27.95
 -13  -7   5   17.94   20.26
  13   7  -6   59.42   27.71
 -13  -7   6   79.48   27.56
  13   7  -7   42.27   19.85
 -13  -7   7   18.97   27.75
  13   7  -8    1.76   19.17
 -13  -7   8   -7.81   19.29
  13  -7  -8    0.11   18.56
 -13   7   9    2.90   38.24
 -13  -7   9   -4.62   26.92
  13  -7  -9    0.96   49.34
  13   7  -9    6.42   18.86
 -13  -7  10   -6.65   27.01
  13   7 -10    4.00   18.98
 -13   7  10   -1.68   39.16
  13  -7 -10    1.42   38.52
 -13   7  11    6.53   34.29
 -13  -7  11   -7.54   30.18
  13  -7 -11  -10.06   33.03
  13   7 -11   -3.85   19.26
  13  -7 -12   14.31   46.05
 -13  -7  12  -33.17   33.45
 -13   7  12   -8.49   34.44
  13   7 -12  -17.04   23.76
  13  -7 -13   -3.18   41.43
 -13   7  13    3.40   34.70
 -13  -7  13   26.66   32.71
  13   7 -13  -31.50   34.05
 -13  -7  14  -29.01   24.33
  13  -7 -14   -1.51   35.00
 -13   7  14   15.34   34.82
  13   7 -14   -4.93   34.23
 -13  -7  15   39.11   34.06
  13   7 -15    4.16   24.52
 -13   7  15   20.52   35.20
  13  -7 -15   24.49   42.81
 -13   7  16    0.88   35.59
  13  -7 -16    3.65   42.99
  13   7 -16   24.26   34.79
 -13  -7  16   -7.85   35.24
  13  -7 -16   18.85   43.73
  13   7 -17   27.24   42.37
  13  -7 -17    5.16   51.30
 -13  -7  17  -13.68   30.37
  13  -7 -17   -5.14   52.75
 -13   7  17   -0.67   43.24
 -13  -7  18    8.27   30.82
  13  -7 -18  -24.14   44.08
  13   7 -18   -5.13   43.30
 -13   7  18   32.19   43.27
  13  -7 -18  -19.29   51.33
 -13  -8   1    6.55   34.18
  13   8  -1   21.36   33.75
 -13  -8   2   21.16   34.71
  13   8  -2   -5.88   33.94
 -13  -8   3   -5.84   24.43
  13   8  -3   -9.51   24.15
 -13  -8   4   71.93   24.83
  13   8  -4   54.95   34.12
  13   8  -5   26.51   33.20
 -13  -8   5   34.61   23.52
 -13  -8   6   11.81   24.00
  13   8  -6   12.11   32.97
  13   8  -7    2.29   23.38
 -13  -8   7  -12.25   33.21
  13   8  -8   33.24   23.37
 -13  -8   8   14.83   32.96
  13   8  -9   -0.13   23.17
 -13  -8   9  -15.16   33.18
  13   8 -10   44.20   32.72
 -13  -8  10   52.40   32.56
 -13  -8  11    1.11   33.58
  13   8 -11   -1.08   33.58
  13   8 -12   19.38   33.39
 -13   8  12   29.15   49.85
  13  -8 -12    8.11   38.53
 -13  -8  12   -5.19   33.46
  13  -8 -12   13.39   51.77
  13   8 -13    1.80   34.38
 -13   8  13   -6.08   45.37
  13  -8 -13   19.59   52.70
 -13  -8  13    4.72   34.21
  13  -8 -13    5.62   39.11
  13  -8 -14    4.52   39.61
 -13  -8  14  -13.35   24.75
  13   8 -14  -17.19   34.38
 -13   8  14   -5.28   45.71
  13  -8 -14    6.52   41.76
  13  -8 -15   14.71   38.77
  13   8 -15   53.25   35.00
 -13  -8  15   23.44   39.04
 -13   8  15   53.28   44.15
  13  -8 -15   23.89   33.10
  13  -8 -16    4.25   51.45
  13  -8 -16   -2.90   40.11
 -13  -8  16   51.35   42.47
  13   8 -16   -2.65   42.31
 -13   8  16   19.98   49.77
  13   8 -17   -2.82   30.34
 -13  -9   1  -19.15   35.20
 -13  -9   1   12.08   23.60
  13   9  -1    5.84   24.21
  13   9  -2    3.04   24.00
 -13  -9   2  -35.52   35.19
  13   9  -3  -31.41   34.29
 -13  -9   3   -2.87   24.70
  13   9  -4  -23.80   33.85
 -13  -9   4   13.16   24.31
 -13  -9   5   -2.39   24.58
  13   9  -5   18.11   34.00
  13   9  -6   91.22   34.38
 -13  -9   6  106.71   24.69
  13   9  -7   59.46   32.62
 -13  -9   7   -4.63   23.79
  13   9  -8  -35.49   33.80
 -13  -9   8   29.43   22.93
  13   9  -9   15.55   33.39
 -13  -9   9   18.89   33.08
 -13  -9  10   34.32   32.72
  13   9 -10    9.32   32.82
 -13  -9  11   15.01   23.99
  13   9 -11    9.97   33.49
  13   9 -12    7.14   23.69
 -13  -9  12   37.02   23.61
  13  -9 -13  111.03   83.34
  13  -9 -13   36.54   77.77
  13   9 -13   96.69   38.17
 -13  -9  13   32.26   30.09
  13   9 -14  -22.93   41.29
 -13  -9  14  -22.87   30.12
 -13   9  14   14.91   54.33
  13  -9 -14   -3.39   54.84
  13  -9 -14   12.54   64.00
 -13   9  15    1.12   47.87
  13  -9 -15    5.85   50.66
  13   9 -15  -27.57   42.30
  13  -9 -15    3.81   47.37
 -13 -10   1  -17.29   41.98
 -13 -10   1   -6.15   30.61
  13  10  -1   23.14   40.98
  13  10  -2   67.54   40.94
 -13 -10   2   35.86   42.36
  13  10  -3   21.90   41.58
 -13 -10   3   29.94   42.06
 -13 -10   4   16.74   29.86
  13  10  -4   44.99   37.85
  13  10  -5   -2.68   34.11
 -13 -10   5   12.41   24.17
 -13 -10   6    6.33   25.34
  13  10  -6   66.73   34.90
  13  10  -7   40.73   34.13
 -13 -10   7   25.35   24.23
  13  10  -8   -7.98   37.51
 -13 -10   8  -19.87   23.98
 -13 -10   9  -15.30   40.79
  13  10  -9   29.59   37.10
  13  10 -10   27.69   29.01
 -13 -10  10   -8.98   40.75
 -13 -10  11   46.82   40.34
  13  10 -11   -6.81   41.08
  13  10 -12   63.45   41.46
 -13 -10  12  -14.64   41.74
 -12   0   1   -5.24   21.97
 -12   0   1    8.48   22.04
  12   0  -1    6.08   21.68
 -12   0   2   62.50   23.07
  12   0  -2   72.64   22.37
 -12   0   3  -11.05   22.80
  12   0  -3   -1.72   21.97
 -12   0   4   45.91   23.08
  12   0  -4   48.81   16.23
 -12   0   5    1.52   16.39
  12   0  -5    8.47   22.11
 -12   0   6  106.66   23.42
  12   0  -6  137.38   23.41
 -12   0   7   -2.77   21.66
  12   0  -7   -2.64   15.34
  12   0  -8   11.03   21.50
 -12   0   8  -11.65   21.80
  12   0  -9   16.68   21.38
 -12   0   9    6.59   21.42
 -12   0  10   55.47   22.32
  12   0 -10  100.71   22.76
 -12   0  11   -5.39   15.45
  12   0 -11   -6.65   21.51
  12   0 -12   -0.97   15.60
 -12   0  12   -2.94   22.34
  12   0 -13   16.28   19.15
 -12   0  13   -3.41   28.06
  12   0 -14  214.82   21.98
 -12   0  14  206.12   29.68
  12   0 -15   23.41   27.46
 -12   0  15   21.04   27.98
 -12   0  16   -1.67   28.18
  12   0 -16  -22.51   27.87
 -12   0  17    4.62   19.78
  12   0 -17   -3.93   27.76
  12   0 -18    4.60   30.72
 -12   0  18    1.65   20.06
 -12   0  19  -12.00   24.23
  12   0 -19   -1.94   33.39
  12   0 -20   90.91   34.69
 -12   0  20  121.39   25.35
  12   0 -21    9.99   23.49
 -12   0  21   19.50   38.28
 -12   0  22   19.74   42.35
  12   0 -22  -16.40   41.50
 -12  -1   1   23.33   22.10
  12  -1  -1   -0.20   15.34
 -12   1   1   19.34   21.55
 -12   1   1   -0.15   22.06
  12   1  -1   15.74   21.42
 -12  -1   1    6.88   21.78
  12  -1  -2   12.73   21.58
 -12  -1   2  -10.42   22.41
 -12   1   2    0.62   22.53
 -12   1   2    7.87   21.81
  12   1  -2   15.15   15.47
 -12  -1   3   -9.70   16.08
 -12   1   3   -6.35   23.07
  12  -1  -3  -15.76   21.99
  12   1  -3    6.33   22.12
  12   1  -4   68.13   16.93
 -12   1   4   88.81   23.16
 -12  -1   4   75.04   16.83
  12  -1  -4   67.81   22.41
 -12  -1   5   34.19   22.49
  12  -1  -5   20.32   22.20
 -12   1   5    2.72   22.35
  12   1  -5   24.93   22.21
 -12  -1   6   64.91   23.18
  12   1  -6  115.95   16.95
 -12   1   6  190.66   23.69
  12  -1  -6  113.01   23.55
 -12   1   7   24.43   21.87
  12  -1  -7    0.23   22.30
  12   1  -7   21.98   21.86
 -12  -1   7   -4.65   21.89
 -12   1   8    2.96   21.70
  12  -1  -8    4.64   22.15
 -12  -1   8   28.79   21.71
  12   1  -8   17.68   21.39
  12   1  -9   -0.47   21.30
  12  -1  -9   11.93   21.76
 -12  -1   9   -5.09   15.18
 -12   1   9    2.83   21.55
  12  -1 -10   28.32   21.98
  12   1 -10    3.35   15.06
 -12  -1  10    6.66   15.38
 -12   1  10   18.63   21.99
 -12  -1  11    9.64   15.47
  12   1 -11   22.87   21.48
 -12   1  11    0.19   22.13
  12  -1 -11   13.92   15.45
  12   1 -12   35.30   15.42
 -12   1  12   52.47   22.41
  12  -1 -12   33.84   22.23
 -12  -1  12   17.53   15.96
 -12   1  13  -15.43   27.88
  12   1 -13    5.73   19.24
  12  -1 -13   -8.24   27.81
 -12  -1  13   18.56   19.65
  12  -1 -14   13.47   27.65
 -12   1  14    1.37   19.96
  12   1 -14    8.73   19.32
 -12  -1  14    7.51   27.72
 -12  -1  15  611.83   32.03
 -12   1  15  637.90   33.01
  12   1 -15  492.14   31.00
  12  -1 -15  555.46   31.84
 -12   1  16  571.01   25.90
  12   1 -16  579.66   31.58
  12  -1 -16   66.64   28.92
 -12  -1  16  241.25   30.68
 -12   1  17   21.31   27.89
  12   1 -17   -6.46   27.76
 -12  -1  17    3.62   19.88
  12  -1 -17   20.12   27.65
 -12  -1  18  121.67   25.29
  12   1 -18   18.04   30.52
 -12   1  18  129.43   34.61
  12  -1 -18  118.81   31.62
 -12   1  19   -7.32   34.30
  12  -1 -19   -5.90   33.57
  12   1 -19   21.11   33.60
 -12  -1  19    3.27   24.26
  12   1 -20   16.62   33.55
 -12   1  20   24.36   24.11
  12  -1 -20   14.57   33.97
 -12  -1  20   57.05   34.40
  12  -1 -21    3.63   24.61
  12   1 -21   17.99   37.23
 -12  -1  21   -3.28   29.85
 -12   1  21  -13.70   38.67
  12   1 -22    7.49   40.55
  12  -1 -22  -29.80   41.34
 -12  -1  22   29.13   29.61
  12  -2  -1   94.72   22.81
 -12  -2   1   83.30   22.86
  12   2  -1   92.54   16.58
 -12   2   1   78.86   23.46
 -12   2   1   98.62   22.74
 -12  -2   2   47.96   16.42
  12  -2  -2   65.56   22.40
 -12   2   2   57.59   16.46
 -12   2   2   43.51   23.73
  12   2  -2   64.93   16.38
  12  -2  -3   25.22   22.39
 -12   2   3   12.47   23.67
  12   2  -3   40.27   22.37
 -12  -2   3   21.78   15.96
  12  -2  -4   41.05   22.17
 -12  -2   4   49.16   16.28
 -12   2   4   34.82   23.55
  12   2  -4   46.27   22.21
 -12  -2   5   16.07   16.08
 -12   2   5   20.65   23.20
  12   2  -5   24.16   22.22
  12  -2  -5   32.47   21.87
 -12   2   6   23.22   22.05
 -12  -2   6   23.84   15.68
  12   2  -6   25.99   15.70
  12  -2  -6   29.13   22.00
  12   2  -7   22.38   15.46
 -12  -2   7   38.18   22.13
 -12   2   7   26.98   22.12
  12  -2  -7   20.20   22.80
 -12   2   8    7.22   15.21
  12   2  -8    1.92   21.56
  12  -2  -8    7.93   22.29
 -12  -2   8   22.23   21.49
 -12   2   9    4.04   21.73
  12  -2  -9    3.80   27.22
 -12  -2   9    7.93   21.53
  12   2  -9   14.83   21.21
  12  -2 -10    0.81   26.99
 -12   2  10   12.75   21.51
  12   2 -10   -3.76   21.05
 -12  -2  10   17.92   14.98
  12  -2 -11    0.12   22.14
  12   2 -11    1.41   20.82
 -12   2  11    6.49   22.27
 -12  -2  11   -6.25   21.87
 -12   2  12  148.61   26.27
  12   2 -12  140.40   20.15
 -12  -2  12  158.70   25.28
  12  -2 -12  106.12   20.84
 -12   2  13    2.98   28.27
 -12  -2  13   16.62   27.67
  12  -2 -13    5.39   28.15
  12   2 -13   38.91   19.19
  12  -2 -14   10.38   28.24
  12   2 -14   25.37   27.50
 -12   2  14   10.33   28.24
 -12  -2  14    0.61   27.77
  12   2 -15   33.23   28.42
 -12  -2  15  167.95   29.67
 -12   2  15  186.26   29.91
  12  -2 -15  311.58   30.64
 -12   2  16   26.24   28.27
 -12  -2  16   38.32   20.20
  12  -2 -16   35.39   28.26
  12   2 -16   31.10   28.06
  12  -2 -17   -4.52   28.04
  12   2 -17   -8.22   27.54
 -12  -2  17    5.33   28.33
 -12   2  17   -3.99   27.80
  12   2 -18   79.73   33.98
 -12  -2  18   43.58   34.76
 -12   2  18   83.32   34.31
  12  -2 -18  102.59   34.88
 -12  -2  19  -26.56   35.37
  12  -2 -19   -6.99   33.77
 -12   2  19   28.75   33.86
  12   2 -19    0.15   23.80
  12  -2 -20   28.97   33.44
 -12  -2  20  -29.01   35.06
  12   2 -20   16.75   33.88
 -12   2  20  -16.80   34.40
  12  -2 -21   43.86   40.45
 -12  -2  21  -24.95   42.48
  12   2 -21  -32.32   41.38
 -12   2  21   26.02   29.49
  12  -3  -1  241.89   24.88
 -12   3   1  248.56   25.96
  12   3  -1  258.26   23.81
 -12   3   1  261.82   25.25
 -12  -3   1  251.11   23.83
 -12  -3   2   54.31   22.41
 -12   3   2   43.39   22.91
  12  -3  -2   64.26   26.75
  12   3  -2   49.62   22.13
 -12   3   2   48.31   23.50
 -12  -3   3   -4.79   22.23
  12  -3  -3    1.76   21.94
 -12   3   3   -7.95   23.38
 -12   3   3   -1.47   21.66
  12   3  -3    6.63   22.19
  12   3  -4   58.03   22.49
 -12   3   4   15.75   23.32
 -12  -3   4   44.03   16.76
  12  -3  -4   42.99   22.65
 -12   3   5   -3.14   27.99
  12   3  -5    6.07   16.07
  12  -3  -5   14.00   21.90
 -12  -3   5    7.59   22.81
 -12   3   6  114.56   24.04
 -12  -3   6   88.93   22.81
  12  -3  -6  144.54   23.97
  12   3  -6  158.74   17.52
  12   3  -7   19.19   21.36
 -12  -3   7   14.52   21.72
  12  -3  -7   14.50   21.69
 -12   3   7   -1.84   21.69
  12   3  -8   48.73   21.75
  12  -3  -8   37.16   22.75
 -12   3   8   36.74   22.40
 -12  -3   8   49.54   22.09
 -12  -3   9   58.82   16.30
  12   3  -9   83.60   21.26
 -12   3   9   40.97   27.89
  12  -3  -9   78.23   28.14
 -12   3  10    1.45   22.07
 -12  -3  10   -4.44   15.56
  12   3 -10   -0.98   20.97
  12  -3 -10    5.03   22.32
  12  -3 -11   17.06   25.66
  12   3 -11   29.41   23.87
 -12   3  11   24.63   25.17
 -12  -3  11   -0.07   24.89
  12   3 -12   35.87   19.57
  12  -3 -12   19.09   19.95
 -12   3  12   20.09   28.58
 -12  -3  12   24.77   27.23
  12  -3 -13   64.89   29.51
 -12  -3  13   62.23   19.88
  12   3 -13   60.55   19.69
 -12   3  13   66.68   28.70
 -12   3  14   84.07   28.91
 -12  -3  14  112.22   28.22
  12   3 -14   97.07   27.77
  12  -3 -14   97.01   28.62
 -12  -3  15   -8.48   27.94
  12  -3 -15   -8.39   28.15
  12   3 -15   14.36   19.95
 -12   3  15   18.42   19.64
 -12   3  16    8.00   27.78
  12  -3 -16   -6.42   28.27
 -12  -3  16    2.91   27.97
  12   3 -16    0.41   27.81
  12   3 -17    3.57   27.96
  12  -3 -17    2.58   28.11
 -12  -3  17    7.26   19.96
 -12   3  17    8.44   19.60
 -12  -3  18    1.20   24.38
  12  -3 -18   20.33   33.60
  12   3 -18   11.54   34.10
 -12   3  18   -4.81   34.22
  12  -3 -19    2.60   33.68
 -12  -3  19   17.91   34.26
  12   3 -19   20.51   34.05
 -12   3  19   10.94   34.21
 -12   3  20  -18.21   24.55
 -12  -3  20  -36.96   35.30
  12   3 -20   14.79   33.74
  12  -3 -20   -5.74   24.14
 -12   3  21    1.56   41.10
 -12  -3  21   31.12   41.57
  12   3 -21   -3.30   29.18
  12  -3 -21  -46.82   41.27
  12   4  -1   -7.49   19.69
 -12   4   1   -4.04   27.41
 -12   4   1   10.55   34.38
 -12  -4   1  -10.75   27.76
  12  -4  -1    4.89   33.12
  12   4  -2  111.90   20.53
  12  -4  -2  126.18   28.88
 -12   4   2  114.64   34.46
 -12  -4   2   94.15   20.47
 -12   4   2   76.00   30.60
 -12  -4   3    7.15   22.20
 -12   4   3    9.98   22.31
  12  -4  -3   31.18   26.84
 -12   4   3   24.63   23.56
  12   4  -3   15.58   22.30
 -12  -4   4   21.20   15.74
 -12   4   4   12.49   21.94
  12   4  -4    6.19   22.31
 -12   4   4    4.96   27.59
  12  -4  -4   10.19   22.14
 -12  -4   5   -9.16   15.66
  12   4  -5   -2.27   22.01
  12  -4  -5    7.62   21.62
 -12   4   5   -4.17   22.17
  12   4  -6   23.26   21.30
 -12  -4   6   15.39   21.78
  12  -4  -6    7.34   26.59
 -12   4   6    7.22   21.72
 -12  -4   7   -7.96   21.65
 -12   4   7    0.00   22.00
  12  -4  -7    0.58   26.06
  12   4  -7    5.36   21.20
  12   4  -8    4.95   15.13
 -12  -4   8    8.96   21.92
  12  -4  -8    2.59   26.52
 -12   4   8   11.32   22.30
  12   4  -9    9.80   20.95
  12  -4  -9    1.73   21.96
 -12   4   9    7.75   22.14
 -12  -4   9    5.55   21.44
 -12   4  10    2.70   28.08
 -12  -4  10    4.20   26.92
  12   4 -10   -4.75   18.81
  12  -4 -10   -1.11   28.10
  12   4 -11   80.21   27.32
  12  -4 -11   74.96   29.54
 -12   4  11   72.64   29.40
 -12  -4  11   99.37   19.65
 -12   4  12  101.77   29.65
  12   4 -12   81.56   27.39
  12  -4 -12   47.71   20.85
 -12  -4  12   99.03   27.87
 -12   4  13    1.09   28.43
 -12  -4  13   -4.83   19.41
  12  -4 -13  -10.62   29.10
  12   4 -13  -11.49   27.61
 -12   4  14    7.37   34.36
 -12  -4  14    4.95   27.65
  12  -4 -14    7.75   28.64
  12   4 -14   29.73   27.42
  12   4 -15   20.33   27.61
 -12   4  15   -7.11   27.98
 -12  -4  15    0.97   27.98
  12  -4 -15    5.74   28.51
  12   4 -16   -0.83   19.89
 -12  -4  16  -17.91   28.32
  12  -4 -16   -9.72   28.25
 -12   4  16   -3.38   28.10
 -12   4  17   -8.91   34.34
  12   4 -17   17.52   33.92
  12  -4 -17    3.02   24.22
 -12  -4  17   -3.71   24.58
 -12   4  18   12.03   23.98
 -12  -4  18    2.32   24.32
  12  -4 -18    9.69   23.60
  12   4 -18   -8.41   34.67
 -12  -4  19   23.03   35.26
 -12   4  19   35.63   35.31
  12  -4 -19   47.20   24.99
  12   4 -19   74.04   24.93
 -12  -4  20    2.60   39.32
  12   4 -20    1.54   24.90
 -12   4  20   12.90   29.19
  12  -4 -20  -11.38   37.84
  12  -4 -21  -19.38   29.78
 -12   4  21  -22.40   42.76
 -12  -4  21   -5.49   30.45
  12   4 -21  -25.74   41.86
 -12   5   1   14.49   35.11
  12  -5  -1    4.81   32.86
  12   5  -1   28.99   27.42
 -12  -5   1   12.81   27.48
 -12   5   1   12.43   32.82
  12  -5  -2   -5.18   26.89
 -12  -5   2   14.66   19.55
  12   5  -2   26.78   19.66
 -12   5   2   21.11   27.13
 -12   5   2   31.99   29.32
 -12  -5   3   17.74   28.21
  12   5  -3   27.30   28.13
 -12   5   3   28.19   27.27
  12  -5  -3    9.85   32.92
 -12   5   3   21.50   34.93
  12   5  -4  177.60   28.59
 -12   5   4  159.43   36.14
 -12   5   4   64.61   29.34
 -12  -5   4  160.83   28.88
  12  -5  -4  150.24   35.98
  12  -5  -5   18.76   33.91
 -12  -5   5   13.17   19.90
  12   5  -5   23.17   27.57
 -12   5   5    5.11   27.48
 -12   5   5    5.67   34.51
  12  -5  -6   55.81   29.14
  12   5  -6   78.60   19.82
 -12   5   6   53.81   34.58
 -12  -5   6   86.21   27.99
  12   5  -7   12.22   26.85
 -12   5   7    5.51   28.34
 -12  -5   7    8.46   27.53
  12  -5  -7    9.86   33.53
  12  -5  -8    0.27   33.27
 -12   5   8    8.78   28.09
 -12  -5   8    8.63   27.07
  12   5  -8    6.88   18.90
  12  -5  -9    9.89   33.47
  12   5  -9   15.70   26.57
 -12  -5   9    6.84   19.49
 -12   5   9    7.62   35.12
 -12  -5  10   -5.06   27.55
 -12   5  10   15.13   28.47
  12   5 -10   29.09   26.50
  12  -5 -10   10.73   34.71
 -12   5  11   -6.59   34.69
  12  -5 -11   -1.18   35.38
  12   5 -11    9.27   26.78
 -12  -5  11   14.89   26.92
  12   5 -12   37.72   27.20
 -12  -5  12   26.16   19.59
 -12   5  12   18.29   29.01
  12  -5 -12   22.42   29.25
  12   5 -13  108.24   20.48
 -12   5  13  121.58   35.97
 -12  -5  13   86.25   28.25
  12  -5 -13   52.79   29.27
  12   5 -14    3.63   28.05
 -12   5  14   18.36   28.68
  12  -5 -14    1.88   28.84
 -12  -5  14    2.01   19.71
 -12  -5  15   16.91   28.36
  12   5 -15    5.59   28.29
 -12   5  15   41.68   28.81
  12  -5 -15   14.27   35.09
  12   5 -16   24.07   34.82
 -12  -5  16   29.01   24.09
  12  -5 -16    3.69   34.37
 -12   5  16   19.15   34.71
  12   5 -17   -2.21   34.74
 -12  -5  17   -4.31   24.81
  12  -5 -17   26.44   33.78
 -12   5  17    0.45   34.85
  12  -5 -18   -0.26   34.10
 -12  -5  18   -7.69   24.79
  12   5 -18  -18.05   35.01
 -12   5  18   -6.11   34.90
 -12  -5  19   36.19   34.86
 -12   5  19    8.10   25.50
  12   5 -19    1.45   35.23
  12  -5 -19   19.96   34.39
 -12  -5  20    7.89   43.38
 -12   5  20   29.63   43.33
  12   5 -20   59.83   42.28
  12  -5 -20   51.17   41.61
 -12   6   1   -9.28   35.54
  12   6  -1   -5.27   27.85
 -12  -6   1   20.00   27.11
 -12   6   1   -1.69   38.64
 -12  -6   2    3.89   19.98
 -12   6   2   -2.74   44.10
  12   6  -2   15.76   28.06
 -12   6   2    2.76   38.33
 -12  -6   3   21.29   19.87
 -12   6   3   -4.66   33.91
 -12   6   3    8.26   38.39
  12   6  -3    3.24   27.83
 -12  -6   4   37.75   27.88
 -12   6   4   60.10   42.97
  12  -6  -4   10.51   32.80
 -12   6   4   45.90   40.43
  12   6  -4   55.67   20.15
 -12   6   5   14.01   32.73
 -12   6   5   26.99   41.88
  12   6  -5   36.11   27.33
 -12  -6   5   19.82   27.96
  12  -6  -5    5.22   36.86
 -12   6   6  120.05   53.08
  12  -6  -6  137.80   45.80
  12   6  -6  121.53   28.09
 -12   6   6  187.49   46.80
 -12  -6   6  106.83   20.71
 -12  -6   7  160.92   28.42
  12   6  -7  202.09   28.53
  12  -6  -7  237.46   44.21
 -12   6   7  204.40   50.01
  12   6  -8   -4.65   19.25
  12  -6  -8    4.16   38.20
 -12  -6   8    5.58   27.01
 -12   6   8    1.16   41.05
 -12  -6   9   31.30   19.16
 -12   6   9   35.57   41.52
  12  -6  -9   19.71   33.37
  12   6  -9   18.68   27.09
 -12   6  10  105.03   37.36
  12   6 -10  127.03   27.37
  12  -6 -10  126.19   35.34
 -12  -6  10   95.38   27.75
 -12  -6  11   61.31   20.17
  12   6 -11  108.09   27.35
  12  -6 -11  124.52   36.29
 -12   6  11   95.93   30.49
 -12   6  12    2.42   35.61
  12   6 -12   30.20   27.02
  12  -6 -12    9.80   28.79
 -12  -6  12   10.58   27.32
  12  -6 -13   -2.93   28.86
  12   6 -13   11.57   27.24
 -12   6  13    0.90   28.69
 -12  -6  13   12.42   19.50
  12   6 -14   15.91   19.72
 -12   6  14    2.56   29.23
 -12  -6  14   -5.56   28.04
  12  -6 -14   13.49   35.36
  12   6 -15   68.88   34.46
 -12  -6  15   23.93   24.38
 -12   6  15    8.85   35.70
  12  -6 -15    2.74   34.99
 -12  -6  16   24.34   34.84
  12   6 -16   51.11   24.62
  12  -6 -16   21.54   34.97
 -12   6  16   36.88   35.94
 -12  -6  17   31.19   34.66
  12  -6 -17   -0.52   34.12
  12   6 -17  -34.27   25.46
 -12   6  17   -2.51   35.45
 -12  -6  18  -14.35   35.59
 -12   6  18   18.30   35.55
  12  -6 -18   -5.27   34.54
  12   6 -18   -0.88   25.29
 -12   6  19   27.30   42.92
  12   6 -19   -5.55   30.52
  12  -6 -19    4.65   41.27
  12  -6 -19   20.29   43.16
 -12  -6  19   -9.78   43.00
 -12   7   1   -2.08   38.96
 -12   7   1   13.12   46.70
  12   7  -1   -4.14   19.81
 -12  -7   1   -6.16   19.63
 -12  -7   2   92.74   20.69
  12   7  -2   70.48   28.39
 -12  -7   3   24.15   20.12
  12   7  -3   36.94   20.09
  12   7  -4    2.82   27.96
 -12  -7   4   13.31   19.74
 -12  -7   5   84.98   28.45
  12   7  -5  102.29   20.14
  12   7  -6   24.12   26.93
 -12  -7   6  -28.45   27.61
 -12  -7   7    7.43   19.11
  12   7  -7   -8.46   26.95
  12   7  -8    4.51   19.22
 -12  -7   8    0.09   26.85
  12   7  -9   20.85   19.18
 -12  -7   9   10.88   27.02
 -12   7   9    2.19   38.30
  12  -7  -9    5.15   43.91
  12   7 -10    4.35   19.20
 -12  -7  10   -6.53   27.70
 -12   7  10    5.29   27.65
  12  -7 -10   -3.54   37.89
 -12   7  11    1.52   34.12
  12  -7 -11   11.40   38.36
 -12  -7  11    9.92   19.55
  12   7 -11  -12.87   27.50
 -12  -7  12  -19.66   28.44
 -12   7  12    8.77   34.97
  12   7 -12   -2.51   27.83
  12  -7 -12   10.86   28.58
 -12   7  13   20.49   32.66
  12   7 -13   28.65   19.74
  12  -7 -13   38.31   40.43
 -12  -7  13   48.80   30.85
  12  -7 -13   25.90   32.16
  12  -7 -14   11.52   42.20
 -12  -7  14   17.20   34.06
  12   7 -14   -2.63   34.10
  12  -7 -14   -1.37   42.81
 -12   7  14   -6.28   35.28
  12   7 -15   26.23   24.17
  12  -7 -15   16.09   42.15
 -12   7  15    1.13   24.96
 -12  -7  15   -6.66   35.01
  12  -7 -15    9.34   42.64
  12   7 -16  -19.91   35.23
  12  -7 -16   10.55   35.09
 -12   7  16  -11.60   35.61
 -12  -7  16    5.70   25.13
  12  -7 -16   -1.56   34.38
  12  -7 -17   60.51   35.55
 -12  -7  17   83.76   25.70
 -12   7  17   28.49   36.34
  12   7 -17   56.43   35.43
  12  -7 -17   38.08   36.65
  12   7 -18  -17.75   42.55
 -12  -7  18   27.89   30.12
  12  -7 -18    0.90   40.53
 -12   7  18   20.93   42.80
  12  -7 -18    0.08   52.68
 -12  -8   1   -0.25   24.17
  12   8  -1   36.16   33.21
  12   8  -2   84.08   20.22
 -12  -8   2   74.57   20.69
 -12  -8   3    3.13   20.18
  12   8  -3   13.49   27.35
  12   8  -4   81.28   27.96
 -12  -8   4   39.04   20.56
  12   8  -5    0.66   19.17
 -12  -8   5   15.27   27.93
  12   8  -6  153.46   28.05
 -12  -8   6   86.43   28.46
  12   8  -7   13.58   27.15
 -12  -8   7    4.14   27.38
  12   8  -8   15.81   27.49
 -12  -8   8   34.98   19.42
 -12  -8   9    0.16   27.41
  12   8  -9   -7.28   26.96
  12   8 -10    5.32   27.25
 -12  -8  10   -8.40   19.81
 -12  -8  11    8.75   33.65
  12  -8 -11   16.01   50.11
  12   8 -11    1.46   33.38
  12  -8 -11    3.33   51.81
 -12   8  11   25.15   55.28
 -12  -8  12  -10.11   33.68
  12  -8 -12  -15.77   52.25
  12   8 -12   -9.06   33.62
  12  -8 -12    1.77   39.01
 -12   8  12    7.13   44.68
  12  -8 -13    7.82   39.15
  12   8 -13    8.50   33.66
 -12   8  13   -0.41   45.34
  12  -8 -13    9.96   41.52
 -12  -8  13    0.77   24.26
  12  -8 -14  -15.68   42.78
  12   8 -14   15.08   34.39
 -12  -8  14  -15.88   35.23
  12  -8 -14    3.56   40.00
 -12   8  14   25.00   46.13
  12   8 -15    8.83   34.23
 -12   8  15   -2.38   40.75
 -12  -8  15  -30.78   35.77
  12  -8 -15    6.61   42.13
  12  -8 -15    4.45   32.93
 -12   8  16   -8.82   44.81
  12  -8 -16    3.06   37.76
  12   8 -16  -64.58   39.22
  12  -8 -16    6.13   48.03
 -12  -8  16  -19.09   30.70
  12   8 -17    0.69   42.50
  12  -8 -17    4.80   41.38
 -12  -8  17   22.43   30.34
  12  -8 -17    1.86   41.41
 -12   8  17   25.61   50.77
  12   9  -1   21.50   23.94
 -12  -9   1   17.08   34.79
 -12  -9   2   20.82   34.81
  12   9  -2   66.77   33.71
  12   9  -3    8.74   33.66
 -12  -9   3    8.91   24.13
 -12  -9   4   49.98   24.59
  12   9  -4   90.37   33.90
 -12  -9   5   60.11   34.33
  12   9  -5   91.29   24.17
 -12  -9   6  -11.90   33.91
  12   9  -6    9.17   33.30
  12   9  -7   21.62   33.81
 -12  -9   7   16.24   33.43
  12   9  -8   40.74   33.16
 -12  -9   8   18.87   33.45
 -12  -9   9  -25.63   33.11
  12   9  -9    4.60   33.43
 -12  -9  10   13.49   33.83
  12   9 -10   42.73   33.81
 -12  -9  11   39.41   23.77
  12   9 -11   29.88   23.84
  12   9 -12   40.06   33.99
 -12  -9  12   16.26   24.53
  12  -9 -13    0.26   52.80
  12   9 -13   -4.09   34.42
  12  -9 -13    5.96   51.99
 -12  -9  13  -15.33   24.49
 -12   9  13    2.02   46.88
 -12  -9  14    3.92   39.03
  12   9 -14   13.57   24.32
  12  -9 -14   -5.40   45.11
 -12   9  14    2.28   39.03
  12  -9 -14    8.43   44.93
 -12   9  15   -1.57   47.12
 -12  -9  15   23.45   42.83
  12  -9 -15   -8.77   47.19
  12  -9 -15   13.46   50.70
  12   9 -15   24.95   41.81
  12  -9 -16   -8.30   38.65
 -12  -9  16   17.45   30.72
 -12 -10   1   47.98   35.04
  12  10  -1   20.87   33.88
  12  10  -2   26.82   33.91
 -12 -10   2   29.63   34.67
  12  10  -3   -2.17   34.06
 -12 -10   3    5.24   34.78
  12  10  -4  -32.25   34.00
 -12 -10   4  -23.18   34.54
  12  10  -5   30.06   33.72
 -12 -10   5   16.47   34.32
  12  10  -6    6.26   23.31
 -12 -10   6  -29.82   33.87
  12  10  -7   -3.98   23.26
 -12 -10   7    4.52   34.01
 -12 -10   8   13.74   33.32
  12  10  -8    6.14   23.98
  12  10  -9    5.54   23.65
 -12 -10   9   25.37   33.45
 -12 -10  10  -15.18   33.86
  12  10 -10   -9.25   34.07
 -12 -10  11   28.47   23.87
  12  10 -11    6.65   34.01
  12  10 -12   15.13   28.84
 -12 -10  12   16.92   41.30
 -12 -10  13  -16.62   42.26
  12  10 -13   -8.08   41.18
  12  10 -14  -19.92   42.17
 -12 -11   2    5.69   30.69
  12  11  -2   12.05   41.47
 -12 -11   3  -26.38   42.63
  12  11  -3   19.45   41.34
 -12 -11   4   25.63   42.23
  12  11  -4  -25.48   41.69
  12  11  -5   30.22   40.64
 -12 -11   5   -7.03   41.59
  12  11  -6  -33.45   40.79
 -12 -11   6   -7.56   41.73
  12  11  -7  -48.59   41.07
 -12 -11   7    0.23   41.01
 -12 -11   8  -12.23   41.11
  12  11  -8   18.73   40.61
 -12 -11   9  -18.32   41.07
  12  11  -9   -5.82   41.03
  12  11 -10   19.22   29.61
 -12 -11  10   21.03   29.65
 -11   0   1  346.35   25.62
  11   0  -1  394.24   25.47
 -11   0   1  321.96   24.97
 -11   0   2    4.91   22.21
  11   0  -2   -5.54   21.45
  11   0  -3   31.79   21.60
 -11   0   3   24.24   22.56
 -11   0   4   -4.05   15.98
  11   0  -4    3.66   21.53
  11   0  -5   24.73   21.89
 -11   0   5    8.53   22.33
  11   0  -6   -5.13   22.53
 -11   0   6    4.57   22.46
 -11   0   7  325.77   19.84
  11   0  -7  572.73   28.07
 -11   0   8  -17.68   21.67
  11   0  -8    8.08   21.45
  11   0  -9    6.18   21.04
 -11   0   9    2.17   15.09
  11   0 -10  -13.61   21.40
 -11   0  10   -6.46   21.68
 -11   0  11   37.37   15.82
  11   0 -11   46.44   15.22
 -11   0  12    8.09   21.88
  11   0 -12   13.13   21.18
 -11   0  13  168.78   17.75
  11   0 -13  160.36   23.19
  11   0 -14    7.48   27.01
 -11   0  14    9.51   27.74
 -11   0  15  413.24   23.82
  11   0 -15  394.94   30.10
  11   0 -16   -1.62   27.47
 -11   0  16    8.58   27.73
 -11   0  17   78.30   28.44
  11   0 -17  139.61   28.92
  11   0 -18   -4.61   27.53
 -11   0  18   27.13   27.87
 -11   0  19   22.97   33.71
  11   0 -19   -7.17   32.97
  11   0 -20   10.64   23.47
 -11   0  20  -50.45   34.91
  11   0 -21   25.02   33.16
 -11   0  21  -14.81   34.79
  11   0 -22   23.28   40.23
 -11   0  22   -5.02   29.63
 -11   1   1   83.10   22.47
  11  -1  -1   79.24   22.17
  11   1  -1  102.60   22.13
 -11  -1   1   80.70   16.42
 -11   1   1   86.33   22.68
 -11  -1   2    3.40   22.18
 -11   1   2    7.94   22.56
  11  -1  -2    7.67   21.40
  11   1  -2   13.06   21.58
 -11  -1   3   39.85   23.57
  11  -1  -3   29.92   22.56
  11   1  -3   43.14   22.16
 -11   1   3   30.35   16.81
  11   1  -4   85.08   22.63
 -11   1   4   80.54   17.08
  11  -1  -4   87.86   22.76
 -11  -1   4   97.05   23.21
 -11   1   5   21.83   22.66
 -11  -1   5   11.10   22.70
  11  -1  -5   10.76   22.03
  11   1  -5   15.82   15.49
 -11  -1   6  106.12   22.98
  11   1  -6  124.18   22.94
  11  -1  -6  114.63   23.14
 -11   1   6   37.47   22.19
 -11   1   7   -2.38   21.63
 -11  -1   7   -5.79   21.85
  11  -1  -7    1.35   21.96
  11   1  -7    4.06   21.40
  11  -1  -8  124.67   23.12
  11   1  -8  125.09   16.66
 -11   1   8  114.72   16.73
 -11  -1   8  129.39   16.75
 -11   1   9   -9.11   21.65
  11   1  -9    7.10   21.02
 -11  -1   9   -0.27   21.60
  11  -1  -9    0.49   21.51
  11  -1 -10    3.45   15.79
 -11  -1  10    0.38   21.91
  11   1 -10   20.93   21.62
 -11   1  10   29.06   21.80
 -11   1  11   17.22   22.37
 -11  -1  11   10.52   21.75
  11  -1 -11  -14.70   22.17
  11   1 -11   -0.57   15.29
  11   1 -12  125.28   22.63
 -11   1  12  125.83   17.52
 -11  -1  12  111.24   23.30
  11  -1 -12  127.25   23.02
 -11   1  13    0.23   22.42
  11   1 -13    3.46   21.50
  11  -1 -13  -13.85   21.90
 -11  -1  13   -0.29   15.68
 -11  -1  14  158.41   28.87
 -11   1  14  164.26   29.37
  11  -1 -14   64.28   27.56
  11   1 -14  164.25   28.24
  11  -1 -15   21.82   27.62
 -11  -1  15   40.28   20.20
 -11   1  15   53.75   28.25
  11   1 -15   48.65   27.02
 -11  -1  16    4.25   28.20
  11   1 -16    9.27   27.62
  11  -1 -16   21.10   27.27
 -11   1  16    2.06   19.83
 -11   1  17   26.72   19.25
  11  -1 -17   10.66   19.67
 -11  -1  17   15.20   28.37
  11   1 -17   24.67   27.75
  11  -1 -18   39.69   27.26
 -11  -1  18   23.30   27.94
 -11   1  18   27.77   19.68
  11   1 -18   16.56   27.76
  11  -1 -19   30.87   32.77
 -11  -1  19  -53.06   34.68
 -11   1  19    9.74   23.87
  11   1 -19   15.39   23.06
 -11  -1  20   35.80   34.16
  11   1 -20   28.16   33.28
  11  -1 -20   -6.03   23.75
 -11   1  20   14.18   34.65
 -11  -1  21  -11.28   35.14
  11  -1 -21    2.43   33.52
 -11   1  21    0.03   34.86
  11   1 -21   15.48   23.81
 -11  -1  22  -15.83   42.29
  11  -1 -22   19.55   40.36
 -11   1  22   15.35   29.56
  11   1 -22  -14.43   40.88
 -11   2   1  216.02   24.33
  11  -2  -1  204.86   23.54
 -11   2   1  164.51   24.76
 -11  -2   1  164.75   23.63
  11   2  -1  173.44   23.19
 -11   2   2   86.46   23.78
  11   2  -2   88.10   22.62
 -11  -2   2   75.36   22.77
 -11   2   2   87.85   22.71
  11  -2  -2   98.09   22.76
 -11  -2   3   -4.62   21.99
  11   2  -3    8.47   21.91
  11  -2  -3    3.84   21.25
 -11   2   3    4.84   22.72
 -11   2   4    6.85   22.65
 -11  -2   4    8.78   16.20
  11  -2  -4    5.00   21.99
  11   2  -4   16.49   21.70
 -11   2   5   21.47   22.70
  11  -2  -5   19.29   21.89
  11   2  -5   30.27   22.00
 -11  -2   5   35.05   21.99
  11   2  -6   -3.23   21.78
 -11   2   6    1.09   21.84
  11  -2  -6   -5.70   22.00
 -11  -2   6    0.34   21.73
 -11   2   7   46.79   22.23
  11  -2  -7  126.38   23.84
  11   2  -7  128.03   16.48
 -11  -2   7   90.01   22.39
 -11   2   8   -0.76   15.00
 -11  -2   8   18.48   21.47
  11   2  -8   16.74   21.43
  11  -2  -8    8.43   22.18
 -11  -2   9    8.67   15.57
 -11   2   9   18.39   15.56
  11  -2  -9    6.78   22.18
  11   2  -9   13.69   21.26
  11   2 -10  314.57   23.72
 -11   2  10  276.35   25.52
 -11  -2  10  165.44   17.25
  11  -2 -10  211.19   24.36
 -11   2  11   15.42   22.25
  11   2 -11   11.51   15.01
 -11  -2  11    8.72   15.61
  11  -2 -11    1.48   22.16
  11  -2 -12   10.41   22.02
 -11  -2  12    5.60   22.24
 -11   2  12   13.09   15.79
  11   2 -12   11.66   15.33
 -11   2  13  137.69   23.88
  11   2 -13  123.40   16.56
 -11  -2  13  108.81   23.05
  11  -2 -13  187.13   24.32
 -11   2  14  125.29   28.91
 -11  -2  14  152.56   20.35
  11  -2 -14  139.99   28.77
  11   2 -14  124.13   28.16
 -11   2  15  213.94   29.22
  11   2 -15  186.35   28.50
  11  -2 -15  312.31   30.27
 -11  -2  15  249.63   29.26
 -11   2  16   13.24   28.05
  11   2 -16   30.55   27.58
  11  -2 -16   17.22   27.84
 -11  -2  16    8.80   28.12
  11  -2 -17   10.44   19.44
 -11  -2  17   20.60   19.83
  11   2 -17   27.08   27.50
 -11   2  17   -7.73   27.97
 -11  -2  18   25.95   28.49
  11  -2 -18   -1.70   27.80
  11   2 -18   16.06   27.73
 -11   2  18   18.37   28.07
 -11  -2  19   12.31   34.54
  11   2 -19    2.66   33.12
  11  -2 -19   15.46   32.99
 -11   2  19   42.57   33.08
 -11   2  20    1.67   24.10
 -11  -2  20    8.90   34.38
  11  -2 -20   11.10   23.32
  11   2 -20   10.59   33.01
  11   2 -21   47.74   37.73
 -11   2  21   45.43   34.84
 -11  -2  21   47.06   39.00
  11  -2 -21   18.27   33.58
  11  -2 -22  -24.47   40.64
  11   2 -22   -4.26   29.03
 -11  -2  22    6.01   30.04
 -11   3   1  190.81   24.52
  11  -3  -1  161.90   24.01
  11   3  -1  179.99   17.54
 -11  -3   1  173.15   23.64
 -11   3   1  153.50   24.49
 -11  -3   2    1.42   15.87
  11  -3  -2    2.26   21.65
 -11   3   2    5.29   22.99
  11   3  -2   -7.07   21.96
 -11   3   2   10.96   21.68
  11  -3  -3    1.55   21.52
 -11   3   3    3.69   21.77
  11   3  -3    2.91   21.80
 -11   3   3   -0.82   22.99
 -11  -3   3    7.83   15.61
  11  -3  -4   34.54   21.93
 -11   3   4   34.72   23.43
 -11  -3   4   55.64   16.25
  11   3  -4   45.42   15.84
  11   3  -5   42.27   22.69
  11  -3  -5   48.95   22.15
 -11  -3   5   31.93   16.37
 -11   3   5   36.35   22.96
  11   3  -6    5.16   21.83
 -11   3   6  116.74   23.87
  11  -3  -6  170.51   24.05
 -11  -3   6  144.96   23.06
 -11  -3   7  165.68   22.85
  11   3  -7   88.36   22.46
  11  -3  -7   96.41   23.35
 -11   3   7   19.74   21.94
  11   3  -8    4.57   21.32
 -11   3   8   -0.04   21.85
  11  -3  -8    5.02   27.02
 -11  -3   8   -0.93   15.10
 -11   3   9   29.90   22.47
 -11  -3   9   18.74   15.98
  11   3  -9   48.34   21.19
  11  -3  -9   20.30   22.56
 -11  -3  10   12.20   16.48
  11   3 -10   52.31   21.61
  11  -3 -10   51.90   22.93
 -11   3  10   42.37   16.43
 -11   3  11   67.41   23.11
  11  -3 -11   71.28   23.15
  11   3 -11   60.93   22.28
 -11  -3  11   69.51   16.27
 -11  -3  12   53.64   16.40
 -11   3  12   89.48   27.87
  11  -3 -12   56.25   23.06
  11   3 -12   84.33   22.06
 -11   3  13   22.28   28.06
 -11  -3  13  -16.23   28.38
  11   3 -13   16.87   27.38
  11  -3 -13   -3.62   27.98
 -11  -3  14  153.61   29.33
  11  -3 -14  103.52   28.65
  11   3 -14   57.22   28.01
 -11   3  14  109.57   28.90
 -11  -3  15   26.41   20.27
  11   3 -15   29.27   27.88
  11  -3 -15   19.12   27.95
 -11   3  15   18.19   28.03
  11  -3 -16   48.92   28.01
 -11  -3  16   14.16   28.79
 -11   3  16   46.19   27.98
  11   3 -16   45.21   27.95
  11  -3 -17   14.11   27.71
 -11  -3  17  -10.50   28.48
  11   3 -17   28.44   27.62
 -11   3  17   32.25   27.64
 -11  -3  18  -24.22   34.43
 -11   3  18   -3.14   33.81
  11   3 -18  -19.36   30.94
  11  -3 -18   11.61   32.73
 -11  -3  19    8.92   24.58
  11  -3 -19   20.86   33.07
 -11   3  19   -6.17   24.49
  11   3 -19    6.67   24.21
  11  -3 -20   18.48   33.29
 -11   3  20  -11.68   34.35
  11   3 -20   19.70   33.77
 -11  -3  20   24.10   24.13
  11  -3 -21    0.27   28.56
 -11  -3  21  -20.88   42.07
 -11   3  21   -8.91   29.19
  11   3 -21   -7.08   37.89
  11   3 -22   20.96   29.02
 -11  -4   1    8.90   15.42
  11  -4  -1    8.00   21.25
 -11   4   1   11.11   21.07
  11   4  -1   -7.26   21.58
 -11   4   1   -5.15   27.60
  11   4  -2    1.21   22.11
 -11   4   2   25.41   26.90
  11  -4  -2   30.86   22.15
 -11   4   2   13.52   23.64
 -11  -4   2   19.66   22.21
 -11   4   3   -0.92   26.88
  11  -4  -3    0.76   22.16
 -11  -4   3   -6.76   22.34
  11   4  -3   18.01   21.70
 -11   4   3  -11.54   28.56
 -11   4   4   67.52   28.34
  11   4  -4   71.57   22.96
 -11   4   4   78.66   23.39
  11  -4  -4   96.35   23.54
 -11  -4   4   72.45   22.73
 -11  -4   5   54.91   15.56
 -11   4   5   11.58   22.42
  11  -4  -5   44.01   22.54
  11   4  -5   33.06   16.12
  11  -4  -6    0.50   26.49
 -11  -4   6   -5.31   15.30
  11   4  -6  -10.39   21.82
 -11   4   6  -12.00   22.22
 -11  -4   7    7.28   21.84
  11   4  -7   10.87   21.42
  11  -4  -7    2.60   22.02
 -11   4   7    7.84   27.47
  11   4  -8   80.67   22.24
 -11   4   8   86.49   23.81
 -11  -4   8   75.34   22.89
  11  -4  -8   76.49   23.86
  11  -4  -9   16.91   23.00
 -11   4   9   13.89   27.65
 -11  -4   9   12.49   21.88
  11   4  -9   31.31   21.20
  11  -4 -10    6.02   22.54
  11   4 -10    7.01   15.04
 -11   4  10    5.37   22.35
 -11  -4  10  -13.99   21.97
 -11   4  11   96.63   23.54
  11  -4 -11   88.19   23.90
  11   4 -11   78.97   22.31
 -11  -4  11   63.50   16.11
  11   4 -12    7.49   27.36
  11  -4 -12   -9.90   35.01
 -11  -4  12   11.03   19.62
 -11   4  12   -6.26   34.44
  11   4 -13   34.48   19.42
 -11  -4  13   37.61   27.65
 -11   4  13   22.93   27.89
  11  -4 -13   -7.68   34.86
  11   4 -14   88.08   28.56
 -11  -4  14  123.47   28.11
  11  -4 -14   92.96   29.51
 -11   4  14   90.16   28.79
  11  -4 -15   30.73   20.28
 -11  -4  15   32.62   20.19
 -11   4  15   54.94   20.00
  11   4 -15   15.84   20.51
 -11   4  16   22.86   27.97
 -11  -4  16   28.78   28.01
  11   4 -16    4.53   28.39
  11  -4 -16   -1.69   28.34
  11  -4 -17   36.04   28.58
  11   4 -17   68.59   28.74
 -11  -4  17    4.72   28.82
 -11   4  17   42.98   28.32
  11   4 -18   10.46   34.46
 -11  -4  18   19.16   34.68
 -11   4  18   16.58   34.14
  11  -4 -18   -2.09   33.39
 -11  -4  19  -10.37   34.32
 -11   4  19   -6.99   34.23
  11   4 -19   24.81   34.26
  11  -4 -19   -0.43   23.58
 -11  -4  20   23.72   34.64
  11   4 -20    7.34   24.17
  11  -4 -20   -1.46   33.79
 -11   4  20   14.78   34.00
  11  -4 -21    7.11   40.95
 -11  -4  21    9.07   42.28
 -11   4  21   -4.20   41.38
  11   4 -21  -14.89   41.71
 -11   5   1    4.67   30.42
 -11  -5   1    8.89   19.43
  11  -5  -1   13.66   26.43
 -11   5   1    3.50   33.17
  11   5  -1   14.28   24.47
 -11  -5   2    4.66   22.23
  11   5  -2    1.57   21.63
 -11   5   2    6.83   23.07
  11  -5  -2   -7.05   21.67
 -11   5   2   13.08   26.16
 -11   5   3    6.43   31.21
  11   5  -3    7.03   21.74
 -11  -5   3   21.18   22.19
 -11   5   3    2.60   21.50
  11  -5  -3    2.13   26.08
 -11   5   4    2.12   21.71
 -11  -5   4   11.92   15.22
  11   5  -4   -4.03   21.83
 -11   5   4    8.56   30.67
  11  -5  -4    5.15   26.62
 -11  -5   5   95.64   22.47
 -11   5   5   87.77   29.19
  11  -5  -5   71.81   32.79
  11   5  -5   75.75   22.26
 -11   5   5   68.91   29.28
 -11   5   6    6.94   27.14
  11   5  -6    5.13   15.42
 -11  -5   6    7.15   22.03
  11  -5  -6   -0.69   27.04
 -11   5   7    6.85   27.60
 -11  -5   7    0.73   15.33
  11  -5  -7   -1.52   26.42
  11   5  -7    0.79   21.24
  11  -5  -8   61.07   27.78
 -11  -5   8   67.38   21.82
  11   5  -8   62.28   21.78
 -11   5   8   58.95   28.69
  11   5  -9    1.16   15.23
 -11  -5   9  -15.66   15.37
  11  -5  -9    7.24   27.12
 -11   5   9   -2.97   27.87
 -11   5  10   -9.34   28.53
  11  -5 -10   -0.07   35.02
 -11  -5  10    2.87   19.06
  11   5 -10   14.57   24.28
  11  -5 -11  107.09   36.41
  11   5 -11  193.91   28.71
 -11   5  11  137.94   36.15
 -11  -5  11  129.52   27.89
  11   5 -12   48.13   27.90
 -11   5  12   17.94   28.85
  11  -5 -12   23.62   35.16
 -11  -5  12    5.02   27.52
 -11  -5  13    8.71   19.56
  11  -5 -13    6.05   34.87
  11   5 -13   -1.21   27.98
 -11   5  13    7.14   28.25
  11   5 -14   78.34   20.48
 -11  -5  14   63.94   28.39
  11  -5 -14  106.06   30.49
 -11   5  14   58.33   21.26
  11   5 -15    2.80   28.29
 -11   5  15   -8.91   28.45
  11  -5 -15    0.40   27.88
 -11  -5  15    6.79   19.85
  11  -5 -16   13.47   28.10
 -11  -5  16   38.03   28.04
  11   5 -16   -0.24   28.71
 -11   5  16   19.00   27.85
  11  -5 -17    9.70   33.74
  11   5 -17    0.98   24.38
 -11  -5  17    9.50   34.80
 -11   5  17   -1.26   34.51
 -11  -5  18    7.20   34.93
  11   5 -18  -11.50   24.81
 -11   5  18  -10.87   34.80
  11  -5 -18   -9.49   33.56
 -11   5  19   17.88   34.72
 -11  -5  19  -14.16   25.27
  11  -5 -19   19.75   33.83
  11   5 -19  -10.77   34.88
 -11  -5  20   19.86   29.44
 -11   5  20  -14.49   42.06
  11   5 -20   25.65   41.90
  11  -5 -20   16.00   40.54
  11   6  -1   55.91   27.77
 -11  -6   1   70.28   27.76
 -11   6   1   32.67   35.82
 -11   6   1   61.47   40.54
  11   6  -2    7.67   27.88
 -11  -6   2   53.29   28.04
 -11   6   2   11.29   44.04
 -11   6   2   47.26   40.32
  11   6  -3  125.61   20.08
 -11  -6   3   82.32   21.15
 -11   6   3   43.97   44.64
 -11   6   3  155.00   47.22
 -11   6   4    7.25   45.73
  11   6  -4   25.65   27.31
 -11   6   4   11.53   57.09
 -11  -6   4   33.66   27.72
 -11   6   5   24.02   62.20
  11  -6  -5    6.38   36.96
 -11  -6   5   26.04   19.51
  11   6  -5   18.68   27.84
 -11   6   5   14.69   37.45
  11   6  -6  249.68   21.27
 -11  -6   6  192.26   29.06
 -11   6   6  319.54   54.50
 -11   6   6  213.85   55.59
  11  -6  -6  243.89   52.82
  11   6  -7   13.24   27.49
 -11   6   7   33.95   46.82
  11  -6  -7   33.50   39.91
 -11  -6   7   54.20   27.16
 -11   6   8  134.39   43.45
  11   6  -8  116.33   19.95
 -11  -6   8   83.76   27.47
  11  -6  -8  109.08   34.90
 -11  -6   9   23.05   19.31
 -11   6   9    5.95   35.34
  11  -6  -9    7.40   38.91
  11   6  -9   -1.09   26.94
 -11  -6  10   10.29   18.97
  11  -6 -10    5.06   34.96
  11   6 -10   11.25   19.09
 -11   6  10    6.40   35.12
 -11  -6  11   59.54   28.00
  11   6 -11  119.97   20.31
  11  -6 -11   90.49   36.66
 -11   6  11   99.82   36.29
 -11   6  12   14.98   29.22
 -11  -6  12   17.19   19.75
  11  -6 -12   23.09   35.58
  11   6 -12   26.66   19.71
 -11  -6  13   96.81   28.75
  11  -6 -13   23.91   35.14
  11   6 -13  118.48   21.15
 -11   6  13  118.42   31.00
 -11   6  14    8.17   28.79
  11  -6 -14  -10.08   28.50
 -11  -6  14  -10.75   20.05
  11   6 -14   -8.27   28.27
 -11  -6  15   34.04   28.38
 -11   6  15   -5.38   29.46
  11  -6 -15    1.58   28.72
  11   6 -15   13.00   20.00
 -11   6  16   36.70   36.02
 -11  -6  16  101.21   24.94
  11   6 -16   99.35   25.23
  11  -6 -16   42.41   34.39
 -11   6  17  -12.85   35.25
  11  -6 -17   -3.77   23.72
 -11  -6  17   19.56   24.39
  11   6 -17   31.06   34.27
 -11   6  18   15.92   25.53
  11  -6 -18   51.54   33.72
  11  -6 -18   46.78   34.99
 -11  -6  18   37.27   25.34
  11   6 -18   51.19   25.16
  11  -6 -19  -17.79   39.42
 -11   6  19    6.45   29.97
 -11  -6  19    1.97   42.50
  11  -6 -19   13.33   37.26
  11   6 -19    6.64   30.14
  11  -6 -20   -4.55   42.48
  11   6 -20   -5.64   42.70
  11  -6 -20    5.90   29.40
 -11   6  20  -15.77   43.07
 -11  -7   1  -35.07   28.30
  11   7  -1    1.64   27.21
 -11  -7   2   76.81   28.06
  11   7  -2   44.80   28.28
  11   7  -3   98.57   28.52
 -11  -7   3   98.78   20.59
  11   7  -4  417.36   22.43
 -11  -7   4  387.77   29.94
  11   7  -5   14.60   27.26
 -11  -7   5   29.29   27.31
 -11  -7   6   34.71   27.75
  11   7  -6   67.16   19.63
 -11  -7   7   14.43   27.16
  11   7  -7   -6.78   26.92
  11   7  -8  175.06   28.18
 -11  -7   8  149.22   28.51
 -11  -7   9   10.77   27.56
  11   7  -9    4.06   19.22
 -11   7   9   18.35   46.02
  11  -7  -9   18.92   38.43
  11  -7  -9   14.23   41.93
 -11  -7  10   -3.30   19.31
  11   7 -10  -15.89   27.44
  11  -7 -10    2.20   43.04
  11  -7 -10   -3.20   42.86
 -11   7  10    0.61   33.10
  11   7 -11   -4.76   27.47
 -11  -7  11   -5.21   27.54
 -11   7  11    7.16   33.99
  11  -7 -11    0.95   39.25
  11  -7 -11   -5.10   28.38
 -11   7  12    7.22   34.53
 -11  -7  12    1.53   27.97
  11  -7 -12   22.35   34.82
  11  -7 -12   18.38   39.62
  11   7 -12   23.80   27.29
  11  -7 -13   -4.01   34.62
 -11  -7  13   13.10   28.20
 -11   7  13    4.43   34.36
  11  -7 -13   -1.52   35.11
  11   7 -13   -6.63   19.71
  11   7 -14   18.68   31.42
 -11  -7  14   13.81   31.30
  11  -7 -14   18.68   31.40
  11  -7 -14   11.50   28.38
 -11   7  14    7.33   37.48
  11   7 -15    9.70   24.67
  11  -7 -15   14.77   34.14
 -11   7  15   17.26   34.81
 -11  -7  15    3.28   34.99
  11  -7 -15   13.87   42.71
  11   7 -16   12.42   34.95
  11  -7 -16  -10.97   35.36
 -11  -7  16   27.37   35.16
  11  -7 -16   11.07   33.69
 -11   7  16    0.09   35.17
  11  -7 -17    8.29   23.42
  11  -7 -17   -9.29   43.32
 -11  -7  17   14.42   35.59
 -11   7  17    1.37   35.09
  11   7 -17   13.63   35.01
  11  -7 -18    3.88   39.98
  11  -7 -18   14.47   40.93
  11   7 -18   35.04   39.70
 -11   7  18   32.26   42.85
 -11  -7  18   35.38   39.78
 -11  -7  19   18.45   43.05
 -11   7  19   28.32   42.60
  11  -7 -19    5.10   43.18
  11  -7 -19   15.51   40.74
  11   7 -19  -26.68   43.45
 -11  -8   1  -11.10   19.76
  11   8  -1   10.87   27.15
  11   8  -2   74.24   20.03
 -11  -8   2   79.36   20.37
  11   8  -3   -4.05   27.45
 -11  -8   3    3.51   19.79
  11   8  -4  134.87   20.34
 -11  -8   4  114.66   27.84
 -11  -8   5   -1.91   27.63
  11   8  -5  -20.03   27.24
  11   8  -6   11.05   19.08
 -11  -8   6   12.17   19.13
  11   8  -7   41.85   27.35
 -11  -8   7   18.34   26.72
 -11  -8   8   24.93   19.19
  11   8  -8  -18.61   27.32
  11   8  -9   -3.46   27.18
 -11  -8   9   -4.61   27.19
  11   8 -10  -13.26   27.24
  11  -8 -10    2.57   59.01
 -11  -8  10   24.98   27.13
  11  -8 -10   -1.04   51.29
 -11  -8  11   13.53   27.74
  11   8 -11   -8.22   27.44
  11  -8 -11   -3.35   43.25
  11  -8 -11   -3.76   36.88
 -11   8  11   -0.07   36.83
 -11   8  12   22.50   32.81
  11  -8 -12   20.95   35.21
  11  -8 -12    3.29   37.40
  11   8 -12   23.70   31.68
 -11  -8  12   48.73   30.90
  11   8 -13   52.64   33.89
 -11   8  13   60.50   40.17
  11  -8 -13   23.55   32.83
 -11  -8  13   27.79   34.61
  11  -8 -13   31.03   42.21
  11   8 -14    4.66   34.39
  11  -8 -14    3.22   32.81
  11  -8 -14    6.40   42.37
 -11   8  14   13.55   40.15
 -11  -8  14  -10.25   34.96
 -11   8  15   -3.30   41.01
  11   8 -15  -15.30   24.93
  11  -8 -15    6.47   33.71
 -11  -8  15    2.91   24.71
  11  -8 -15   -0.04   34.06
  11   8 -16   12.50   34.85
  11  -8 -16    0.19   33.91
 -11  -8  16   32.25   35.18
 -11   8  16   26.09   41.64
  11  -8 -16    0.62   34.36
  11  -8 -17    6.55   40.99
  11   8 -17  -25.68   42.47
 -11   8  17   20.24   50.95
  11  -8 -17  -12.57   40.52
 -11  -8  17    9.63   43.21
 -11   8  18   -4.05   42.90
  11   8 -18   18.82   43.17
  11  -8 -18  -11.21   42.94
  11  -8 -18   33.61   39.95
 -11  -9   1    9.19   34.50
  11   9  -1    4.96   23.36
  11   9  -2   32.20   30.65
 -11  -9   2   20.76   20.14
  11   9  -3   12.07   27.51
 -11  -9   3   -1.32   28.43
  11   9  -4   21.82   19.35
 -11  -9   4   15.05   28.04
  11   9  -5   15.89   27.35
 -11  -9   5   23.24   27.81
 -11  -9   6   48.56   19.99
  11   9  -6   66.40   27.68
  11   9  -7   -8.96   19.24
 -11  -9   7   -5.76   27.19
  11   9  -8    8.06   19.69
 -11  -9   8   47.38   27.21
 -11  -9   9   22.62   32.73
  11   9  -9  -10.54   23.70
  11   9 -10   76.73   24.01
 -11  -9  10   19.79   33.65
  11   9 -11   33.83   24.00
 -11  -9  11   35.98   33.80
  11  -9 -12    7.50   47.93
  11  -9 -12    0.96   54.03
 -11  -9  12   -2.34   24.65
  11   9 -12   -0.54   34.26
  11   9 -13    7.93   34.83
  11  -9 -13   -3.18   41.71
 -11  -9  13    1.69   34.54
  11  -9 -13    0.68   39.81
 -11   9  13    5.42   39.71
 -11  -9  14   45.30   34.54
 -11   9  14    3.60   39.34
  11  -9 -14    6.92   47.93
  11   9 -14   13.25   24.35
  11  -9 -14   13.18   39.37
  11   9 -15    7.14   34.73
 -11  -9  15    9.24   39.43
 -11   9  15   -2.34   35.53
  11  -9 -15   -4.85   42.26
  11  -9 -15  -15.56   37.59
 -11  -9  16  -35.00   43.82
  11  -9 -16   -0.03   47.59
 -11   9  16    2.07   39.69
  11   9 -16   20.67   41.87
  11  -9 -16    7.99   40.40
 -11 -10   1   49.80   35.20
  11  10  -1   34.51   34.02
  11  10  -2   13.91   33.33
 -11 -10   2  -15.73   34.50
 -11 -10   3    8.97   34.63
  11  10  -3  -12.32   33.80
 -11 -10   4   11.42   33.92
  11  10  -4    1.75   23.49
 -11 -10   5   -5.58   34.17
  11  10  -5   55.68   32.86
  11  10  -6   29.51   33.10
 -11 -10   6  -27.17   34.30
  11  10  -7   52.23   33.77
 -11 -10   7   58.75   23.98
  11  10  -8   43.32   33.28
 -11 -10   8    1.00   33.97
 -11 -10   9    0.03   24.06
  11  10  -9    1.38   33.29
 -11 -10  10   -9.33   24.81
  11  10 -10   11.93   33.83
  11  10 -11    0.50   24.75
 -11 -10  11   13.09   34.28
  11  10 -12   85.07   34.25
 -11 -10  12   16.92   34.62
  11 -10 -13   33.26   56.32
  11  10 -13   16.89   38.61
 -11 -10  13   56.79   39.12
  11 -10 -13   46.54   73.00
 -11 -10  14   -4.92   42.92
  11  10 -14   -6.84   29.68
  11 -10 -14  -12.63   65.25
  11 -10 -14   -3.38   58.33
  11  11  -1   36.25   37.57
 -11 -11   1   22.60   42.22
  11  11  -2    2.94   37.52
 -11 -11   2   27.82   24.29
  11  11  -3   13.53   34.60
 -11 -11   3   23.30   24.63
 -11 -11   4   -4.17   24.43
  11  11  -4   19.82   34.00
  11  11  -5   -1.09   33.77
 -11 -11   5  -28.33   24.68
  11  11  -6    7.79   24.30
 -11 -11   6   -8.99   24.59
  11  11  -7   -2.08   23.59
 -11 -11   7  -11.42   33.97
  11  11  -8    8.39   24.01
 -11 -11   8   12.13   33.72
 -11 -11   9  -12.27   37.80
  11  11  -9   10.16   37.19
 -11 -11  10   -9.55   29.50
  11  11 -10   20.91   40.66
 -11 -11  11   -6.70   29.63
  11  11 -11   44.80   40.54
  11  11 -12   12.92   41.58
  11  12  -4   12.14   41.59
  11  12  -5   -5.63   41.28
 -11 -12   5    0.59   29.61
  11  12  -6   12.78   41.02
 -10   0   1   -8.16   21.89
  10   0  -1  -12.28   21.49
  10   0  -2  109.39   23.08
 -10   0   2  125.20   23.97
 -10   0   3    2.20   22.59
  10   0  -3   -7.05   22.13
 -10   0   4    4.40   23.01
  10   0  -4    6.49   22.40
 -10   0   5    9.67   22.64
  10   0  -5   18.90   22.69
 -10   0   6  154.04   24.04
  10   0  -6  270.55   19.93
  10   0  -7  -13.01   22.37
 -10   0   7   -9.13   22.32
  10   0  -8  256.31   24.26
 -10   0   8  334.83   25.36
 -10   0   9   -8.60   15.55
  10   0  -9    3.42   15.01
  10   0 -10   -2.45   15.08
 -10   0  10    5.70   21.64
  10   0 -11   -7.77   21.14
 -10   0  11   -5.65   21.90
  10   0 -12   -5.24   21.29
 -10   0  12   -5.53   22.57
  10   0 -13   -4.31   21.67
 -10   0  13    7.25   15.40
  10   0 -14    0.76   15.24
 -10   0  14   -0.59   21.84
  10   0 -15   -2.43   27.24
 -10   0  15   -8.09   28.01
 -10   0  16   -9.73   27.67
  10   0 -16   10.94   27.03
 -10   0  17    9.52   27.77
  10   0 -17    2.33   27.11
  10   0 -18   -2.55   27.21
 -10   0  18   13.23   28.28
  10   0 -19  -21.17   23.29
 -10   0  19  -26.80   33.88
  10   0 -20    4.97   33.23
 -10   0  20   23.74   34.47
  10   0 -21  -11.97   32.99
 -10   0  21   13.48   24.26
 -10   0  22  -71.27   42.43
  10   0 -22   29.58   40.15
 -10   1   1   24.33   21.67
  10  -1  -1   15.96   21.69
 -10   1   1   14.28   22.17
  10   1  -1   15.25   21.51
 -10  -1   1   17.54   22.16
 -10  -1   2   43.34   22.43
  10  -1  -2   26.28   15.66
 -10   1   2   35.68   22.45
  10   1  -2   18.81   21.76
 -10  -1   3    8.88   22.48
 -10   1   3   -3.52   22.65
  10  -1  -3   -5.84   22.09
  10   1  -3  -14.30   22.23
 -10   1   4   49.74   23.62
  10   1  -4   41.62   16.76
  10  -1  -4   49.56   22.74
 -10  -1   4   57.11   23.40
 -10   1   5   47.94   22.76
  10  -1  -5   26.18   22.69
  10   1  -5   13.68   16.60
 -10  -1   5   24.45   23.28
  10  -1  -6  353.40   26.89
 -10   1   6  318.45   26.17
  10   1  -6  319.65   20.58
 -10  -1   6  287.20   25.50
 -10   1   7   99.56   23.43
 -10  -1   7  146.26   23.28
  10   1  -7  139.40   17.23
  10  -1  -7  156.76   23.82
 -10   1   8   12.31   15.72
 -10  -1   8   15.90   22.06
  10   1  -8   43.31   21.39
  10  -1  -8   31.75   21.93
 -10  -1   9    3.29   15.09
  10   1  -9   -0.51   14.88
  10  -1  -9    6.14   21.44
 -10   1   9   -2.24   15.42
  10  -1 -10  114.44   16.77
 -10   1  10  203.26   24.28
  10   1 -10  163.02   16.86
 -10  -1  10   35.40   22.12
 -10   1  11   12.13   22.09
  10   1 -11    7.41   21.05
  10  -1 -11  -17.72   26.34
 -10  -1  11  -15.47   22.06
 -10  -1  12   60.00   22.35
  10   1 -12   46.12   21.94
 -10   1  12   42.41   16.01
  10  -1 -12    8.77   21.35
  10  -1 -13    0.59   21.75
 -10   1  13   12.25   22.35
  10   1 -13    7.20   21.66
 -10  -1  13    3.48   15.98
 -10  -1  14   -5.66   22.23
  10   1 -14   20.48   21.46
  10  -1 -14   -8.92   21.97
 -10   1  14    5.65   22.14
 -10   1  15   78.65   28.51
  10   1 -15   73.07   19.63
  10  -1 -15   64.85   20.28
 -10  -1  15   73.03   20.19
 -10  -1  16  413.38   30.90
 -10   1  16  325.22   22.69
  10  -1 -16  352.54   22.31
  10   1 -16  334.74   29.64
  10   1 -17   22.84   19.63
 -10  -1  17    1.95   28.51
 -10   1  17   13.69   19.78
  10  -1 -17    5.51   19.35
  10  -1 -18   15.43   26.75
  10   1 -18   -2.23   19.16
 -10  -1  18   -4.81   28.12
 -10   1  18   13.58   19.46
 -10   1  19   21.59   34.55
  10   1 -19   71.85   32.85
  10  -1 -19   57.31   23.40
 -10  -1  19   49.78   34.27
  10  -1 -20   19.02   32.97
  10   1 -20   36.80   23.61
 -10   1  20   24.87   33.95
 -10  -1  20   36.10   34.04
  10  -1 -21   32.76   32.94
 -10  -1  21   -1.86   34.63
  10   1 -21   -3.83   33.31
 -10   1  21   26.51   24.24
  10  -1 -22    4.96   28.23
 -10  -1  22  -28.11   30.01
 -10   1  22   -5.85   41.88
  10   1 -22    1.62   40.28
  10   2  -1  115.50   16.76
 -10   2   1  127.72   23.61
 -10  -2   1  105.71   22.90
  10  -2  -1  173.67   23.51
 -10   2   1  133.56   23.36
 -10   2   2   19.22   23.06
 -10  -2   2    5.78   22.16
  10  -2  -2   21.89   21.66
  10   2  -2   30.21   21.66
  10  -2  -3    1.88   21.66
 -10  -2   3   -6.86   22.24
  10   2  -3   16.49   21.64
 -10   2   3    4.86   22.60
  10  -2  -4    3.81   21.79
  10   2  -4    1.89   21.94
 -10  -2   4   -6.02   22.41
 -10   2   4    5.70   22.58
 -10  -2   5   59.01   16.75
  10   2  -5   68.02   16.55
  10  -2  -5   79.67   23.37
 -10   2   5    2.45   22.28
 -10   2   6    8.12   22.18
  10   2  -6   10.58   21.56
 -10  -2   6    7.46   21.91
  10  -2  -6  -10.48   23.38
  10   2  -7  185.99   23.22
  10  -2  -7  173.17   24.85
 -10  -2   7  179.01   23.09
 -10   2   7  140.07   23.44
 -10  -2   8   11.12   21.24
  10  -2  -8   20.71   22.10
 -10   2   8   14.59   21.57
  10   2  -8    1.15   21.08
 -10  -2   9  213.69   23.69
  10   2  -9  222.57   17.70
 -10   2   9  242.70   24.75
  10  -2  -9  260.61   24.72
 -10  -2  10   55.29   16.22
  10   2 -10   44.44   21.82
 -10   2  10   49.16   22.77
  10  -2 -10   44.58   22.23
  10   2 -11  335.93   18.57
  10  -2 -11  534.86   27.45
 -10  -2  11  344.60   19.27
 -10   2  11  335.33   26.09
 -10   2  12    0.84   22.16
 -10  -2  12  -12.41   22.28
  10   2 -12  -20.68   21.67
  10  -2 -12    9.08   21.95
  10   2 -13  121.77   23.00
  10  -2 -13  146.97   17.35
 -10  -2  13  146.60   23.54
 -10   2  13  136.26   24.00
  10   2 -14    5.39   15.62
  10  -2 -14   -7.49   24.84
 -10   2  14    3.93   25.32
 -10  -2  14   10.13   16.03
  10   2 -15   15.62   27.29
  10  -2 -15    1.03   19.30
 -10   2  15   10.11   27.37
 -10  -2  15   28.21   27.87
 -10  -2  16    3.31   27.79
  10  -2 -16   10.30   27.18
 -10   2  16    5.27   19.68
  10   2 -16   31.68   27.12
  10  -2 -17   41.15   20.28
  10   2 -17   82.32   28.06
 -10  -2  17   67.97   20.64
 -10   2  17   33.52   28.42
  10   2 -18  -24.46   27.81
 -10  -2  18    7.92   19.28
  10  -2 -18    4.86   26.97
 -10   2  18    6.54   27.66
 -10   2  19   23.58   33.87
  10   2 -19    5.76   23.85
  10  -2 -19    7.33   23.60
 -10  -2  19   15.26   24.22
  10  -2 -20    1.22   32.93
 -10   2  20    6.03   33.92
  10   2 -20   24.14   33.16
 -10  -2  20   35.26   24.22
  10  -2 -21   -9.66   33.59
 -10   2  21    4.65   34.42
 -10  -2  21   16.95   24.72
  10   2 -21   24.96   23.91
 -10   2  22   -4.47   41.58
 -10  -2  22  -31.81   42.78
  10   2 -22   -2.63   40.78
  10  -2 -22  -18.73   40.94
  10  -3  -1   31.22   21.71
 -10   3   1   28.28   22.47
 -10   3   1   33.60   26.78
 -10  -3   1   27.29   22.22
  10   3  -1   25.92   22.12
 -10  -3   2   87.45   22.65
  10  -3  -2  110.87   23.39
  10   3  -2   87.05   16.08
 -10   3   2   85.82   22.85
 -10   3   2   84.25   24.13
  10  -3  -3   60.09   22.83
 -10  -3   3   50.17   16.03
  10   3  -3   48.05   22.28
 -10   3   3   60.64   23.95
 -10   3   4   45.21   22.98
 -10  -3   4   55.85   22.65
  10  -3  -4   54.03   27.09
  10   3  -4   62.22   16.07
  10   3  -5    7.68   21.59
 -10  -3   5   15.77   22.02
  10  -3  -5   -2.84   21.65
 -10   3   5   -3.26   21.91
 -10  -3   6   18.45   15.48
  10  -3  -6   17.22   21.78
  10   3  -6   20.40   15.40
 -10   3   6   18.16   21.79
  10  -3  -7    4.33   26.74
  10   3  -7   16.64   21.43
 -10  -3   7    8.92   21.57
 -10   3   7    7.88   21.80
 -10   3   8   23.00   21.99
  10  -3  -8   11.96   27.11
 -10  -3   8   24.09   21.84
  10   3  -8   -0.16   21.28
 -10  -3   9    5.74   21.42
  10   3  -9    0.61   21.14
 -10   3   9    9.40   22.15
  10  -3  -9   11.03   22.41
 -10   3  10    7.06   22.23
  10  -3 -10    3.94   22.24
 -10  -3  10    1.52   21.48
  10   3 -10   -6.94   21.13
  10   3 -11   54.25   22.26
 -10   3  11   78.25   27.64
 -10  -3  11   67.78   22.35
  10  -3 -11   76.57   27.66
 -10   3  12   57.58   23.08
  10   3 -12   77.20   22.48
 -10  -3  12   82.73   22.91
  10  -3 -12   82.61   22.95
  10   3 -13    4.10   21.94
 -10  -3  13    7.63   21.90
  10  -3 -13   -0.86   15.68
 -10   3  13    4.02   21.91
  10  -3 -14   56.64   28.09
 -10   3  14   58.27   28.06
 -10  -3  14   58.84   28.15
  10   3 -14   36.41   27.74
 -10  -3  15   48.97   20.21
  10  -3 -15   31.94   19.66
 -10   3  15   34.71   28.10
  10   3 -15   65.08   27.70
 -10  -3  16   69.53   28.27
  10  -3 -16   84.84   20.03
 -10   3  16   77.27   28.09
  10   3 -16   46.52   28.20
  10  -3 -17    6.45   19.28
 -10   3  17  -11.15   27.57
 -10  -3  17  -31.05   28.22
  10   3 -17    8.51   27.67
 -10   3  18  -28.22   28.16
 -10  -3  18   -6.36   28.31
  10   3 -18   19.78   27.60
  10  -3 -18  -11.73   27.36
  10  -3 -19   -0.31   23.37
 -10  -3  19   28.07   33.94
 -10   3  19    3.79   33.57
  10   3 -19  -13.86   33.43
  10   3 -20    4.01   23.18
 -10   3  20   -0.63   34.17
  10  -3 -20  -20.40   33.56
 -10  -3  20   15.71   34.16
  10   3 -21   -7.04   37.30
  10  -3 -21  -19.85   37.84
 -10   3  21  -16.23   37.93
 -10  -3  21   30.14   37.94
 -10   3  22    3.95   29.98
  10  -4  -1    3.66   21.08
 -10   4   1   15.30   27.47
 -10  -4   1   17.16   22.25
 -10   4   1   12.65   21.57
  10   4  -1    7.52   14.98
 -10  -4   2   25.45   22.15
 -10   4   2   24.11   28.09
  10   4  -2   30.90   21.73
 -10   4   2   22.37   21.91
  10  -4  -2   20.01   26.49
  10   4  -3   -7.05   21.69
 -10   4   3    3.32   27.62
  10  -4  -3    5.04   26.42
 -10  -4   3   -7.01   22.45
 -10   4   3   -1.56   26.69
 -10  -4   4   15.54   22.24
  10   4  -4   23.79   15.54
  10  -4  -4   11.86   27.04
 -10   4   4   22.19   21.97
 -10   4   5   25.51   22.51
 -10  -4   5   46.70   21.87
  10   4  -5   17.99   15.72
  10  -4  -5   45.09   26.83
 -10  -4   6   -6.33   15.83
  10  -4  -6    8.83   21.68
 -10   4   6   10.19   27.01
  10   4  -6    7.34   15.42
  10  -4  -7  159.35   29.42
  10   4  -7  161.46   22.45
 -10  -4   7   84.91   22.45
 -10   4   7  167.36   29.25
  10  -4  -8  194.67   29.83
  10   4  -8  108.28   22.42
 -10  -4   8  170.20   23.34
 -10   4   8   88.54   23.84
  10   4  -9  104.61   22.18
 -10   4   9  116.77   23.80
  10  -4  -9  133.71   24.35
 -10  -4   9  120.75   16.63
  10   4 -10   14.76   21.65
 -10  -4  10    9.73   15.49
 -10   4  10   14.94   22.02
  10  -4 -10    7.29   22.34
  10   4 -11   49.23   16.19
  10  -4 -11    2.04   22.25
 -10  -4  11   46.48   22.41
 -10   4  11   42.06   22.87
 -10  -4  12   28.94   22.24
  10  -4 -12   59.63   22.76
 -10   4  12   25.61   22.49
  10   4 -12   34.00   15.79
 -10  -4  13   -9.45   28.14
  10   4 -13   -5.79   27.65
  10  -4 -13   -3.83   27.71
 -10   4  13    7.28   27.71
 -10  -4  14   11.61   27.54
 -10   4  14   -7.80   27.61
  10  -4 -14    0.69   27.72
  10   4 -14  -10.86   27.89
 -10   4  15   -2.02   27.90
 -10  -4  15  -16.32   28.29
  10   4 -15   -7.30   28.00
  10  -4 -15    0.35   27.39
 -10  -4  16   11.15   19.69
  10   4 -16    4.06   19.82
  10  -4 -16    3.63   19.51
 -10   4  16    5.28   27.98
 -10   4  17   11.29   27.81
  10   4 -17   16.14   19.70
 -10  -4  17   -0.26   28.39
  10  -4 -17   13.55   27.34
 -10  -4  18  144.05   34.46
  10  -4 -18  102.12   34.32
  10   4 -18  125.44   24.76
 -10   4  18   78.00   34.84
 -10   4  19   17.74   33.78
  10  -4 -19    1.46   33.42
 -10  -4  19  -26.08   34.21
  10   4 -19    4.52   34.40
 -10  -4  20  -28.21   34.43
 -10   4  20   16.04   34.18
  10  -4 -20    4.10   24.06
  10   4 -20   27.21   34.01
 -10   4  21   19.09   40.88
  10  -4 -21    7.05   29.09
 -10  -4  21   24.81   41.69
  10   4 -21  -23.75   41.84
 -10   5   1   -3.21   32.59
 -10   5   1    2.68   26.02
 -10  -5   1  -16.88   22.28
  10   5  -1   18.29   15.36
  10  -5  -1    0.32   21.40
 -10  -5   2   29.39   22.41
  10   5  -2   32.64   15.63
  10  -5  -2    2.66   21.05
 -10   5   2    8.49   28.01
 -10   5   2   29.42   26.77
  10  -5  -3   -2.86   30.63
 -10   5   3   13.31   27.99
 -10  -5   3   12.28   22.42
  10   5  -3   21.37   15.62
 -10   5   3   20.35   26.77
  10  -5  -4  533.95   41.74
 -10   5   4  290.43   37.49
 -10   5   4  272.59   37.46
 -10  -5   4  508.74   21.04
  10   5  -4  573.35   26.45
 -10   5   5   27.07   32.00
  10   5  -5   41.94   22.33
  10  -5  -5   32.23   27.92
 -10  -5   5   37.33   15.70
  10   5  -6   47.96   22.18
 -10   5   6   10.31   31.83
  10  -5  -6   58.32   27.80
 -10  -5   6   56.94   16.12
 -10   5   7  105.17   33.80
  10  -5  -7   83.14   28.31
  10   5  -7  108.17   16.54
 -10  -5   7   76.94   16.32
 -10   5   8  241.12   32.52
 -10  -5   8  245.72   24.05
  10   5  -8  236.46   17.91
  10  -5  -8  252.59   35.95
  10  -5  -9   74.27   24.62
 -10  -5   9   57.00   22.73
  10   5  -9   83.45   22.24
 -10   5   9   81.68   23.91
  10   5 -10   -2.57   15.30
  10  -5 -10    5.01   27.68
 -10  -5  10   13.77   21.76
 -10   5  10    9.60   27.84
  10   5 -11  230.89   23.97
 -10  -5  11  206.34   17.52
 -10   5  11  218.87   26.38
  10  -5 -11   10.07   27.75
 -10   5  12  521.97   34.34
  10   5 -12  279.30   29.35
 -10  -5  12  271.17   21.85
  10  -5 -12  324.52   31.52
 -10  -5  13  -21.30   28.06
  10  -5 -13   -2.83   27.98
  10   5 -13    9.04   19.79
 -10   5  13    5.45   28.20
  10   5 -14  110.83   29.32
 -10   5  14  110.62   29.40
 -10  -5  14  144.33   28.89
  10  -5 -14   43.76   20.25
 -10  -5  15   61.90   20.19
  10   5 -15   66.09   20.57
 -10   5  15   48.63   28.48
  10  -5 -15   56.11   27.64
  10  -5 -16   27.29   27.84
 -10  -5  16   43.27   19.77
 -10   5  16   33.75   28.57
  10   5 -16   25.04   20.19
 -10  -5  17   -6.39   31.64
  10   5 -17  -27.86   31.72
  10  -5 -17   10.47   30.71
 -10   5  17  -11.42   31.53
 -10  -5  18  -10.16   34.41
  10  -5 -18  -22.49   33.72
 -10   5  18   17.79   23.62
  10   5 -18    3.47   24.25
 -10  -5  19  -12.88   34.93
  10  -5 -19   20.59   33.50
 -10   5  19   -9.00   24.67
  10   5 -19   21.92   23.93
 -10   5  20   -4.83   29.47
  10   5 -20   -1.84   38.56
  10  -5 -20  -35.79   38.25
 -10  -5  20   21.90   38.02
  10  -5 -20   -1.04   37.29
  10   5 -21   12.92   29.68
  10  -5 -21   14.79   41.44
 -10   5  21   10.56   29.54
 -10  -6   1   18.15   15.35
 -10   6   1   22.44   32.61
  10   6  -1   16.09   21.48
 -10   6   1   12.82   32.38
 -10  -6   2   27.95   22.07
  10   6  -2   14.90   21.71
 -10   6   2   -2.00   31.33
 -10   6   2   15.26   39.99
  10   6  -3   30.56   22.20
 -10  -6   3   36.13   16.16
 -10  -6   4   47.12   16.38
  10   6  -4   75.10   22.19
  10   6  -5   -9.63   21.83
 -10  -6   5   -6.27   21.92
 -10  -6   6  211.94   23.67
  10   6  -6   32.67   16.36
  10  -6  -6  334.30   55.21
 -10   6   6  259.39   51.23
 -10   6   6  262.05   55.17
 -10   6   7   67.97   37.32
  10   6  -7   74.61   22.32
  10  -6  -7   64.07   32.10
 -10  -6   7   35.27   21.83
 -10  -6   8  -12.31   21.90
 -10   6   8   -5.28   32.16
  10   6  -8    9.53   21.30
  10  -6  -8    2.41   30.57
  10  -6  -9   28.93   23.12
  10   6  -9   25.09   15.60
 -10   6   9   30.94   28.54
 -10  -6   9   24.83   22.02
 -10  -6  10  129.96   21.09
 -10   6  10  144.90   31.01
  10   6 -10  138.68   28.38
  10  -6 -10   29.76   35.46
  10  -6 -11    1.94   28.34
  10   6 -11   13.04   27.78
 -10   6  11   -4.66   34.96
 -10  -6  11  -19.14   27.91
  10  -6 -12   59.37   35.23
 -10   6  12   22.92   35.27
 -10  -6  12   25.04   28.31
  10   6 -12   34.41   28.23
 -10   6  13   -3.50   28.67
 -10  -6  13   17.83   28.09
  10  -6 -13   12.63   27.93
  10   6 -13    2.17   19.89
  10  -6 -14    8.83   27.65
 -10   6  14   10.57   28.62
 -10  -6  14    9.68   28.01
  10   6 -14   38.41   28.22
 -10  -6  15  152.28   29.04
 -10   6  15  156.05   30.52
  10  -6 -15  134.84   29.45
  10   6 -15  168.07   21.29
 -10  -6  16   -7.58   31.61
 -10   6  16   -1.95   24.57
  10  -6 -16   -3.86   31.33
  10   6 -16    3.76   31.30
  10  -6 -16    2.77   30.52
 -10   6  17   18.24   34.80
  10  -6 -17   19.70   34.45
 -10  -6  17   11.75   34.61
  10  -6 -17    7.76   33.51
  10   6 -17   29.31   34.44
  10  -6 -18  -21.40   33.97
  10  -6 -18   36.57   35.13
 -10  -6  18   49.34   25.57
  10   6 -18   71.64   34.49
 -10   6  18   32.82   35.31
  10  -6 -19    1.23   34.50
  10   6 -19    2.94   24.53
  10  -6 -19    4.34   33.78
 -10   6  19  -47.60   35.34
 -10  -6  19   -0.04   24.72
 -10  -6  20   27.58   29.08
  10  -6 -20  -30.23   41.71
  10  -6 -20  -34.87   42.56
 -10   6  20   29.21   42.16
  10   6 -20    0.93   42.26
 -10  -7   1   -0.81   28.11
  10   7  -1   32.25   27.01
 -10  -7   2   10.12   27.59
  10   7  -2   15.48   19.32
 -10  -7   3   -7.74   19.74
  10   7  -3    3.60   19.13
 -10  -7   4  250.46   29.64
  10   7  -4  269.88   28.68
 -10  -7   5   12.01   27.87
  10   7  -5   25.51   26.93
  10   7  -6   64.17   19.75
 -10  -7   6   69.21   19.86
  10   7  -7   -0.26   27.33
 -10  -7   7   -0.92   27.31
  10   7  -8    5.03   19.29
  10  -7  -8    0.99   53.94
 -10  -7   8   -0.49   27.35
 -10   7   8    0.61   56.41
  10  -7  -8    0.06   52.65
 -10   7   9    9.19   41.48
  10  -7  -9    5.24   32.09
 -10  -7   9   18.79   27.29
  10   7  -9    8.40   27.53
  10  -7  -9    1.30   47.61
  10   7 -10   55.32   27.63
 -10  -7  10   24.82   19.90
 -10   7  10   26.42   38.80
  10  -7 -10   13.92   35.75
  10  -7 -10   37.58   38.33
 -10   7  11   86.91   34.75
  10  -7 -11   81.28   34.86
  10  -7 -11  120.04   37.06
 -10  -7  11   55.86   28.57
  10   7 -11   71.26   28.08
  10  -7 -12   16.49   34.41
 -10  -7  12   23.74   28.68
  10   7 -12   38.01   28.23
 -10   7  12   46.54   34.59
  10  -7 -12   59.95   30.05
  10   7 -13   37.21   28.56
  10  -7 -13   10.24   28.09
 -10   7  13   28.91   28.08
 -10  -7  13   40.30   28.11
  10  -7 -13   18.24   34.88
  10  -7 -14    6.59   27.99
  10  -7 -14    9.15   27.81
 -10   7  14    2.71   28.39
 -10  -7  14   -9.17   28.70
  10   7 -14   -5.35   28.35
  10   7 -15   -7.71   24.29
 -10  -7  15   15.72   23.67
 -10   7  15    3.94   34.25
  10  -7 -15    6.19   34.41
  10  -7 -15    4.05   33.29
  10  -7 -16  -33.44   42.66
  10   7 -16   20.14   34.79
 -10  -7  16    4.13   24.61
 -10   7  16  -10.03   35.09
  10  -7 -16    7.40   33.28
  10  -7 -17   16.16   33.29
  10  -7 -17   13.21   34.79
 -10   7  17   24.05   42.83
  10   7 -17   27.49   34.95
 -10  -7  17   30.79   35.28
 -10   7  18  -10.74   35.46
 -10  -7  18   -7.72   35.25
  10  -7 -18    3.34   35.19
  10  -7 -18   -1.57   33.98
  10   7 -18  -19.35   35.23
  10  -7 -19   19.90   41.51
 -10  -7  19   23.28   43.00
 -10   7  19   86.30   42.72
  10  -7 -19   37.10   43.20
  10   7 -19   43.09   30.53
 -10  -8   1   -7.44   27.70
  10   8  -1    9.66   19.01
 -10  -8   2   19.83   20.52
  10   8  -2   -8.51   27.42
  10   8  -3   51.85   19.82
 -10  -8   3   41.90   27.94
 -10  -8   4   53.85   27.80
  10   8  -4   61.55   27.00
  10   8  -5   36.58   26.76
 -10  -8   5  -14.69   27.92
  10   8  -6   29.23   27.32
 -10  -8   6   39.79   27.30
  10   8  -7    5.20   19.51
 -10  -8   7    8.84   27.03
 -10  -8   8   45.74   19.78
  10   8  -8   62.40   27.35
  10   8  -9  -13.48   27.60
 -10  -8   9  -12.42   27.76
 -10   8  10    1.64   42.66
  10  -8 -10    5.18   42.45
 -10  -8  10   12.15   27.61
  10   8 -10    4.91   27.86
  10  -8 -10    2.67   39.00
 -10   8  11   27.04   37.42
  10  -8 -11   24.09   32.01
  10  -8 -11   14.37   40.10
  10   8 -11   24.24   27.81
 -10  -8  11   24.36   27.93
  10   8 -12  -14.54   27.88
 -10   8  12   -0.98   32.35
  10  -8 -12    0.54   32.43
 -10  -8  12   -0.36   28.07
  10  -8 -12   -2.22   34.46
  10   8 -13   20.90   28.43
 -10   8  13   34.90   35.40
 -10  -8  13   40.28   28.38
  10  -8 -13   28.46   27.42
  10  -8 -13    8.26   28.38
  10  -8 -14   28.19   33.28
 -10   8  14   24.52   41.12
 -10  -8  14   23.58   35.06
  10   8 -14   51.96   34.73
  10  -8 -14    2.78   33.92
  10   8 -15   -6.40   24.75
 -10   8  15   15.78   33.37
  10  -8 -15   11.52   33.32
 -10  -8  15   13.43   34.78
  10  -8 -15    8.04   33.55
 -10   8  16   -0.93   34.45
 -10  -8  16    9.46   25.15
  10  -8 -16    0.01   34.25
  10  -8 -16   -8.37   33.22
  10   8 -16    1.38   34.37
  10  -8 -17   -4.19   33.51
 -10   8  17   -3.54   35.23
  10  -8 -17   13.70   34.39
  10   8 -17  -27.02   35.37
 -10  -8  17   -5.75   24.94
 -10   8  18    2.71   42.59
  10  -8 -18    1.77   42.12
  10   8 -18    2.69   42.81
  10  -8 -18   -7.91   40.76
 -10  -8  18   14.95   30.05
 -10  -9   1   -1.46   28.08
  10   9  -1   -7.06   19.41
  10   9  -2    2.55   27.30
 -10  -9   2  -10.10   27.92
 -10  -9   3    8.37   28.18
  10   9  -3   20.64   19.63
  10   9  -4   26.79   27.26
 -10  -9   4  -17.76   19.99
 -10  -9   5   35.12   27.59
  10   9  -5   27.51   19.52
 -10  -9   6   25.21   27.06
  10   9  -6   -7.63   27.13
 -10  -9   7    7.28   18.94
  10   9  -7    7.00   27.12
  10   9  -8  -13.05   27.37
 -10  -9   8  -19.71   27.47
  10   9  -9   36.47   27.40
 -10  -9   9  -13.62   27.59
  10   9 -10   53.45   27.49
 -10  -9  10   25.44   19.92
  10   9 -11   15.95   33.31
  10  -9 -11    4.93   40.98
  10  -9 -11    7.47   53.87
 -10  -9  11   -3.98   24.45
  10  -9 -12  -16.22   58.93
  10  -9 -12   10.92   47.02
  10   9 -12   10.65   34.36
 -10  -9  12   10.72   34.61
  10  -9 -13   -9.38   39.71
 -10   9  13   -3.88   39.52
 -10  -9  13   -3.68   24.75
  10  -9 -13    6.76   33.77
  10   9 -13  -27.95   34.04
  10  -9 -14   -5.20   39.20
  10   9 -14  -24.05   34.49
 -10  -9  14    1.04   35.30
 -10   9  14    2.43   39.57
  10  -9 -14    1.19   33.49
  10   9 -15  -13.32   24.66
  10  -9 -15    0.55   32.86
 -10  -9  15   -0.73   35.39
  10  -9 -15    4.62   33.40
 -10   9  15   18.30   40.36
  10  -9 -16    0.67   48.83
  10   9 -16   24.28   38.41
 -10  -9  16  -19.46   30.80
 -10   9  16   -1.04   49.05
  10  -9 -16    2.50   40.52
  10  -9 -17   -2.12   40.68
 -10  -9  17  -10.37   31.16
 -10   9  17   17.97   41.00
  10   9 -17  -11.51   42.77
  10  -9 -17   -1.41   40.32
 -10 -10   1   39.14   34.88
  10  10  -1   21.30   33.42
  10  10  -2   18.76   33.22
 -10 -10   2   20.67   34.11
  10  10  -3   19.29   32.99
 -10 -10   3   -6.86   23.97
  10  10  -4   40.70   33.21
 -10 -10   4   39.28   23.91
 -10 -10   5   25.36   33.06
  10  10  -5  -16.36   32.91
  10  10  -6    3.40   32.82
 -10 -10   6   10.29   33.37
 -10 -10   7   12.90   23.25
  10  10  -7   14.58   23.19
 -10 -10   8  -16.31   33.39
  10  10  -8  -14.14   23.23
 -10 -10   9  -16.38   23.85
  10  10  -9   -0.17   23.70
  10  10 -10   32.89   23.57
 -10 -10  10   -9.44   34.20
  10  10 -11   25.00   33.27
 -10 -10  11    3.91   34.36
  10 -10 -12    1.60   47.39
  10  10 -12   -4.52   34.28
 -10 -10  12  -18.03   24.92
  10 -10 -12    6.40   60.61
  10  10 -13   -8.31   34.70
  10 -10 -13   -1.19   48.87
 -10 -10  13   16.51   35.16
  10 -10 -13    9.03   47.23
 -10 -10  14   48.37   38.87
  10  10 -14   17.43   41.56
  10 -10 -14    0.18   49.25
  10 -10 -14   21.94   39.33
  10 -10 -15    9.19   41.37
  10  10 -15   53.10   30.00
 -10 -10  15   70.28   31.37
  10 -10 -15   54.90   49.89
  10  11  -1  -10.64   34.01
 -10 -11   1   44.77   34.60
  10  11  -2   -7.80   33.32
 -10 -11   2   -2.82   35.02
  10  11  -3    7.66   33.83
 -10 -11   3   10.00   34.55
  10  11  -4    9.93   33.77
 -10 -11   4   -9.41   33.90
  10  11  -5    5.24   24.13
 -10 -11   5  -23.16   33.74
  10  11  -6  -23.01   33.47
 -10 -11   6   12.28   33.50
  10  11  -7   43.53   33.63
 -10 -11   7    3.68   23.98
  10  11  -8  -13.47   33.42
 -10 -11   8    1.72   33.75
 -10 -11   9   -8.41   24.29
  10  11  -9   -8.08   23.81
  10  11 -10   41.50   23.76
 -10 -11  10    2.29   24.43
  10  11 -11  -36.94   37.62
 -10 -11  11   -1.31   38.37
  10  11 -12  -10.33   41.48
 -10 -11  12  -26.14   42.33
  10 -11 -13    9.67   85.78
  10  11 -13   15.35   28.86
 -10 -11  13    6.43   42.99
  10 -11 -13   -7.54   66.03
 -10 -12   1   20.53   29.82
  10  12  -1   32.04   29.86
 -10 -12   1   21.71   31.17
  10  12  -2   13.89   29.48
 -10 -12   2   32.29   30.50
  10  12  -3   19.70   41.20
 -10 -12   3  -15.65   29.92
  10  12  -4   -1.26   40.98
 -10 -12   4  -24.29   41.52
  10  12  -5    4.64   41.12
 -10 -12   5    4.58   29.38
  10  12  -6   34.65   41.92
 -10 -12   6   20.56   29.39
  10  12  -7   16.77   41.68
 -10 -12   7   55.09   40.73
  10  12  -8   24.30   40.85
 -10 -12   8    9.71   40.90
 -10 -12   9   25.46   28.86
  10  12  -9   19.20   40.75
  10  12 -10   17.48   28.99
  -9   0   1   26.28   23.03
   9   0  -1   35.44   22.43
   9   0  -2    1.17   23.17
  -9   0   2   -2.03   24.01
  -9   0   3   20.83   24.74
   9   0  -3   26.71   24.38
   9   0  -4   -0.05   17.22
  -9   0   4   -2.01   24.94
  -9   0   5   34.77   17.71
   9   0  -5   20.17   18.04
   9   0  -6    7.66   24.24
  -9   0   6   -0.67   24.00
  -9   0   7   30.50   23.92
   9   0  -7   37.95   23.73
  -9   0   8   -0.87   22.78
   9   0  -8  -14.49   22.39
   9   0  -9   50.53   15.97
  -9   0   9   79.27   23.52
   9   0 -10    7.34   21.31
  -9   0  10    2.21   21.96
  -9   0  11  262.17   19.10
   9   0 -11  235.05   17.82
   9   0 -12    7.81   21.49
  -9   0  12    4.16   15.76
   9   0 -13  236.86   18.16
  -9   0  13  241.17   24.53
  -9   0  14    6.23   22.47
   9   0 -14    6.53   21.65
   9   0 -15  342.11   27.02
  -9   0  15  320.58   28.36
  -9   0  16   14.53   27.66
   9   0 -16  -13.63   26.92
  -9   0  17   -3.14   28.18
   9   0 -17   -8.30   27.28
   9   0 -18   14.92   18.75
  -9   0  18   -4.23   27.69
  -9   0  19    0.97   30.98
   9   0 -19    5.29   26.86
   9   0 -20  -16.78   32.62
  -9   0  20  -22.92   34.18
   9   0 -21  -17.41   33.27
  -9   0  21   13.22   24.29
   9   0 -22   -2.17   40.33
  -9   0  22  -14.41   42.39
   9  -1  -1   62.80   23.33
  -9   1   1   48.20   23.53
  -9  -1   1   67.94   23.17
   9   1  -1   51.39   22.95
  -9  -1   2   15.79   24.21
   9  -1  -2   25.04   16.65
  -9   1   2   24.77   29.71
   9   1  -2   29.73   23.54
   9   1  -3  138.52   25.21
  -9  -1   3  113.23   18.80
   9  -1  -3  144.86   25.25
  -9   1   3  220.76   27.39
   9   1  -4   -3.56   24.72
   9  -1  -4    9.84   16.97
  -9   1   4    9.83   24.59
  -9  -1   4    0.68   24.73
   9  -1  -5    2.86   24.51
   9   1  -5  -12.60   17.40
  -9   1   5    1.31   24.23
  -9  -1   5    7.77   24.37
   9   1  -6  158.57   25.84
   9  -1  -6  124.53   25.98
  -9  -1   6   81.27   24.92
  -9   1   6  129.78   25.00
  -9   1   7   -1.01   22.91
   9  -1  -7    7.01   23.25
   9   1  -7    3.15   16.26
  -9  -1   7   12.73   23.29
   9  -1  -8   90.56   22.98
  -9  -1   8   58.83   23.53
  -9   1   8   52.75   23.11
   9   1  -8   81.99   22.91
   9   1  -9   11.51   21.85
   9  -1  -9   32.80   21.42
  -9  -1   9    9.03   22.33
  -9   1   9   22.14   22.77
   9   1 -10    5.06   21.26
  -9   1  10    7.37   22.38
   9  -1 -10   10.63   21.26
  -9  -1  10   15.78   15.60
  -9   1  11    3.40   15.76
  -9  -1  11    0.56   21.87
   9  -1 -11   -2.31   21.15
   9   1 -11    9.36   20.98
   9  -1 -12    2.73   15.45
  -9   1  12   31.15   22.32
   9   1 -12   13.33   21.55
  -9  -1  12    5.13   22.04
  -9   1  13   30.40   22.82
   9   1 -13   11.71   22.10
   9  -1 -13   24.02   21.87
  -9  -1  13   21.59   15.87
  -9  -1  14    7.17   22.50
   9  -1 -14   20.14   15.12
  -9   1  14    5.06   15.53
   9   1 -14  -12.77   21.87
  -9  -1  15  234.93   29.42
   9  -1 -15  164.84   21.15
   9   1 -15  194.10   20.87
  -9   1  15  211.33   29.18
   9  -1 -16   -0.85   18.85
   9   1 -16    2.86   19.17
  -9  -1  16  -30.88   28.19
  -9   1  16    0.07   27.94
  -9   1  17   16.47   27.47
   9   1 -17  -10.76   19.26
   9  -1 -17   -0.25   26.59
  -9  -1  17    0.82   27.65
  -9  -1  18    8.09   27.79
  -9   1  18    0.63   19.71
   9  -1 -18   -6.12   19.03
   9   1 -18  -19.35   27.31
  -9   1  19   33.41   30.78
   9   1 -19   21.53   18.91
   9  -1 -19   43.15   29.76
  -9  -1  19   18.89   31.04
   9  -1 -20  -23.21   33.21
  -9   1  20   -4.40   33.92
  -9  -1  20   -9.90   34.48
   9   1 -20   34.32   32.76
  -9  -1  21    3.21   24.32
   9  -1 -21   -0.10   23.78
   9   1 -21   22.84   32.73
  -9   1  21  -12.31   34.24
   9   1 -22   29.18   40.46
  -9  -1  22  -16.43   41.92
  -9   1  22  -22.11   42.46
   9  -1 -22   26.45   28.23
   9   2  -1   52.80   22.59
  -9   2   1   48.21   23.28
  -9   2   1   47.80   23.49
  -9  -2   1   66.81   22.58
   9  -2  -1   50.72   23.26
   9   2  -2  361.05   25.79
  -9  -2   2  244.95   19.28
   9  -2  -2  299.32   26.63
  -9   2   2  240.82   27.07
   9  -2  -3  129.02   25.90
  -9  -2   3  141.60   18.52
  -9   2   3  175.96   26.54
   9   2  -3  171.51   24.29
  -9  -2   4  364.34   21.04
   9   2  -4  413.11   27.42
   9  -2  -4  394.53   32.88
  -9   2   4  338.05   28.62
  -9   2   5   57.38   29.20
   9   2  -5   55.37   24.05
  -9  -2   5   55.39   17.01
   9  -2  -5   44.61   24.72
   9   2  -6  227.19   25.51
   9  -2  -6  257.01   27.87
  -9   2   6  173.94   25.49
  -9  -2   6  209.15   19.22
   9  -2  -7  509.08   29.35
  -9  -2   7  286.73   25.15
  -9   2   7  235.86   25.98
   9   2  -7  336.11   25.25
  -9  -2   8   44.77   16.31
   9   2  -8   49.62   21.81
  -9   2   8   52.67   22.77
   9  -2  -8   56.01   22.82
   9   2  -9  103.97   22.69
   9  -2  -9  101.92   22.63
  -9   2   9   98.71   23.77
  -9  -2   9   80.58   22.91
  -9   2  10   24.36   22.30
   9  -2 -10   20.31   21.77
  -9  -2  10   41.39   15.72
   9   2 -10   32.93   15.28
   9  -2 -11   73.06   16.09
  -9   2  11   75.77   23.53
  -9  -2  11   51.55   22.38
   9   2 -11   65.55   21.98
  -9   2  12   51.39   22.65
  -9  -2  12   84.83   22.59
   9   2 -12   51.71   22.42
   9  -2 -12   33.54   22.56
  -9   2  13    6.49   22.05
  -9  -2  13  -18.54   22.54
   9  -2 -13    7.20   15.33
   9   2 -13   12.75   22.00
  -9   2  14   11.28   22.07
   9   2 -14    8.21   15.39
   9  -2 -14    5.40   21.45
  -9  -2  14   17.84   15.88
   9   2 -15  156.08   28.34
  -9  -2  15  143.72   28.90
   9  -2 -15  144.30   27.58
  -9   2  15  160.01   28.77
  -9  -2  16  600.90   31.56
  -9   2  16  533.20   24.85
   9   2 -16  464.79   30.81
   9  -2 -16  646.41   31.61
   9   2 -17   34.83   27.06
   9  -2 -17   17.30   19.40
  -9   2  17   11.47   27.53
  -9  -2  17   16.72   20.08
   9  -2 -18    9.21   26.82
   9   2 -18   20.67   19.00
  -9  -2  18   23.07   19.43
  -9   2  18   10.92   27.90
   9   2 -19   60.65   33.23
  -9   2  19   48.70   23.95
  -9  -2  19   46.40   24.79
   9  -2 -19   35.34   32.98
   9   2 -20   -7.39   33.47
  -9  -2  20    6.68   23.77
   9  -2 -20    2.94   23.24
  -9   2  20   10.33   33.90
  -9  -2  21   -2.82   34.71
  -9   2  21  -11.53   24.14
   9   2 -21  -16.19   23.63
   9  -2 -21   -6.21   23.45
  -9   2  22   -8.70   41.84
   9   2 -22   61.14   40.08
  -9  -2  22   10.42   42.11
   9  -2 -22   -5.25   28.92
  -9   3   1   35.67   22.62
  -9   3   1   61.59   22.49
   9   3  -1   36.90   16.08
  -9  -3   1   13.99   15.99
   9  -3  -1   46.44   22.14
   9   3  -2   15.65   15.79
  -9   3   2   14.12   21.81
  -9   3   2   11.90   28.42
   9  -3  -2    7.18   27.12
  -9  -3   2  -15.94   22.69
   9  -3  -3   12.38   22.34
  -9  -3   3   17.59   22.33
   9   3  -3    6.68   22.47
  -9   3   3   12.29   23.05
   9   3  -4   52.72   22.75
   9  -3  -4   34.14   22.61
  -9   3   4    4.43   27.37
  -9  -3   4   27.79   16.89
   9  -3  -5   12.31   23.07
   9   3  -5   78.32   23.67
  -9  -3   5   68.23   23.84
  -9   3   5   52.46   23.46
  -9   3   6  190.30   25.43
   9  -3  -6  275.65   33.34
  -9  -3   6  287.34   25.14
   9   3  -6  279.41   19.67
  -9   3   7  981.28   36.21
   9  -3  -7 1679.86   45.97
  -9  -3   7  920.43   29.84
   9   3  -7  984.79   30.15
  -9  -3   8  165.89   17.86
  -9   3   8  179.66   24.96
   9   3  -8  190.16   17.60
   9  -3  -8  163.95   24.98
   9   3  -9   -8.05   21.58
  -9   3   9   -2.48   22.28
  -9  -3   9  -21.36   22.30
   9  -3  -9   -0.27   21.59
  -9   3  10    0.95   22.56
  -9  -3  10   14.76   21.54
   9  -3 -10   -2.37   21.51
   9   3 -10   -8.33   21.76
  -9  -3  11  250.07   24.29
   9  -3 -11  218.64   24.43
  -9   3  11  229.05   24.64
   9   3 -11  196.09   22.85
  -9  -3  12   14.89   15.67
   9  -3 -12    6.77   21.62
   9   3 -12   19.01   21.69
  -9   3  12   11.43   22.12
  -9  -3  13   10.81   15.48
   9  -3 -13    4.45   21.58
   9   3 -13    4.36   22.20
  -9   3  13    8.32   22.14
  -9  -3  14   -5.24   22.48
   9   3 -14  -12.86   15.80
  -9   3  14    4.85   21.92
   9  -3 -14    6.10   21.69
  -9   3  15   34.59   27.64
   9  -3 -15   31.00   27.36
  -9  -3  15   26.68   28.12
   9   3 -15   33.99   27.48
  -9  -3  16  -18.88   27.77
  -9   3  16   12.69   27.23
   9   3 -16   -1.48   27.58
   9  -3 -16    3.05   27.15
  -9  -3  17   57.06   28.09
  -9   3  17   42.88   27.65
   9   3 -17   55.79   27.91
   9  -3 -17   51.63   19.40
  -9   3  18  -12.97   27.38
   9  -3 -18   -4.66   27.19
   9   3 -18    0.30   19.82
  -9  -3  18    6.78   27.46
  -9  -3  19  -14.01   33.68
  -9   3  19   -1.51   33.58
   9  -3 -19    6.09   32.95
   9   3 -19   -8.14   33.79
  -9   3  20   -0.58   24.16
   9   3 -20   13.97   23.76
   9  -3 -20   -4.42   33.73
  -9  -3  20   34.02   33.95
  -9   3  21   -5.66   38.08
   9   3 -21   24.50   33.43
  -9  -3  21  -10.88   38.48
   9  -3 -21   -3.12   37.43
  -9  -3  22   57.90   29.25
   9   3 -22  -10.72   41.22
   9  -3 -22   75.21   40.97
  -9   3  22   -5.46   41.75
  -9   4   1   79.33   22.55
   9  -4  -1    8.50   26.11
  -9   4   1   73.72   29.20
   9   4  -1    3.22   21.85
  -9  -4   1   70.13   22.50
  -9   4   2   11.11   26.28
   9  -4  -2   11.72   26.32
   9   4  -2   19.17   15.38
  -9  -4   2    4.26   22.45
  -9   4   2   20.95   28.04
  -9   4   3   18.44   22.59
  -9  -4   3   11.29   22.31
   9   4  -3   11.83   21.66
   9  -4  -3   19.65   26.76
  -9   4   3   34.80   32.48
   9   4  -4  155.20   16.99
  -9   4   4    9.57   22.31
  -9  -4   4  121.59   23.90
   9  -4  -4  136.45   29.75
   9   4  -5   39.25   22.69
  -9  -4   5   57.40   22.40
  -9   4   5   60.23   27.60
   9  -4  -5   41.16   27.28
   9   4  -6   64.28   22.25
   9  -4  -6   72.95   23.44
  -9   4   6   72.39   23.88
  -9  -4   6   58.59   16.28
   9   4  -7   60.63   22.26
  -9  -4   7   67.90   22.68
   9  -4  -7   72.19   29.31
  -9   4   7   29.15   27.61
   9   4  -8   57.94   22.36
  -9  -4   8   43.77   22.41
  -9   4   8   53.14   28.19
   9  -4  -8   50.84   23.28
  -9   4   9   13.76   22.50
   9  -4  -9   17.28   22.16
   9   4  -9   14.96   15.66
  -9  -4   9   23.27   22.19
  -9  -4  10   16.16   21.90
   9  -4 -10   -1.64   21.82
  -9   4  10    2.99   22.46
   9   4 -10    5.72   21.86
   9  -4 -11   21.65   22.54
  -9  -4  11   26.22   22.22
  -9   4  11    7.62   22.12
   9   4 -11    8.83   22.36
  -9   4  12   57.63   22.62
  -9  -4  12   27.59   22.83
   9  -4 -12   43.12   22.56
   9   4 -12   45.21   22.37
   9  -4 -13   10.81   15.48
   9   4 -13   45.47   22.35
  -9  -4  13   39.17   22.26
  -9   4  13    9.00   22.25
   9  -4 -14   15.57   27.50
  -9  -4  14   21.07   27.95
  -9   4  14    3.59   28.03
   9   4 -14   26.29   19.81
  -9   4  15    4.84   27.42
   9  -4 -15  -15.19   27.40
  -9  -4  15   -0.46   27.71
   9   4 -15   17.22   27.85
   9  -4 -16    2.40   27.09
  -9  -4  16    7.80   19.55
   9   4 -16  -15.84   28.01
  -9   4  16    2.15   27.64
   9  -4 -17    0.49   27.18
  -9   4  17   -3.16   27.95
   9   4 -17  -10.88   27.70
  -9  -4  17   16.34   27.81
  -9  -4  18   26.08   30.75
   9  -4 -18   19.51   30.20
  -9   4  18    8.69   30.74
   9   4 -18  -36.93   31.13
  -9   4  19   -2.20   33.80
   9  -4 -19   -0.64   33.76
   9   4 -19  -25.98   24.10
  -9  -4  19   23.28   33.91
  -9   4  20   36.00   33.72
   9  -4 -20   15.02   34.06
   9   4 -20   14.50   34.07
  -9  -4  20   28.52   33.96
   9  -4 -21   -4.74   40.78
  -9  -4  21  -10.57   41.25
   9  -4 -21   10.05   41.31
   9   4 -21    5.14   40.87
  -9   4  21  -17.11   40.83
  -9   5   1    3.29   32.62
   9   5  -1    5.65   21.62
  -9  -5   1   18.60   21.82
  -9   5   1    6.78   30.31
  -9   5   2   -3.08   29.95
  -9   5   2   -6.41   35.35
  -9  -5   2    0.60   22.35
   9   5  -2   -5.62   21.70
   9  -5  -2   -1.90   25.83
  -9  -5   3    7.40   22.48
   9   5  -3   32.79   15.39
   9  -5  -3    0.17   25.61
  -9   5   3   14.65   26.21
  -9   5   3    5.79   26.68
  -9  -5   4    4.44   22.13
  -9   5   4   19.08   34.95
   9   5  -4   39.09   21.58
   9  -5  -4   15.49   34.53
  -9   5   4   22.15   35.21
  -9  -5   5   54.74   16.77
   9   5  -5    7.56   21.72
  -9   5   5   56.22   33.26
   9  -5  -5   66.65   32.64
  -9   5   6   -4.79   31.62
   9  -5  -6   -0.76   26.56
  -9  -5   6    1.04   15.38
   9   5  -6   -5.98   21.61
   9  -5  -7   -0.86   31.69
   9   5  -7   17.97   21.61
  -9  -5   7   16.31   21.53
  -9   5   7    6.07   27.86
  -9  -5   8   92.58   16.94
   9   5  -8   97.44   22.61
  -9   5   8   93.66   28.74
   9  -5  -8   56.23   24.15
   9  -5  -9   70.96   28.72
  -9  -5   9   31.45   16.10
  -9   5   9   64.11   28.27
   9   5  -9   39.27   22.31
   9   5 -10   99.10   22.82
  -9  -5  10   82.66   16.56
  -9   5  10  161.64   25.50
   9  -5 -10  180.67   24.98
   9   5 -11   15.48   15.75
  -9   5  11   14.86   22.37
   9  -5 -11   18.68   22.67
  -9  -5  11   13.24   15.77
   9  -5 -12  105.56   23.54
  -9   5  12  169.88   24.89
  -9  -5  12  198.33   23.39
   9   5 -12  192.28   17.78
   9  -5 -13   53.73   28.37
  -9  -5  13   54.43   28.39
  -9   5  13   68.66   28.74
   9   5 -13   43.61   28.01
  -9  -5  14   15.96   28.19
   9  -5 -14    9.99   27.50
  -9   5  14   39.53   28.27
   9   5 -14   47.61   19.85
   9   5 -15   30.86   27.95
  -9   5  15   28.95   28.07
  -9  -5  15   14.94   28.11
   9  -5 -15   -6.08   27.70
  -9   5  16    1.69   27.83
   9  -5 -16   15.87   27.23
   9   5 -16    7.11   28.00
  -9  -5  16   -5.34   19.80
  -9   5  17   21.23   28.35
  -9  -5  17   27.79   28.06
   9  -5 -17   26.42   27.83
   9   5 -17   17.48   28.27
   9  -5 -18    8.99   32.94
   9  -5 -18    3.94   33.24
  -9   5  18    4.62   33.47
  -9  -5  18   -3.51   34.01
   9   5 -18   -6.93   34.17
  -9   5  19   -2.26   34.30
   9  -5 -19   11.05   33.94
   9  -5 -19   19.48   33.63
   9   5 -19    6.86   24.11
  -9  -5  19    2.58   34.16
   9  -5 -20  -12.96   34.35
   9  -5 -20   12.94   33.69
  -9   5  20   13.62   34.01
   9   5 -20   17.08   34.17
  -9  -5  20   10.74   37.14
   9  -5 -21    0.80   42.44
   9   5 -21    0.22   30.39
   9  -5 -21    8.72   41.42
  -9  -5  21   32.76   41.90
  -9   5  21   35.86   40.83
  -9  -6   1   32.60   16.06
  -9   6   1   35.16   37.76
   9   6  -1   -1.55   15.98
  -9   6   1   32.02   51.25
  -9  -6   2  125.26   23.00
   9   6  -2   61.58   22.22
  -9  -6   3    2.48   22.36
   9   6  -3    0.91   21.63
   9   6  -4   -0.27   21.70
  -9  -6   4   -6.89   22.15
   9   6  -5   44.68   22.61
  -9  -6   5   31.47   22.27
   9   6  -6   14.33   21.84
   9  -6  -6   30.36   49.52
  -9  -6   6   33.55   22.05
  -9   6   7  195.48   36.91
   9   6  -7  210.03   17.91
  -9  -6   7  209.37   23.42
   9  -6  -7  189.96   39.51
   9  -6  -8  125.31   30.90
   9   6  -8  106.77   16.46
  -9   6   8   98.40   29.46
  -9  -6   8  106.23   22.91
  -9  -6   9   75.00   16.33
  -9   6   9   65.64   23.83
   9  -6  -9   54.01   29.16
   9   6  -9   65.08   22.28
   9  -6 -10  409.95   29.95
   9   6 -10  220.69   24.05
  -9   6  10  220.11   26.60
  -9  -6  10  219.30   23.47
   9  -6 -11  138.68   35.93
  -9   6  11  135.70   29.94
   9   6 -11  150.40   21.12
  -9  -6  11   18.19   28.64
  -9   6  12   40.56   28.95
   9  -6 -12   24.94   28.38
  -9  -6  12   53.71   28.64
   9   6 -12   41.87   27.98
  -9   6  13  149.57   29.73
   9  -6 -13  181.73   29.57
   9  -6 -13  195.14   30.13
  -9  -6  13  180.75   29.05
   9   6 -13  193.20   29.72
   9  -6 -14   29.43   34.61
  -9   6  14   27.33   28.67
  -9  -6  14   20.97   28.41
   9  -6 -14   15.68   28.13
   9   6 -14   43.64   20.17
  -9   6  15    0.38   19.91
   9  -6 -15    4.95   28.16
  -9  -6  15    2.78   20.02
   9  -6 -15    2.21   27.31
   9   6 -15    6.96   28.21
   9  -6 -16   -5.33   27.81
   9  -6 -16  -10.33   27.39
   9   6 -16   22.82   28.19
  -9  -6  16   19.79   27.98
  -9   6  16  -12.50   28.59
  -9  -6  17   -5.92   34.10
   9  -6 -17   -1.36   33.50
   9   6 -17   -8.21   34.15
   9  -6 -17   27.67   33.66
  -9   6  17   -2.85   34.61
  -9  -6  18   20.56   33.91
   9  -6 -18  -18.12   34.62
   9   6 -18    6.42   33.90
  -9   6  18  -15.42   34.88
   9  -6 -18    0.26   33.75
   9  -6 -19    7.25   34.41
  -9   6  19   -7.27   34.55
  -9  -6  19  -25.42   34.61
   9   6 -19    4.14   24.36
   9  -6 -19   12.79   34.39
   9  -6 -20   40.73   41.66
   9  -6 -20   20.46   29.65
  -9   6  20   25.21   41.43
   9   6 -20   46.70   41.33
  -9  -6  20   37.81   41.37
  -9  -7   1   14.32   22.14
   9   7  -1   13.82   21.46
   9   7  -2   62.75   21.93
  -9  -7   2   17.00   16.53
   9   7  -3  404.58   24.61
  -9  -7   3  274.83   24.66
   9   7  -4  137.91   22.67
  -9  -7   4  119.90   22.84
   9   7  -5   20.33   15.69
  -9  -7   5   15.88   15.67
   9   7  -6   21.06   21.53
  -9  -7   6   10.36   15.58
   9   7  -7   64.47   21.94
  -9  -7   7   75.63   16.09
   9  -7  -8    3.66   43.87
  -9   7   8    5.09   33.52
   9   7  -8   -3.21   21.87
  -9  -7   8   17.69   15.57
   9  -7  -8    9.62   33.37
   9  -7  -9   18.81   40.18
   9  -7  -9   59.60   33.06
  -9   7   9  130.84   39.44
  -9  -7   9   52.92   20.30
   9   7  -9   50.02   28.01
  -9  -7  10   11.33   27.51
   9  -7 -10    5.65   34.94
   9   7 -10    9.33   19.36
   9  -7 -10    2.78   27.00
  -9   7  10    5.15   32.75
   9   7 -11  120.32   20.93
  -9  -7  11   53.18   27.94
   9  -7 -11   31.40   28.08
   9  -7 -11   11.79   28.69
  -9   7  11  121.77   34.66
   9  -7 -12  263.51   31.09
  -9  -7  12  199.74   22.08
   9   7 -12  241.00   29.81
   9  -7 -12  192.28   30.17
  -9   7  12  275.29   36.89
  -9  -7  13   -6.62   28.32
  -9   7  13   -1.75   27.80
   9   7 -13   17.11   27.77
   9  -7 -13   -2.22   27.86
   9  -7 -13   -2.42   27.69
   9   7 -14    7.28   20.05
   9  -7 -14   17.63   33.61
   9  -7 -14   -5.64   28.19
  -9  -7  14   14.09   28.74
  -9   7  14   -0.13   28.11
  -9  -7  15    5.32   28.10
   9  -7 -15    1.53   28.54
   9   7 -15    2.42   28.45
   9  -7 -15  -18.36   27.83
  -9   7  15  -10.72   28.49
  -9  -7  16   16.00   34.66
  -9   7  16    9.98   34.70
   9  -7 -16   10.17   41.44
   9  -7 -16   12.51   34.74
   9   7 -16   15.24   34.73
  -9  -7  17   15.39   24.94
   9  -7 -17   43.43   34.11
  -9   7  17   26.55   34.99
   9  -7 -17    2.07   24.44
   9   7 -17   -1.42   34.95
  -9  -7  18   24.17   34.70
   9  -7 -18   12.29   34.61
   9  -7 -18    2.92   35.24
  -9   7  18   17.67   34.70
   9   7 -18   44.27   34.45
  -9  -7  19   15.48   29.72
   9  -7 -19   -3.81   41.73
  -9   7  19   -6.79   42.65
   9   7 -19   -9.84   29.65
   9  -7 -19   -5.49   30.08
   9   8  -1   29.94   19.15
  -9  -8   1   22.98   28.00
  -9  -8   2   72.37   28.90
   9   8  -2  124.78   27.54
   9   8  -3   23.50   26.77
  -9  -8   3   16.56   27.53
  -9  -8   4  -27.07   28.00
   9   8  -4   -4.38   27.04
   9   8  -5  224.65   20.69
  -9  -8   5  183.50   21.25
   9   8  -6  -33.91   27.57
  -9  -8   6    5.69   27.29
   9   8  -7  172.13   28.05
  -9  -8   7  112.29   28.23
   9   8  -8  148.19   27.94
  -9  -8   8   90.15   28.68
  -9  -8   9    6.12   27.66
   9   8  -9   26.69   27.60
   9  -8  -9   -0.69   48.38
   9  -8  -9   -0.96   34.23
   9  -8 -10    7.15   37.99
  -9  -8  10   23.01   27.84
  -9   8  10    8.44   32.80
   9   8 -10    5.45   19.82
   9  -8 -10   -4.00   39.89
  -9  -8  11   50.35   28.31
   9  -8 -11  140.18   36.71
  -9   8  11  145.79   34.59
   9  -8 -11  186.40   35.64
   9   8 -11  186.91   21.19
  -9   8  12   15.88   32.50
   9   8 -12    7.27   28.12
  -9  -8  12   17.44   19.75
   9  -8 -12    3.80   32.53
   9  -8 -12   11.40   33.58
  -9   8  13   66.95   34.20
  -9  -8  13   46.03   28.98
   9  -8 -13   67.75   28.82
   9  -8 -13   64.74   27.93
   9   8 -13   72.86   28.73
  -9  -8  14   16.50   34.32
   9  -8 -14    7.67   33.31
   9  -8 -14   16.91   33.30
   9   8 -14    2.94   34.62
  -9   8  14   28.58   33.05
   9  -8 -15   25.20   40.98
  -9  -8  15   10.57   35.28
   9  -8 -15   25.73   34.28
  -9   8  15   14.25   34.40
   9   8 -15   24.72   24.44
  -9  -8  16   10.50   35.16
   9  -8 -16  -14.00   34.53
   9  -8 -16   -5.67   41.46
  -9   8  16   17.10   34.10
   9   8 -16   46.26   34.13
  -9  -8  17    8.44   35.39
   9  -8 -17   14.99   35.39
  -9   8  17    9.35   35.00
   9   8 -17   66.48   34.86
   9  -8 -17   23.54   34.01
   9  -8 -18   66.44   41.70
  -9   8  18   89.95   43.17
  -9  -8  18   13.70   31.00
   9  -8 -18   44.30   43.38
   9   8 -18   38.74   29.92
  -9  -9   1    5.06   27.90
   9   9  -1  -11.11   19.49
   9   9  -2    7.35   27.22
  -9  -9   2   10.71   28.16
  -9  -9   3   13.23   19.40
   9   9  -3  -14.02   27.40
   9   9  -4  149.01   21.12
  -9  -9   4  100.15   28.50
   9   9  -5   86.07   27.77
  -9  -9   5   55.34   20.15
   9   9  -6   51.34   19.53
  -9  -9   6   45.19   27.79
   9   9  -7   -7.54   19.51
  -9  -9   7   11.93   27.78
   9   9  -8  147.32   28.18
  -9  -9   8  106.17   20.75
   9   9  -9   12.78   27.64
  -9  -9   9   13.39   27.77
  -9  -9  10   -8.40   19.73
   9   9 -10    1.30   27.92
   9  -9 -10    1.51   44.86
   9  -9 -10   -4.68   51.84
   9  -9 -11   -0.08   27.89
   9  -9 -11   -2.84   39.36
  -9  -9  11  -10.34   28.25
   9   9 -11  -19.53   28.03
   9   9 -12    3.87   31.12
   9  -9 -12    3.72   41.02
   9  -9 -12   18.05   46.27
  -9  -9  12   16.92   34.32
   9  -9 -13   24.18   39.85
  -9   9  13   35.13   32.77
   9   9 -13   -2.88   24.45
   9  -9 -13   13.80   33.63
  -9  -9  13  -17.65   35.35
   9  -9 -14   22.21   32.20
   9   9 -14  -11.17   34.69
   9  -9 -14   -6.42   33.34
  -9  -9  14  -12.28   35.55
  -9   9  14    8.26   32.55
   9   9 -15   16.49   24.34
  -9   9  15  -18.58   33.59
  -9  -9  15   19.95   35.28
   9  -9 -15    5.20   33.04
   9  -9 -15   -6.99   33.30
  -9  -9  16   -4.17   39.88
   9  -9 -16   47.56   33.86
  -9   9  16   27.33   44.49
   9   9 -16   36.01   25.05
   9  -9 -16   40.66   33.97
  -9  -9  17  -18.63   43.34
  -9   9  17   -8.68   41.63
   9  -9 -17   16.66   40.77
   9  -9 -17    7.06   40.77
   9   9 -17  -28.24   30.35
  -9 -10   1   -2.44   20.25
   9  10  -1   -0.93   19.43
   9  10  -2   -6.33   27.66
  -9 -10   2   30.02   20.16
   9  10  -3   10.83   19.02
  -9 -10   3   -5.22   28.31
   9  10  -4    8.11   27.13
  -9 -10   4   10.46   27.60
   9  10  -5    5.65   26.78
  -9 -10   5    7.05   19.38
   9  10  -6   13.48   26.86
  -9 -10   6  -13.07   27.49
   9  10  -7   -7.93   27.58
  -9 -10   7   -9.95   27.91
  -9 -10   8  -14.16   28.03
   9  10  -8    8.83   27.29
   9  10  -9   27.92   33.48
  -9 -10   9    5.53   34.30
   9  10 -10    0.94   33.48
  -9 -10  10   19.25   34.25
   9  10 -11    6.52   34.52
  -9 -10  11   58.12   35.07
   9 -10 -11   59.40   61.57
   9 -10 -11   55.67   68.17
   9 -10 -12    5.82   48.07
  -9 -10  12    3.26   34.72
   9  10 -12   -4.47   33.99
   9 -10 -12    8.99   40.78
   9 -10 -13    6.67   40.29
  -9 -10  13  -20.67   25.24
   9 -10 -13    0.89   41.13
   9  10 -13  -15.28   24.33
  -9 -10  14   29.91   35.10
   9 -10 -14    9.08   32.88
   9  10 -14  -16.53   34.66
   9 -10 -14    3.60   40.41
   9  10 -15  -11.11   41.65
  -9 -10  15   -8.95   42.68
   9 -10 -15    5.99   39.88
   9 -10 -15   29.98   48.51
   9  11  -1    6.20   24.11
  -9 -11   1   16.95   34.47
   9  11  -2    3.30   33.61
  -9 -11   2    0.56   34.48
   9  11  -3    5.72   33.51
  -9 -11   3   18.86   23.84
   9  11  -4    0.26   23.87
  -9 -11   4   24.96   23.39
   9  11  -5   46.51   33.74
  -9 -11   5   79.18   33.93
   9  11  -6   11.18   32.97
  -9 -11   6   16.71   33.20
   9  11  -7  -17.76   33.36
  -9 -11   7    7.97   33.62
   9  11  -8  -19.59   33.25
  -9 -11   8   -5.22   33.37
   9  11  -9   -9.45   33.33
  -9 -11   9    2.97   24.09
   9  11 -10   17.91   33.89
  -9 -11  10   12.46   33.97
  -9 -11  11   14.83   34.66
   9  11 -11   10.52   33.89
   9 -11 -12    2.40   28.47
   9 -11 -12    7.50   61.15
   9  11 -12    4.26   24.46
   9 -11 -12    8.67   67.68
  -9 -11  12   31.86   38.93
   9  11 -13  -18.15   41.90
   9 -11 -13   -0.32   49.48
  -9 -11  13   34.09   42.99
   9 -11 -13   15.99   60.95
   9  11 -14    6.38   29.54
   9  12  -1   18.40   37.93
  -9 -12   1    2.59   39.21
   9  12  -2   20.60   24.27
  -9 -12   2   -4.13   34.91
  -9 -12   3    2.19   34.76
   9  12  -3   12.64   23.96
   9  12  -4   30.85   33.89
  -9 -12   4  -36.64   34.53
   9  12  -5  -18.64   34.47
  -9 -12   5   31.57   34.05
  -9 -12   6  -15.75   24.10
   9  12  -6   -6.17   33.61
   9  12  -7   35.61   33.43
  -9 -12   7   -1.19   34.15
  -9 -12   8  -13.48   28.88
   9  12  -8    9.68   37.61
   9  12  -9   39.46   40.96
  -9 -12   9   30.07   29.38
  -9 -12  10   28.10   41.57
   9  12 -10   12.85   40.92
   9  12 -11   17.63   29.41
  -9 -12  11  -14.99   42.77
   8   0  -1    5.57   25.92
  -8   0   1   -0.14   26.33
   8   0  -2   80.03   27.62
  -8   0   2   61.36   27.60
  -8   0   3   -7.40   25.41
   8   0  -3   -3.51   24.94
   8   0  -4   48.68   22.53
  -8   0   4   55.74   22.87
   8   0  -5    0.30   25.08
  -8   0   5   -1.49   19.48
  -8   0   6  868.27   35.56
   8   0  -6  747.15   34.46
  -8   0   7    9.31   25.88
   8   0  -7    9.69   25.75
  -8   0   8   20.96   24.72
   8   0  -8   58.27   24.44
  -8   0   9   11.29   23.31
   8   0  -9    6.53   22.33
   8   0 -10   36.57   22.43
  -8   0  10   32.09   23.20
   8   0 -11   -3.83   21.70
  -8   0  11   16.68   22.32
   8   0 -12   55.98   16.16
  -8   0  12   99.80   22.59
  -8   0  13    9.85   21.90
   8   0 -13   -5.27   21.29
  -8   0  14  134.56   24.41
   8   0 -14  174.10   17.28
  -8   0  15   -7.38   15.76
   8   0 -15  -19.07   21.26
   8   0 -16  123.21   27.69
  -8   0  16  131.26   20.44
   8   0 -17    9.40   18.98
  -8   0  17   -7.41   19.86
   8   0 -18   14.46   27.49
  -8   0  18   48.10   28.52
  -8   0  19  -20.90   28.41
   8   0 -19    4.33   26.96
   8   0 -20    3.21   32.68
  -8   0  20   16.00   23.77
   8   0 -21  -35.28   33.40
  -8   0  21    8.10   34.01
  -8   0  22   27.50   42.17
   8   0 -22   11.91   40.44
   8  -1  -1   56.66   26.05
   8   1  -1   59.66   18.63
  -8   1   1   38.22   26.48
  -8  -1   1   51.18   18.75
   8   1  -2  587.62   25.38
  -8   1   2  522.38   32.95
   8  -1  -2  566.72   32.81
  -8  -1   2  587.35   31.99
   8  -1  -3  462.67   32.26
  -8   1   3  347.06   31.68
   8   1  -3  475.23   24.78
  -8  -1   3  253.71   29.94
  -8   1   4    6.37   27.94
  -8  -1   4   24.86   28.27
   8  -1  -4   31.24   28.20
   8   1  -4   37.43   27.95
   8  -1  -5  306.76   31.37
  -8  -1   5  286.12   29.90
   8   1  -5  302.61   30.34
  -8   1   5  336.97   36.28
   8   1  -6   63.81   27.41
   8  -1  -6   62.94   27.73
  -8   1   6   42.50   26.82
  -8  -1   6   46.42   26.89
  -8  -1   7   65.50   19.25
  -8   1   7   52.36   25.93
   8  -1  -7   57.60   25.98
   8   1  -7   63.29   18.85
   8  -1  -8   66.52   24.15
   8   1  -8   73.17   24.48
  -8  -1   8   66.07   17.79
  -8   1   8   53.85   25.26
  -8   1   9    9.19   23.51
   8   1  -9   -4.40   16.36
   8  -1  -9   12.59   22.37
  -8  -1   9    7.68   16.83
  -8  -1  10    0.72   22.86
   8   1 -10   17.10   21.27
  -8   1  10   17.47   22.20
   8  -1 -10   11.33   21.52
   8   1 -11  207.63   23.17
  -8   1  11  195.75   24.37
  -8  -1  11  198.58   18.16
   8  -1 -11  163.37   17.30
  -8   1  12    5.57   22.42
   8   1 -12    7.33   21.17
  -8  -1  12   12.74   15.96
   8  -1 -12   16.67   14.99
  -8   1  13  -21.82   22.39
   8  -1 -13    9.03   21.12
   8   1 -13   14.03   21.75
  -8  -1  13    0.86   22.20
  -8  -1  14   70.52   23.05
   8   1 -14   56.56   16.14
   8  -1 -14   81.00   22.31
  -8   1  14   63.06   23.21
   8   1 -15  100.59   16.94
   8  -1 -15   49.95   22.13
  -8  -1  15  101.96   23.51
  -8   1  15  104.70   23.14
   8  -1 -16   59.74   19.48
  -8   1  16   81.95   28.15
  -8  -1  16   65.94   28.51
   8   1 -16   43.33   19.39
   8  -1 -17   16.93   26.77
  -8   1  17   20.53   27.70
  -8  -1  17   23.93   19.84
   8   1 -17   16.52   26.74
  -8   1  18   -9.21   20.02
   8  -1 -18    1.79   27.06
  -8  -1  18    8.07   27.45
   8   1 -18   14.72   18.89
  -8  -1  19  -12.15   28.04
   8   1 -19    0.90   19.56
  -8   1  19   -3.12   28.22
   8  -1 -19   19.36   18.97
  -8   1  20   38.33   23.58
   8   1 -20  -28.52   33.47
  -8  -1  20   -7.33   34.17
   8  -1 -20   22.23   23.57
  -8   1  21   21.96   34.54
   8   1 -21   14.34   33.48
   8  -1 -21   20.67   23.83
  -8  -1  21   -0.44   24.81
   8  -1 -22    3.91   28.84
  -8  -1  22   30.33   42.03
  -8   1  22   -4.37   29.71
   8   1 -22   10.34   40.04
  -8   2   1  883.77   35.48
   8   2  -1  990.07   32.13
  -8   2   1  969.60   36.51
   8  -2  -1  975.78   36.14
  -8  -2   1  916.49   26.81
  -8  -2   2    4.92   18.50
   8   2  -2   10.69   25.28
   8  -2  -2    2.44   25.56
  -8   2   2   -5.65   26.46
   8   2  -3    5.47   26.44
  -8  -2   3   11.96   26.57
   8  -2  -3    1.15   26.01
  -8   2   3    5.46   27.33
   8   2  -4  127.43   27.73
  -8  -2   4  130.80   20.39
   8  -2  -4  142.15   28.60
  -8   2   4  210.48   34.98
   8  -2  -5   17.46   27.58
  -8   2   5   33.42   26.25
  -8  -2   5   36.74   26.86
   8   2  -5   34.22   26.53
   8  -2  -6   47.54   26.47
  -8   2   6   24.40   25.54
   8   2  -6   31.26   25.79
  -8  -2   6   35.99   26.08
  -8   2   7   29.12   30.74
   8  -2  -7   23.68   25.15
   8   2  -7   39.73   24.85
  -8  -2   7   25.14   25.12
  -8  -2   8   -0.74   23.73
  -8   2   8    5.35   24.06
   8  -2  -8   10.02   23.09
   8   2  -8    5.52   16.39
  -8   2   9   15.79   23.06
  -8  -2   9   11.70   16.50
   8  -2  -9    3.97   22.37
   8   2  -9   15.13   15.50
  -8  -2  10  -18.39   22.71
   8   2 -10   -7.46   21.47
   8  -2 -10    3.91   21.58
  -8   2  10    1.04   22.51
   8  -2 -11   28.18   21.86
  -8   2  11   23.36   22.32
  -8  -2  11   41.91   15.77
   8   2 -11   23.53   15.51
   8  -2 -12   -7.10   21.26
   8   2 -12    1.01   14.81
  -8  -2  12    6.44   15.72
  -8   2  12    0.37   21.92
  -8  -2  13   20.12   22.29
   8  -2 -13    9.89   14.94
   8   2 -13   -4.54   21.32
  -8   2  13   10.41   22.09
   8  -2 -14   69.65   16.25
  -8  -2  14   94.16   22.87
  -8   2  14   75.16   22.92
   8   2 -14   63.19   16.45
   8   2 -15   28.31   24.54
  -8  -2  15   13.20   25.61
  -8   2  15   41.75   24.93
   8  -2 -15   10.78   24.51
   8   2 -16    4.44   18.94
  -8  -2  16    2.19   19.59
   8  -2 -16   21.96   27.14
  -8   2  16    2.20   27.86
  -8  -2  17    5.60   19.57
  -8   2  17   -6.39   19.87
   8  -2 -17   -9.57   19.15
   8   2 -17    0.27   26.95
   8  -2 -18   -4.57   26.97
  -8   2  18  -41.46   28.14
  -8  -2  18   -7.34   19.89
   8   2 -18  -12.52   27.26
   8   2 -19   -5.66   29.86
  -8   2  19    7.47   23.27
   8  -2 -19   -3.06   30.35
  -8  -2  19   -2.21   23.73
   8   2 -20   -3.18   23.57
   8  -2 -20   -5.60   33.28
  -8   2  20   21.53   33.92
  -8  -2  20   34.49   33.94
   8  -2 -21  -26.09   33.98
  -8  -2  21  -23.49   34.11
   8   2 -21   18.78   23.08
  -8   2  21   23.06   34.29
  -8   2  22    7.95   29.18
   8  -2 -22    2.53   28.62
   8   2 -22    0.62   28.78
  -8  -2  22   -9.15   29.62
  -8   3   1   84.14   30.41
   8   3  -1   88.88   23.77
   8  -3  -1   96.15   24.72
  -8  -3   1  103.38   17.57
  -8   3   1   98.55   30.07
   8  -3  -2  325.21   29.59
  -8   3   2  322.45   30.08
  -8  -3   2  311.80   26.45
  -8   3   2  196.24   28.73
   8   3  -2  310.35   20.46
  -8  -3   3  357.42   27.28
   8   3  -3  387.02   21.79
  -8   3   3  145.41   27.68
   8  -3  -3  318.16   34.53
   8  -3  -4   65.98   30.33
  -8   3   4   47.74   30.48
   8   3  -4   53.80   18.13
  -8  -3   4   60.39   25.55
   8  -3  -5   22.31   25.45
   8   3  -5   35.02   24.46
  -8   3   5    2.99   24.48
  -8  -3   5   30.03   25.23
  -8   3   6   60.43   30.48
   8  -3  -6  141.58   26.68
   8   3  -6   66.91   24.61
  -8  -3   6   67.97   17.86
  -8   3   7  128.00   25.86
  -8  -3   7  104.84   18.14
   8   3  -7  126.07   18.04
   8  -3  -7  112.21   25.05
  -8   3   8   33.30   23.59
   8  -3  -8   -0.17   22.07
  -8  -3   8   35.87   16.26
   8   3  -8   51.98   22.59
  -8   3   9  109.74   28.57
  -8  -3   9  100.43   23.09
   8   3  -9  105.60   16.63
   8  -3  -9   93.26   23.22
   8   3 -10  288.48   24.16
  -8   3  10  312.32   26.08
   8  -3 -10  256.14   24.84
  -8  -3  10  297.19   18.93
   8   3 -11   11.47   15.29
  -8  -3  11    3.97   22.21
   8  -3 -11    9.75   15.42
  -8   3  11   33.01   21.82
  -8  -3  12    3.17   22.28
   8  -3 -12   -2.46   21.44
   8   3 -12    7.30   15.36
  -8   3  12   11.13   21.74
   8   3 -13  100.14   22.49
  -8  -3  13   94.09   16.32
   8  -3 -13   58.07   21.91
  -8   3  13  115.56   22.56
   8   3 -14   37.97   15.88
  -8   3  14   16.21   22.17
   8  -3 -14   34.37   22.05
  -8  -3  14   30.38   22.16
  -8   3  15  172.42   21.35
   8  -3 -15  139.09   28.56
   8   3 -15  156.36   20.83
  -8  -3  15  139.80   21.12
  -8  -3  16    8.57   27.55
   8   3 -16   27.42   19.55
   8  -3 -16   30.22   27.32
  -8   3  16   20.26   27.51
  -8  -3  17   41.20   27.61
   8   3 -17   36.33   19.87
   8  -3 -17   39.03   27.75
  -8   3  17   41.91   19.78
   8   3 -18   41.26   27.88
  -8   3  18   16.47   27.85
  -8  -3  18   70.55   27.90
   8  -3 -18   31.82   28.05
  -8   3  19    0.95   33.67
   8   3 -19   33.41   23.52
   8  -3 -19   14.15   33.45
  -8  -3  19   13.14   33.53
  -8   3  20   35.75   33.71
   8   3 -20   57.87   33.64
   8  -3 -20   23.93   33.70
  -8  -3  20  -12.28   33.73
  -8  -3  21   -8.31   24.33
  -8   3  21   27.31   23.85
   8   3 -21   20.27   33.72
   8  -3 -21  -53.69   34.49
  -8   3  22   -0.72   29.58
   8   3 -22    8.05   40.80
   8  -3 -22   11.59   29.57
  -8  -3  22   27.05   29.66
   8  -3 -22   36.41   41.16
   8   4  -1    1.60   15.77
  -8   4   1    3.13   27.72
  -8   4   1    0.00   21.87
  -8  -4   1  -12.01   15.58
   8  -4  -1   -3.70   21.82
  -8  -4   2  508.01   27.43
   8  -4  -2  598.42   38.55
  -8   4   2  571.36   38.15
   8   4  -2  553.64   26.83
  -8   4   2  326.34   31.25
  -8   4   3    3.00   22.53
  -8  -4   3   -8.79   22.84
   8   4  -3  -11.37   22.48
   8  -4  -3   -8.54   27.76
  -8   4   3   -5.64   27.97
   8   4  -4   -1.48   22.70
   8  -4  -4  215.33   32.41
  -8  -4   4  174.28   18.63
  -8   4   4  157.33   30.85
   8   4  -5   15.35   16.00
  -8   4   5   15.43   28.40
  -8  -4   5   -6.75   23.26
   8  -4  -5   10.83   27.83
   8  -4  -6   31.11   29.31
   8   4  -6   16.45   22.64
  -8  -4   6   21.46   22.80
  -8   4   6   15.91   27.77
  -8   4   7   43.75   23.43
   8   4  -7   52.96   22.77
  -8  -4   7   68.17   23.08
   8  -4  -7   38.12   22.92
   8   4  -8  262.69   24.03
  -8  -4   8  222.06   24.37
   8  -4  -8  189.44   25.08
  -8   4   8  231.36   30.57
   8   4  -9  335.64   19.40
  -8  -4   9  285.19   24.58
  -8   4   9  303.81   26.87
   8  -4  -9  199.76   25.00
  -8  -4  10   57.14   22.16
   8  -4 -10   38.96   16.11
  -8   4  10   78.05   27.43
   8   4 -10   69.24   22.26
  -8   4  11   -0.75   21.82
   8  -4 -11    2.60   22.01
   8   4 -11   13.44   21.76
  -8  -4  11   -2.55   15.39
  -8  -4  12    9.91   15.52
   8   4 -12   -4.19   22.19
   8  -4 -12   -2.35   21.69
  -8   4  12    7.17   21.74
  -8  -4  13   17.00   15.67
  -8   4  13   13.19   21.92
   8  -4 -13   25.85   21.81
   8   4 -13    8.81   22.25
  -8  -4  14   -3.87   28.10
   8  -4 -14   57.02   27.43
  -8   4  14   34.23   27.53
   8   4 -14   58.08   27.63
  -8  -4  15   15.62   27.99
  -8   4  15   27.30   27.29
   8  -4 -15   38.51   27.31
   8   4 -15   38.15   19.62
  -8  -4  16   48.21   19.81
   8   4 -16   42.55   19.96
  -8   4  16   37.33   20.03
   8  -4 -16   41.34   19.99
  -8  -4  17   -5.28   27.52
  -8   4  17   -5.64   19.63
   8   4 -17    4.38   27.49
   8  -4 -17    6.28   27.63
   8   4 -18   18.18   28.04
  -8   4  18    9.24   30.61
   8  -4 -18   28.88   27.41
  -8  -4  18    6.84   30.34
  -8   4  19    2.85   33.50
   8  -4 -19    9.87   33.26
   8   4 -19   10.65   23.69
  -8  -4  19   26.99   33.45
  -8   4  20   12.36   33.21
   8  -4 -20   -4.29   33.12
   8  -4 -20   21.08   33.92
   8   4 -20   21.81   33.37
  -8  -4  20   -2.24   33.64
   8  -4 -21   23.35   40.45
   8  -4 -21  -50.49   42.18
  -8  -4  21   20.40   28.89
   8   4 -21   13.25   41.00
  -8   4  21   16.90   40.78
  -8  -5   1  101.44   23.24
  -8   5   1  119.29   37.83
  -8   5   1  127.46   35.72
   8   5  -1  112.78   22.37
  -8   5   2    3.33   30.65
   8   5  -2   -0.36   21.55
  -8   5   2    5.33   34.58
  -8  -5   2   -1.71   22.41
  -8   5   3   19.29   43.07
  -8  -5   3   10.51   16.08
   8   5  -3   17.92   15.24
  -8   5   3   15.73   41.94
   8  -5  -3    3.47   30.15
  -8   5   4   28.94   38.72
  -8   5   4   31.20   45.75
   8  -5  -4   25.62   40.75
   8   5  -4   34.30   21.71
  -8  -5   4   19.96   22.51
   8  -5  -5    2.96   33.49
  -8  -5   5   -0.33   15.53
   8   5  -5  -14.42   21.70
  -8   5   5    2.70   35.39
  -8   5   6   -2.72   31.96
   8  -5  -6    8.88   34.99
   8   5  -6    1.80   21.36
  -8  -5   6    4.13   22.13
   8   5  -7   42.22   22.10
  -8   5   7   64.26   29.10
  -8  -5   7   42.63   22.02
   8  -5  -7   23.37   28.40
   8   5  -8    9.19   21.60
   8  -5  -8   -2.41   26.70
  -8  -5   8   19.39   22.37
  -8   5   8   -0.62   22.30
   8  -5  -9   52.45   22.87
  -8  -5   9   85.13   16.46
   8   5  -9   82.95   16.48
  -8   5   9   89.58   24.20
   8   5 -10   -1.47   21.93
  -8  -5  10   -6.84   15.59
  -8   5  10   -5.89   22.46
   8  -5 -10   -0.79   21.96
  -8   5  11    6.84   22.49
  -8  -5  11  -10.63   16.08
   8  -5 -11    8.06   21.87
   8   5 -11   -5.92   22.29
  -8   5  12    7.43   22.38
   8  -5 -12    0.18   22.15
  -8  -5  12    2.04   22.39
   8   5 -12    4.04   22.48
  -8   5  13  581.70   34.06
  -8  -5  13  518.08   23.89
   8  -5 -13  601.43   33.08
   8   5 -13  489.40   24.04
  -8   5  14  437.25   31.70
   8  -5 -14  450.52   32.10
  -8  -5  14  509.46   30.95
   8   5 -14  586.08   31.05
  -8   5  15   32.50   28.08
  -8  -5  15   64.81   27.89
   8  -5 -15   25.93   27.43
   8   5 -15   30.04   28.02
  -8  -5  16    8.04   27.30
  -8   5  16    5.44   27.50
   8  -5 -16  -13.51   27.38
   8   5 -16    5.56   27.77
   8  -5 -16   -5.24   27.83
  -8  -5  17   19.85   27.46
  -8   5  17   21.71   27.35
   8  -5 -17   -0.78   27.64
   8  -5 -17    9.38   27.77
   8   5 -17   -3.18   27.52
  -8   5  18   -2.39   23.81
   8  -5 -18   -0.07   34.20
   8  -5 -18   11.66   33.45
   8   5 -18   -6.82   33.84
  -8  -5  18   -9.89   33.47
   8  -5 -19    0.95   34.55
  -8   5  19   -7.12   24.24
   8  -5 -19    2.69   33.22
   8   5 -19   30.00   23.68
  -8  -5  19   20.28   33.68
  -8   5  20    4.47   23.88
   8  -5 -20    5.11   33.93
   8   5 -20   14.19   33.87
   8  -5 -20    8.76   34.86
  -8  -5  20    8.42   33.89
   8  -5 -21   50.34   40.41
   8  -5 -21   13.61   42.45
  -8  -5  21   12.26   28.98
  -8   5  21  -12.24   29.61
   8   5 -21   28.34   41.68
  -8  -6   1   39.72   15.62
   8   6  -1   50.00   21.72
  -8  -6   2  124.24   17.07
   8   6  -2  137.13   22.50
   8   6  -3   50.61   15.58
  -8  -6   3   52.86   16.56
   8   6  -4   19.22   21.65
  -8  -6   4   31.67   21.93
   8   6  -5   20.92   21.41
  -8  -6   5    7.99   21.74
   8   6  -6   36.79   21.82
   8  -6  -6   20.28   37.19
   8  -6  -6   31.61   41.03
  -8   6   6   34.42   43.25
  -8  -6   6   47.83   21.75
   8  -6  -7    3.98   35.35
   8   6  -7   11.93   22.06
  -8  -6   7    5.57   22.17
  -8   6   7   17.72   30.75
   8  -6  -7   20.89   28.65
   8   6  -8  178.67   23.74
  -8  -6   8  172.50   23.92
   8  -6  -8  195.72   34.21
   8  -6  -8   62.74   32.39
  -8   6   8   98.38   29.08
   8  -6  -9  149.77   33.49
   8   6  -9  128.90   17.34
  -8  -6   9  140.49   23.73
   8  -6  -9  108.56   29.46
  -8   6   9   94.71   24.34
   8  -6 -10  108.54   28.71
  -8   6  10   75.37   24.01
   8  -6 -10   78.06   23.29
  -8  -6  10   93.55   23.07
   8   6 -10   92.03   22.98
  -8  -6  11   18.00   22.59
  -8   6  11   13.59   22.72
   8  -6 -11   20.87   27.42
   8  -6 -11   13.24   27.67
   8   6 -11    7.92   22.52
  -8  -6  12   17.00   28.44
   8  -6 -12   16.75   33.94
   8  -6 -12   11.74   28.15
   8   6 -12    8.87   28.50
  -8   6  12   19.35   28.11
   8  -6 -13   23.92   27.51
  -8  -6  13   13.94   27.81
   8  -6 -13    5.99   34.24
   8   6 -13    6.66   20.11
  -8   6  13   20.18   27.97
   8  -6 -14   18.53   27.81
  -8  -6  14    5.05   27.94
   8  -6 -14   10.54   28.13
   8   6 -14   29.67   28.01
  -8   6  14    6.20   28.05
  -8  -6  15   39.13   19.57
   8   6 -15   22.86   27.86
  -8   6  15   18.11   28.10
   8  -6 -15   53.41   34.05
   8  -6 -15   14.18   27.78
  -8  -6  16   16.00   27.61
   8  -6 -16    0.72   28.13
   8  -6 -16  -14.86   28.07
   8   6 -16   15.63   27.79
  -8   6  16    5.28   27.71
   8  -6 -17   -3.57   34.04
  -8  -6  17   27.16   33.48
   8  -6 -17   11.86   34.12
   8   6 -17   -6.88   34.27
  -8   6  17    3.04   24.01
   8  -6 -18   10.69   34.13
   8   6 -18   25.68   33.92
   8  -6 -18   21.46   34.79
  -8  -6  18  -14.20   33.77
  -8   6  18   10.32   33.88
  -8   6  19   -1.85   34.09
   8  -6 -19    5.50   34.62
   8  -6 -19   -2.09   34.13
   8   6 -19    1.00   24.22
  -8  -6  19    6.74   33.77
   8  -6 -20  -15.92   41.41
  -8   6  20  -14.76   41.13
   8  -6 -20   21.47   42.42
   8   6 -20  -25.39   41.27
  -8  -6  20   17.99   40.80
  -8  -7   1   38.20   22.87
   8   7  -1   37.71   22.16
   8   7  -2   32.29   15.46
  -8  -7   2   32.58   22.39
  -8  -7   3   36.82   16.34
   8   7  -3   47.48   15.66
   8   7  -4  435.52   19.67
  -8  -7   4  380.84   19.83
   8   7  -5  123.39   16.99
  -8  -7   5  154.54   23.97
   8   7  -6   36.36   15.82
  -8  -7   6   49.57   22.28
   8   7  -7  111.39   22.55
  -8  -7   7  136.80   22.89
   8   7  -8   61.59   22.19
   8  -7  -8   63.86   31.32
  -8   7   8   54.92   31.39
  -8  -7   8   53.11   22.83
   8  -7  -8   60.58   40.06
   8  -7  -9   -5.24   22.40
   8   7  -9   -1.95   15.68
   8  -7  -9   -0.61   21.07
  -8  -7   9   -5.96   21.89
  -8   7   9    9.79   25.60
  -8   7  10  129.88   28.69
   8   7 -10   70.01   20.27
  -8  -7  10   77.03   28.73
   8  -7 -10   73.61   28.94
   8  -7 -10   33.24   27.17
   8  -7 -11   35.22   28.16
  -8  -7  11   57.16   28.35
  -8   7  11   68.68   33.77
   8  -7 -11   71.45   28.32
   8   7 -11   58.43   28.65
  -8  -7  12    3.90   28.40
   8  -7 -12    6.95   27.24
  -8   7  12    5.01   33.29
   8  -7 -12    3.50   27.89
   8   7 -12   -3.44   20.00
   8  -7 -13   14.03   33.78
  -8  -7  13   -9.09   28.42
  -8   7  13    7.51   33.88
   8  -7 -13   32.79   27.91
   8   7 -13   27.12   28.21
   8   7 -14    3.20   20.49
  -8  -7  14   35.04   27.90
   8  -7 -14   17.51   33.93
  -8   7  14   21.28   27.93
   8  -7 -14   35.55   28.67
  -8   7  15    3.43   28.14
  -8  -7  15    5.16   27.99
   8  -7 -15    9.89   27.58
   8  -7 -15   -5.75   19.77
   8   7 -15    1.90   28.00
  -8  -7  16   36.88   33.52
   8  -7 -16   -8.94   33.96
  -8   7  16  -26.07   42.15
   8  -7 -16  -19.94   33.88
   8   7 -16   21.59   33.80
  -8  -7  17   19.59   24.11
  -8   7  17   27.62   34.00
   8  -7 -17    4.35   34.55
   8  -7 -17  -22.71   34.81
   8   7 -17   -4.82   34.06
  -8  -7  18   11.36   24.35
   8  -7 -18   -0.03   34.63
  -8   7  18    9.12   34.87
   8  -7 -18  -40.73   35.45
   8   7 -18    8.91   24.59
  -8   7  19   34.83   42.23
   8  -7 -19    5.14   42.30
   8  -7 -19   26.91   42.60
   8   7 -19   21.41   41.57
  -8  -7  19   19.93   29.18
  -8  -8   1    4.48   19.18
   8   8  -1   -3.95   19.11
  -8  -8   2   20.70   24.61
   8   8  -2   29.95   14.95
   8   8  -3   27.44   15.21
  -8  -8   3   28.32   22.07
   8   8  -4  697.09   27.44
  -8  -8   4  624.26   26.74
   8   8  -5  109.20   22.78
  -8  -8   5   89.68   16.28
   8   8  -6  141.18   25.25
  -8  -8   6  124.47   20.56
   8   8  -7   82.80   27.36
  -8  -8   7   89.68   20.19
   8   8  -8   28.83   27.45
   8  -8  -8   26.08   55.75
  -8  -8   8    0.63   19.77
   8  -8  -8    7.35   44.70
   8   8  -9   71.58   27.76
   8  -8  -9   54.48   35.54
  -8  -8   9   84.60   20.28
   8  -8  -9   84.97   40.26
   8   8 -10    2.71   19.71
  -8   8  10   -6.91   33.53
   8  -8 -10   -1.68   34.52
   8  -8 -10   -2.20   33.02
  -8  -8  10  -15.31   28.48
  -8  -8  11   72.56   28.62
   8  -8 -11   75.30   33.69
  -8   8  11   58.37   33.48
   8  -8 -11   41.44   34.68
   8   8 -11   80.23   20.63
  -8  -8  12   16.45   20.10
   8   8 -12   10.29   28.49
  -8   8  12   23.13   26.62
   8  -8 -12   19.62   32.75
   8  -8 -12   20.09   27.34
   8   8 -13    1.40   28.18
  -8  -8  13   20.03   28.14
   8  -8 -13    7.59   33.76
   8  -8 -13    6.42   26.83
  -8   8  13   -0.88   27.07
   8   8 -14    1.58   28.42
   8  -8 -14    5.50   27.64
  -8  -8  14   23.40   20.05
  -8   8  14   34.95   27.17
   8  -8 -14   -3.20   34.17
  -8  -8  15   74.95   34.25
   8  -8 -15   40.98   33.86
   8  -8 -15   23.90   34.18
   8   8 -15   29.63   24.62
  -8   8  15   68.07   41.60
  -8  -8  16    7.47   34.65
   8  -8 -16   -5.86   34.15
   8  -8 -16    8.41   33.87
  -8   8  16   -5.44   34.23
   8   8 -16   -5.04   24.29
  -8  -8  17  -24.87   34.74
   8  -8 -17   12.59   34.19
   8  -8 -17   -1.60   34.84
   8   8 -17   22.61   24.26
  -8   8  17  -18.12   34.74
  -8   8  18   14.28   41.96
  -8  -8  18   -6.19   41.65
   8   8 -18  -16.29   29.66
   8  -8 -18   26.05   41.96
   8  -8 -18   16.99   41.77
  -8  -9   1   20.75   28.18
   8   9  -1   34.87   19.54
   8   9  -2   -4.48   27.12
  -8  -9   2    9.27   19.59
   8   9  -3  -12.23   27.30
  -8  -9   3   17.96   27.47
  -8  -9   4   18.39   27.66
   8   9  -4   16.46   26.84
   8   9  -5   94.88   19.81
  -8  -9   5   87.86   20.15
  -8  -9   6   56.62   27.63
   8   9  -6   25.11   27.68
  -8  -9   7  556.83   31.07
   8   9  -7  602.18   31.08
   8   9  -8   68.33   27.75
  -8  -9   8   17.48   28.09
   8   9  -9    5.70   27.50
  -8  -9   9   -1.05   27.91
   8  -9  -9    2.34   52.17
   8  -9  -9    8.03   48.21
   8   9 -10   63.00   27.99
   8  -9 -10    4.20   34.18
  -8  -9  10   63.44   20.37
   8  -9 -10   55.43   40.71
   8   9 -11   29.38   27.97
  -8  -9  11    5.78   28.56
   8  -9 -11    8.84   27.64
   8  -9 -11   34.20   34.21
   8   9 -12   -8.87   28.17
  -8  -9  12   -2.22   28.79
   8  -9 -12    2.92   26.86
   8  -9 -12   -5.14   33.83
   8   9 -13  176.02   25.87
  -8  -9  13  174.43   36.15
   8  -9 -13  169.60   34.89
   8  -9 -13  161.60   34.99
  -8   9  13  176.61   34.69
  -8  -9  14    5.69   24.88
   8  -9 -14    9.53   41.13
   8  -9 -14    8.55   40.63
   8   9 -14   -0.83   34.10
  -8   9  14    8.79   32.98
  -8  -9  15   13.38   35.20
   8  -9 -15   43.03   40.68
   8  -9 -15   -0.36   34.79
   8   9 -15   -5.53   34.53
  -8   9  15   28.86   34.00
  -8   9  16    5.25   34.53
   8   9 -16   37.47   34.65
  -8  -9  16   55.62   35.31
   8  -9 -16   12.16   42.21
   8  -9 -16   19.64   33.60
  -8  -9  17   17.08   42.29
   8  -9 -17   17.43   41.67
  -8   9  17  -19.79   41.93
   8  -9 -17   20.84   51.17
   8   9 -17   46.56   41.56
   8  10  -1   37.99   19.42
  -8 -10   1   21.04   28.19
   8  10  -2    2.04   27.31
  -8 -10   2   16.93   28.32
   8  10  -3   23.10   27.07
  -8 -10   3    0.77   28.05
   8  10  -4   13.36   26.68
  -8 -10   4   -5.61   27.63
   8  10  -5   18.42   27.17
  -8 -10   5    4.57   19.22
  -8 -10   6   28.20   27.65
   8  10  -6   21.99   27.33
   8  10  -7   51.97   20.10
  -8 -10   7   41.71   28.31
  -8 -10   8   14.22   28.34
   8  10  -8   41.39   27.77
   8  10  -9   14.74   27.36
  -8 -10   9   13.73   19.90
   8  10 -10   16.59   30.66
  -8 -10  10   -5.70   34.27
   8 -10 -10   -8.38   41.10
   8 -10 -10    2.89   52.20
   8  10 -11   46.68   34.22
  -8 -10  11   18.20   25.02
   8 -10 -11   62.60   41.75
   8 -10 -11   50.96   43.39
  -8 -10  12    7.41   35.38
   8 -10 -12    7.69   40.28
   8 -10 -12   22.92   48.02
   8  10 -12   45.43   23.72
   8  10 -13  -46.61   34.49
  -8 -10  13   -5.68   25.20
   8 -10 -13   17.05   39.93
   8 -10 -13   -5.89   33.64
   8  10 -14   -5.72   24.66
  -8 -10  14    5.15   35.66
   8 -10 -14   11.58   32.57
   8 -10 -14  -11.25   41.09
   8  10 -15   -3.77   38.82
  -8 -10  15  -15.36   43.23
   8 -10 -15   18.08   48.82
   8 -10 -15    1.29   50.12
  -8 -10  16    7.57   43.45
   8 -10 -16   15.80   41.74
   8 -10 -16   -4.32   40.66
  -8  10  16   17.35   40.36
   8  10 -16   12.66   42.32
   8  11  -1   15.52   33.50
  -8 -11   1   17.76   23.97
   8  11  -2   80.29   24.11
  -8 -11   2   55.83   34.62
   8  11  -3   51.61   33.42
  -8 -11   3   47.32   34.34
   8  11  -4   22.01   23.79
  -8 -11   4   -6.49   24.52
   8  11  -5   14.20   32.99
  -8 -11   5    3.77   33.38
  -8 -11   6   32.37   23.72
   8  11  -6   68.64   33.16
   8  11  -7   54.57   24.03
  -8 -11   7   23.06   34.27
  -8 -11   8   -4.08   34.02
   8  11  -8   10.65   23.30
   8  11  -9   60.96   24.28
  -8 -11   9   21.40   34.38
   8  11 -10   39.15   24.04
  -8 -11  10   33.73   34.59
  -8 -11  11    3.58   35.17
   8 -11 -11    5.51   40.73
   8 -11 -11   28.83   49.46
   8  11 -11   12.03   24.33
   8 -11 -12   12.55   50.06
  -8 -11  12   -7.70   35.51
   8  11 -12    1.90   34.48
   8 -11 -12    2.71   40.29
   8 -11 -13   39.13   49.12
   8 -11 -13   20.80   51.89
   8  11 -13   39.83   41.48
  -8 -11  13   74.05   42.39
   8  11 -14  -36.35   42.16
  -8 -11  14  -28.41   43.35
   8 -11 -14    2.21   49.44
   8 -11 -14   -8.68   50.28
   8  12  -1   38.03   34.17
  -8 -12   1   -5.44   25.00
   8  12  -2  -46.93   34.41
  -8 -12   2   -5.50   24.44
   8  12  -3    3.12   24.32
  -8 -12   3   15.42   34.37
   8  12  -4   17.82   33.24
  -8 -12   4   11.37   33.96
  -8 -12   5   -6.40   33.70
   8  12  -5   11.71   33.62
  -8 -12   6  -24.79   34.69
   8  12  -6    4.38   33.64
   8  12  -7    9.39   23.73
  -8 -12   7   14.68   23.74
  -8 -12   8    0.80   34.38
   8  12  -8    5.15   24.05
   8  12  -9  -12.89   37.81
  -8 -12   9  -11.54   34.57
   8  12 -10    8.38   41.13
  -8 -12  10   16.47   29.33
   8  12 -11  -20.67   41.19
  -8 -12  11   -9.05   42.70
   8  12 -12    4.05   41.95
  -8 -13   1   -8.37   30.23
   8  13  -1   16.16   30.04
  -8 -13   1  -36.73   43.38
   8  13  -2   19.19   42.43
  -8 -13   2   26.42   42.10
   8  13  -3    4.03   42.09
  -8 -13   3   22.97   41.42
  -8 -13   4    6.90   28.92
   8  13  -4   16.92   41.79
  -8 -13   5   22.40   41.67
   8  13  -5   67.18   42.08
  -8 -13   6   18.74   41.26
   8  13  -6    0.28   41.65
  -8 -13   7  -16.94   41.55
   8  13  -7    9.00   41.43
  -7   0   1    9.15   22.87
   7   0  -1   13.57   16.22
  -7   0   2   19.63   23.54
   7   0  -2   10.25   23.10
  -7   0   3 1156.10   37.36
   7   0  -3 1582.73   42.23
  -7   0   4   -2.08   23.30
   7   0  -4   10.75   24.01
   7   0  -5   12.50   23.28
  -7   0   5   13.97   23.27
   7   0  -6    1.77   22.61
  -7   0   6    0.47   22.63
  -7   0   7  243.81   24.90
   7   0  -7  240.97   24.41
  -7   0   8   -6.64   19.11
   7   0  -8   -6.22   26.19
   7   0  -9    6.94   24.57
  -7   0   9   16.01   25.92
   7   0 -10  -11.74   22.82
  -7   0  10    9.80   23.76
  -7   0  11  378.76   25.80
   7   0 -11  392.53   25.10
   7   0 -12   -3.14   14.68
  -7   0  12    7.72   22.26
   7   0 -13   12.03   15.28
  -7   0  13   13.13   15.86
  -7   0  14  -23.01   23.16
   7   0 -14   -3.74   15.38
   7   0 -15  483.38   25.29
  -7   0  15  522.42   26.74
   7   0 -16   -6.99   26.59
  -7   0  16   11.13   27.38
   7   0 -17   37.35   27.42
  -7   0  17   91.78   28.27
  -7   0  18   -4.75   19.84
   7   0 -18    3.00   18.85
  -7   0  19   17.01   28.37
   7   0 -19   35.76   19.40
  -7   0  20  -23.84   24.33
   7   0 -20   -4.61   23.23
   7   0 -21  -19.57   33.31
  -7   0  21  -19.67   34.60
   7   0 -22    3.62   40.33
  -7   0  22    6.52   29.04
  -7  -1   1  112.30   23.54
   7   1  -1  113.15   17.26
  -7   1   1  103.76   24.14
   7  -1  -1  115.13   23.84
  -7   1   2    8.02   23.38
  -7  -1   2   10.60   16.38
   7  -1  -2    1.42   16.17
   7   1  -2    3.15   23.03
   7  -1  -3   66.24   24.27
  -7  -1   3   54.66   24.16
  -7   1   3   42.76   24.32
   7   1  -3   27.34   17.32
   7  -1  -4  103.81   25.08
   7   1  -4  107.39   24.84
  -7  -1   4   88.76   18.02
  -7   1   4  106.36   24.64
   7  -1  -5  147.78   26.13
   7   1  -5  149.48   25.34
  -7   1   5  117.67   24.90
  -7  -1   5  193.04   25.71
  -7   1   6    6.03   15.78
  -7  -1   6    8.60   16.22
   7  -1  -6    8.57   15.89
   7   1  -6    9.83   22.68
  -7   1   7  416.00   27.54
  -7  -1   7  355.60   20.87
   7  -1  -7  734.37   30.01
   7   1  -7   71.31   22.55
  -7  -1   8  304.41   22.23
   7  -1  -8  560.46   31.22
  -7   1   8  332.75   29.96
   7   1  -8  434.86   29.68
  -7   1   9  -10.50   18.09
   7   1  -9   -5.22   23.78
   7  -1  -9   -7.54   17.02
  -7  -1   9   -5.26   25.01
  -7   1  10   -2.16   23.70
   7  -1 -10    2.57   22.54
  -7  -1  10   11.02   16.55
   7   1 -10    6.89   15.90
  -7   1  11    1.65   22.69
   7   1 -11   -4.72   15.55
   7  -1 -11   23.84   21.37
  -7  -1  11   16.51   15.57
   7   1 -12    6.86   15.00
   7  -1 -12    5.71   21.42
  -7   1  12   10.49   22.41
  -7  -1  12   11.47   22.12
  -7  -1  13   -8.55   22.41
   7  -1 -13    7.80   15.15
   7   1 -13    2.36   14.81
  -7   1  13   10.03   15.70
   7   1 -14    6.73   15.35
   7  -1 -14   13.63   15.25
  -7   1  14    2.09   22.35
  -7  -1  14    8.61   15.71
   7  -1 -15   16.64   21.22
   7   1 -15  -12.23   15.45
  -7   1  15  -13.40   16.12
  -7  -1  15   22.91   22.20
  -7   1  16  172.65   20.70
   7  -1 -16  142.04   20.46
   7   1 -16  142.01   27.76
  -7  -1  16  155.29   28.86
   7  -1 -17   40.68   27.02
   7   1 -17   16.91   19.26
  -7   1  17    5.78   28.06
  -7  -1  17   20.24   19.76
   7   1 -18    1.09   19.06
   7  -1 -18  -16.32   27.35
  -7   1  18   10.08   19.28
  -7  -1  18   -2.80   19.72
  -7   1  19   -2.53   27.60
   7   1 -19   26.89   26.97
  -7  -1  19   -1.06   27.80
   7  -1 -19   -2.63   27.06
   7   1 -20  -59.80   33.67
  -7  -1  20   -2.73   34.16
   7  -1 -20    4.06   33.18
  -7   1  20  -13.40   24.28
  -7  -1  21   27.99   24.11
   7  -1 -21   19.13   33.22
  -7   1  21   46.55   33.87
   7   1 -21    5.26   33.25
  -7   1  22   43.43   41.30
  -7  -1  22  -10.61   42.23
   7  -1 -22   27.26   28.56
   7   1 -22   26.50   39.99
  -7   2   1   54.34   23.26
   7  -2  -1   58.33   22.75
   7   2  -1   62.52   16.06
  -7  -2   1   56.59   22.70
  -7   2   1   60.59   23.17
  -7  -2   2  101.05   23.53
   7  -2  -2   82.82   23.94
   7   2  -2  112.93   17.34
  -7   2   2   97.63   29.77
   7   2  -3  580.53   24.22
  -7  -2   3 1000.60   32.63
  -7   2   3  555.51   33.18
   7  -2  -3  807.05   35.99
   7   2  -4  525.44   23.57
   7  -2  -4  606.74   33.47
  -7   2   4  228.00   26.99
  -7  -2   4  569.29   28.94
  -7   2   5    2.45   15.54
   7  -2  -5    5.92   23.33
   7   2  -5   11.74   16.14
  -7  -2   5    8.62   22.90
   7   2  -6  257.34   25.12
  -7   2   6  254.16   26.06
  -7  -2   6  274.93   25.25
   7  -2  -6   49.83   22.78
  -7  -2   7   -1.88   19.19
  -7   2   7   -3.91   27.40
   7   2  -7    7.27   27.07
   7  -2  -7   10.35   25.85
   7  -2  -8   -5.33   24.85
  -7   2   8    3.78   26.30
  -7  -2   8    5.93   18.13
   7   2  -8    3.31   17.83
  -7   2   9   45.05   24.81
  -7  -2   9   37.58   24.47
   7  -2  -9   35.22   17.25
   7   2  -9   49.72   16.84
  -7   2  10   95.85   24.22
   7  -2 -10   94.60   23.63
   7   2 -10   88.30   23.05
  -7  -2  10   83.38   24.03
  -7  -2  11  132.29   16.55
   7  -2 -11   85.42   22.45
  -7   2  11  147.44   23.49
   7   2 -11  136.41   22.89
  -7  -2  12   27.06   22.28
   7  -2 -12   47.02   21.55
   7   2 -12   40.97   21.75
  -7   2  12   34.00   22.37
   7  -2 -13  108.17   23.17
  -7  -2  13  104.17   23.50
   7   2 -13  121.71   16.81
  -7   2  13  122.72   23.07
  -7  -2  14  232.02   18.28
   7  -2 -14  250.68   23.94
  -7   2  14  256.82   24.58
   7   2 -14  213.83   17.76
   7   2 -15    7.71   15.33
   7  -2 -15    1.00   21.66
  -7   2  15    2.97   15.74
  -7  -2  15   11.62   15.80
   7  -2 -16  175.40   28.54
   7   2 -16  245.42   28.79
  -7  -2  16  267.36   29.46
  -7   2  16  196.36   29.85
   7   2 -17   13.99   19.51
   7  -2 -17   30.06   19.48
  -7   2  17   50.21   27.25
  -7  -2  17   38.50   27.58
  -7   2  18   19.79   27.47
   7  -2 -18   23.68   19.45
   7   2 -18   16.09   27.20
  -7  -2  18    0.98   27.60
  -7  -2  19   -5.89   24.23
  -7   2  19    7.48   23.67
   7  -2 -19   -8.20   23.23
   7   2 -19   43.64   30.10
   7   2 -20   28.31   33.74
   7  -2 -20   -3.41   33.80
  -7  -2  20    7.03   34.35
  -7   2  20   -1.14   34.35
   7  -2 -21  -26.08   33.84
  -7   2  21   -2.97   34.36
  -7  -2  21   -6.49   34.28
   7   2 -21   -6.80   33.05
   7  -2 -22    2.05   41.66
  -7   2  22   35.66   40.85
   7   2 -22  -11.70   40.47
   7  -2 -22  -39.31   41.48
  -7  -2  22    6.16   29.20
   7   3  -1  349.74   29.02
  -7   3   1  260.01   31.40
  -7  -3   1  287.61   28.58
   7  -3  -1  285.32   30.99
  -7   3   1  314.64   37.15
  -7   3   2   45.91   28.92
   7  -3  -2   75.02   34.43
  -7  -3   2   50.97   27.58
   7   3  -2   77.50   19.69
  -7  -3   3  117.53   28.74
  -7   3   3   64.84   39.72
   7  -3  -3  108.98   34.27
   7   3  -3  108.46   28.28
  -7   3   4   22.49   27.07
   7  -3  -4   24.36   27.94
   7   3  -4   33.24   19.61
  -7  -3   4   24.24   19.87
  -7  -3   5   19.10   27.56
  -7   3   5   20.10   27.23
   7   3  -5   34.60   27.30
   7  -3  -5   24.37   34.77
   7   3  -6   25.91   26.99
  -7   3   6   10.18   26.48
  -7  -3   6   16.13   26.92
   7  -3  -6   11.64   32.65
  -7  -3   7  560.64   29.83
   7  -3  -7  245.82   28.07
  -7   3   7  558.84   33.17
   7   3  -7  506.51   29.61
  -7   3   8    9.08   24.09
  -7  -3   8   -5.95   23.98
   7  -3  -8   19.16   23.42
   7   3  -8   17.40   23.89
   7  -3  -9   55.93   23.34
  -7  -3   9   66.86   17.14
   7   3  -9   58.51   23.44
  -7   3   9   70.72   23.97
  -7  -3  10   17.54   22.51
   7  -3 -10   40.86   22.39
  -7   3  10   32.12   22.62
   7   3 -10   35.50   16.37
  -7  -3  11   24.85   15.91
  -7   3  11   33.76   22.03
   7   3 -11   28.83   22.00
   7  -3 -11   26.10   21.85
  -7  -3  12  131.26   17.16
   7   3 -12  141.37   23.16
  -7   3  12  160.41   23.90
   7  -3 -12  200.31   23.50
  -7  -3  13    6.09   21.97
   7  -3 -13    8.32   22.07
   7   3 -13    0.38   22.13
  -7   3  13    6.92   22.34
  -7  -3  14   75.70   22.67
  -7   3  14   74.77   16.31
   7   3 -14   59.08   16.39
   7  -3 -14   72.31   22.30
  -7  -3  15  142.52   28.02
  -7   3  15   98.94   28.21
   7  -3 -15   94.90   28.34
   7   3 -15   94.36   20.36
   7   3 -16  -11.19   27.47
   7  -3 -16  -13.26   27.47
  -7   3  16   19.48   27.35
  -7  -3  16   24.31   27.29
  -7   3  17    9.12   19.44
   7  -3 -17    0.95   27.34
   7   3 -17    3.24   19.56
  -7  -3  17    7.61   27.53
  -7   3  18   23.86   27.40
   7  -3 -18   13.86   27.67
   7   3 -18   25.82   27.43
  -7  -3  18   28.39   27.52
  -7   3  19   20.50   33.05
   7   3 -19   24.32   23.68
   7  -3 -19   -3.37   24.22
  -7  -3  19   33.46   33.34
  -7  -3  20  -10.77   33.55
   7  -3 -20   22.91   33.21
   7  -3 -20   -9.47   23.96
   7   3 -20    1.90   23.44
  -7   3  20    9.63   33.79
  -7   3  21   42.60   33.61
   7  -3 -21    5.04   33.57
   7  -3 -21  -21.79   34.29
   7   3 -21    3.62   23.95
  -7  -3  21   -1.10   24.18
   7   3 -22   -7.79   29.05
  -7  -3  22    6.71   40.38
   7  -3 -22  -42.23   42.07
   7  -3 -22  -65.45   41.47
  -7   3  22  -32.84   41.36
  -7   4   1    4.48   34.62
  -7  -4   1   -2.96   17.01
   7   4  -1    4.26   23.44
   7  -4  -1   -0.81   23.30
  -7   4   1    4.63   28.73
   7  -4  -2   13.94   33.77
  -7   4   2    5.94   35.53
  -7   4   2   12.21   29.62
  -7  -4   2   16.37   17.22
   7   4  -2   13.12   24.23
  -7  -4   3   16.28   25.43
   7   4  -3   32.71   18.01
   7  -4  -3   31.72   31.15
  -7   4   3   32.26   30.74
  -7   4   4  256.41   36.91
   7   4  -4  260.47   20.26
   7  -4  -4  276.06   36.57
  -7  -4   4  244.54   27.13
  -7   4   5    0.34   29.97
   7  -4  -5    2.18   30.58
   7   4  -5   -5.13   17.97
  -7  -4   5    4.83   24.90
   7   4  -6  275.13   20.00
  -7  -4   6  247.10   26.55
   7  -4  -6  218.59   33.43
  -7   4   6  255.63   34.17
   7   4  -7   18.98   23.24
  -7  -4   7   15.99   23.81
  -7   4   7    7.01   23.73
   7  -4  -7   15.68   23.11
   7   4  -8   66.33   23.16
  -7   4   8   52.28   28.58
   7  -4  -8   31.75   22.34
  -7  -4   8   85.96   23.42
   7  -4  -9   58.60   23.43
  -7   4   9  117.81   28.27
  -7  -4   9  113.61   17.05
   7   4  -9   55.62   22.81
   7   4 -10   21.50   21.90
   7  -4 -10   30.49   22.35
  -7  -4  10   34.42   22.39
  -7   4  10   29.27   22.72
  -7  -4  11    0.70   22.17
  -7   4  11   19.21   22.17
   7  -4 -11    6.58   21.91
   7   4 -11    6.27   15.26
  -7   4  12  -12.29   22.12
  -7  -4  12   -4.65   22.11
   7  -4 -12    6.02   21.89
   7   4 -12  -23.30   22.15
  -7   4  13    7.88   22.56
   7  -4 -13   -1.95   22.18
  -7  -4  13    1.93   22.05
   7   4 -13    3.55   22.35
  -7  -4  14    4.48   21.67
  -7   4  14   19.55   21.96
   7  -4 -14    6.94   21.84
   7   4 -14   21.13   21.85
  -7   4  15   38.49   19.69
   7  -4 -15   34.86   27.68
  -7  -4  15   38.79   27.36
   7   4 -15   22.75   27.56
  -7  -4  16   14.76   27.58
  -7   4  16   15.96   20.02
   7  -4 -16   50.82   28.09
   7   4 -16   29.98   27.87
   7   4 -17   13.45   20.05
   7  -4 -17   12.43   27.94
  -7   4  17    6.94   19.55
  -7  -4  17   15.11   27.47
   7  -4 -18    3.70   27.16
   7  -4 -18   -3.71   28.11
   7   4 -18   22.98   27.53
  -7  -4  18   40.58   27.21
  -7   4  18    5.28   19.42
  -7   4  19    8.80   23.33
   7  -4 -19   22.79   33.91
   7   4 -19   -9.96   23.83
   7  -4 -19   33.71   32.98
  -7  -4  19    7.85   32.98
   7  -4 -20    1.91   23.56
   7  -4 -20   -9.80   34.56
  -7  -4  20  -35.55   33.98
  -7   4  20   19.41   23.59
   7   4 -20  -24.66   34.04
  -7  -4  21    3.25   28.71
   7  -4 -21    9.60   41.55
   7   4 -21   66.40   40.34
   7  -4 -21  -11.38   40.44
  -7   4  21    5.93   40.61
  -7  -5   1   85.17   22.84
   7   5  -1  121.86   22.83
  -7   5   1   87.51   42.43
  -7   5   1   46.55   34.88
   7   5  -2  170.65   23.60
  -7  -5   2  166.90   23.81
   7   5  -3  133.77   17.11
  -7  -5   3  113.89   17.65
   7   5  -4   82.74   22.77
  -7  -5   4   53.05   23.63
   7  -5  -5   46.88   36.82
  -7   5   5   44.07   33.88
  -7  -5   5   41.15   23.33
   7   5  -5   26.46   23.02
  -7   5   6   84.86   29.76
  -7  -5   6   54.38   23.62
   7  -5  -6   17.56   32.29
   7   5  -6   79.84   16.59
   7   5  -7   10.86   22.42
  -7   5   7   21.42   27.95
   7  -5  -7   14.08   22.37
  -7  -5   7   20.09   22.93
   7  -5  -8  223.80   25.83
  -7   5   8  280.14   32.06
  -7  -5   8  236.00   18.06
   7   5  -8  183.11   24.06
  -7  -5   9   14.65   15.78
   7  -5  -9   10.68   22.33
  -7   5   9   13.33   22.15
   7   5  -9   15.15   15.73
  -7   5  10   -7.99   22.58
   7   5 -10  -22.83   22.10
   7  -5 -10   -4.70   21.95
  -7  -5  10   -0.77   21.59
  -7   5  11   40.89   22.66
  -7  -5  11   38.58   22.30
   7  -5 -11   33.12   22.20
   7   5 -11   12.98   22.62
  -7   5  12    3.17   22.86
  -7  -5  12   24.39   21.81
   7  -5 -12   11.51   22.37
   7   5 -12    5.37   22.65
  -7   5  13   -1.82   21.97
  -7  -5  13    6.45   15.34
   7  -5 -13    7.99   21.97
   7   5 -13   12.00   21.80
   7   5 -14   -9.86   19.73
  -7  -5  14   -6.06   27.52
   7  -5 -14   10.81   27.26
  -7   5  14   12.57   19.24
   7  -5 -14  -18.54   27.86
  -7   5  15    8.66   27.42
  -7  -5  15  -13.40   27.53
   7   5 -15   25.13   27.59
   7  -5 -15    0.95   27.35
   7  -5 -15    4.72   27.83
  -7  -5  16   20.73   27.34
   7  -5 -16   -1.30   27.75
   7   5 -16   -6.73   27.81
   7  -5 -16   10.72   27.32
  -7   5  16   -9.25   27.50
   7  -5 -17    2.64   27.26
   7  -5 -17   -1.25   27.94
  -7   5  17   -3.72   27.23
   7   5 -17  -20.79   19.60
  -7  -5  17   -1.84   27.07
   7   5 -18    8.98   33.85
   7  -5 -18  -26.56   33.26
   7  -5 -18   -2.42   34.13
  -7  -5  18    4.42   32.80
  -7   5  18  -11.31   33.33
   7  -5 -19   -4.91   33.01
   7   5 -19   -8.05   23.95
  -7   5  19  -14.30   33.32
   7  -5 -19    7.48   24.43
  -7  -5  19  -23.12   33.52
   7  -5 -20   11.33   35.08
   7  -5 -20   -1.12   23.83
   7   5 -20   29.99   34.03
  -7  -5  20  -28.77   33.27
  -7   5  20    5.46   33.52
  -7   5  21  -14.75   41.55
   7  -5 -21   43.00   42.34
   7  -5 -21    6.29   40.68
   7   5 -21   24.01   41.55
  -7  -5  21   -3.22   29.31
  -7  -6   1   -7.82   22.08
   7   6  -1    8.59   20.94
   7   6  -2   -5.54   21.22
  -7  -6   2  -11.82   22.02
   7   6  -3  464.77   20.56
  -7  -6   3  454.08   20.74
   7   6  -4    7.87   21.32
  -7  -6   4   34.39   22.20
   7   6  -5    2.88   21.41
  -7  -6   5   15.35   15.85
   7   6  -6    4.86   15.24
   7  -6  -6    0.94   33.44
  -7  -6   6   -4.67   22.13
  -7   6   6    3.09   33.41
   7  -6  -6   -1.21   32.40
   7  -6  -7   36.65   23.44
  -7   6   7   85.79   35.13
   7  -6  -7   46.52   22.30
   7   6  -7  110.35   23.02
  -7  -6   7   86.70   23.44
  -7  -6   8  430.63   25.75
   7  -6  -8  423.36   33.46
   7   6  -8  419.36   20.40
  -7   6   8  453.80   34.58
   7  -6  -8  639.60   38.27
  -7  -6   9    4.27   22.31
   7  -6  -9   -9.01   27.39
   7  -6  -9    0.02   21.77
  -7   6   9   -4.98   21.85
   7   6  -9   -9.45   22.68
   7   6 -10   58.41   16.56
  -7  -6  10   53.71   16.77
   7  -6 -10   57.58   22.61
   7  -6 -10   31.66   22.48
  -7   6  10   60.56   27.69
  -7   6  11   12.52   22.55
   7  -6 -11    8.78   27.56
   7  -6 -11    9.59   22.57
  -7  -6  11    6.43   16.00
   7   6 -11    5.57   15.88
  -7  -6  12   12.39   15.74
   7  -6 -12   -4.00   22.21
   7  -6 -12   -6.83   21.97
  -7   6  12    2.55   22.15
   7   6 -12  -11.09   21.87
   7   6 -13   11.47   27.62
  -7  -6  13   14.99   27.09
   7  -6 -13   10.85   27.58
  -7   6  13   12.82   27.36
   7  -6 -13   -8.70   27.69
  -7  -6  14   24.62   19.58
   7  -6 -14    7.58   28.00
   7  -6 -14   11.81   28.13
  -7   6  14   19.86   27.69
   7   6 -14   11.42   27.79
  -7  -6  15   89.57   28.48
   7  -6 -15  104.00   28.56
   7  -6 -15  106.74   28.08
  -7   6  15   83.61   28.63
   7   6 -15   80.64   28.35
  -7  -6  16   37.05   27.30
   7  -6 -16    5.02   28.41
   7  -6 -16   15.54   27.84
  -7   6  16   15.01   27.69
   7   6 -16   11.04   28.21
  -7  -6  17  -11.04   33.09
  -7   6  17   12.99   33.47
   7  -6 -17    4.28   34.49
   7  -6 -17   20.58   33.88
   7   6 -17   27.46   33.37
   7  -6 -18   48.70   24.72
  -7   6  18   48.50   33.62
   7  -6 -18    1.19   34.12
   7   6 -18   28.41   33.61
  -7  -6  18   30.29   33.28
  -7  -6  19   28.56   33.46
   7  -6 -19   -1.32   35.25
   7  -6 -19   12.66   33.76
  -7   6  19    3.02   34.10
   7   6 -19   18.65   33.69
   7  -6 -20   33.59   42.50
   7   6 -20    7.42   41.34
  -7   6  20   33.05   41.06
   7  -6 -20   14.16   29.10
  -7  -6  20   53.87   40.58
  -7  -7   1    9.74   21.98
   7   7  -1    2.94   15.12
  -7  -7   2    7.17   21.68
   7   7  -2    5.89   21.08
   7   7  -3   35.92   21.72
  -7  -7   3   21.66   16.13
   7   7  -4    1.38   15.62
  -7  -7   4   -4.94   22.12
   7   7  -5   23.51   15.68
  -7  -7   5   18.08   22.54
   7   7  -6   15.65   15.64
  -7  -7   6   15.46   15.86
   7  -7  -7  140.08   38.65
  -7  -7   7  117.28   23.69
   7   7  -7  116.91   17.12
   7  -7  -7   76.12   30.18
   7   7  -8   26.17   22.22
   7  -7  -8    4.00   27.53
   7  -7  -8   10.08   26.53
  -7  -7   8   -4.14   22.21
  -7   7   8   11.96   26.26
  -7   7   9    2.88   21.09
  -7  -7   9   12.34   22.32
   7  -7  -9    0.92   22.32
   7  -7  -9    5.14   25.61
   7   7  -9  -15.22   22.62
   7  -7 -10  107.85   27.66
  -7   7  10   96.20   22.83
  -7  -7  10   80.39   22.72
   7  -7 -10   83.60   23.93
   7   7 -10   62.73   23.19
  -7  -7  11   89.99   28.59
  -7   7  11  146.38   34.94
   7  -7 -11  149.34   35.63
   7  -7 -11  139.68   28.69
   7   7 -11  122.63   28.92
  -7   7  12   84.46   28.55
   7  -7 -12   78.88   28.89
   7   7 -12   95.25   28.59
  -7  -7  12  102.03   28.59
   7  -7 -12    3.50   27.65
   7  -7 -13  168.38   29.17
   7  -7 -13  191.89   29.52
  -7   7  13  377.92   31.17
   7   7 -13  160.13   21.18
  -7  -7  13  186.26   21.12
  -7  -7  14  -13.96   27.76
   7  -7 -14    3.75   28.09
  -7   7  14    9.08   27.52
   7  -7 -14   -2.85   27.87
   7   7 -14  -13.97   27.84
  -7  -7  15    6.28   27.56
   7  -7 -15   -5.11   27.85
   7  -7 -15    4.92   28.12
  -7   7  15   -4.91   27.72
   7   7 -15    9.07   27.65
  -7  -7  16    4.76   23.32
   7  -7 -16  -26.69   34.70
  -7   7  16    4.97   33.89
   7  -7 -16   -4.93   33.95
   7   7 -16  -13.05   33.26
  -7  -7  17   26.90   23.69
   7  -7 -17    1.33   35.18
  -7   7  17    6.31   33.98
   7  -7 -17   39.27   33.88
   7   7 -17   24.74   33.55
   7  -7 -18   14.72   24.10
  -7   7  18  -16.96   34.65
   7  -7 -18    2.25   35.21
   7   7 -18    6.06   24.25
  -7  -7  18   19.27   23.45
  -7   7  19   28.06   41.43
   7  -7 -19    9.13   30.21
   7  -7 -19   34.87   40.90
  -7  -7  19   19.85   40.50
   7   7 -19    0.33   41.43
  -7  -8   1   12.05   22.27
   7   8  -1   25.13   14.94
   7   8  -2   24.76   21.68
  -7  -8   2   35.01   22.38
   7   8  -3    7.37   21.60
  -7  -8   3   14.16   22.18
   7   8  -4  555.50   26.58
  -7  -8   4  450.75   26.38
   7   8  -5  -11.54   21.85
  -7  -8   5    6.79   22.33
   7   8  -6   63.50   15.93
  -7  -8   6   39.98   22.95
  -7  -8   7   19.27   22.42
   7   8  -7   24.97   22.03
   7  -8  -7   17.38   53.35
   7   8  -8  125.51   26.02
   7  -8  -8  139.55   41.66
   7  -8  -8  183.20   43.01
  -7  -8   8  110.23   21.42
   7   8  -9   47.37   20.21
   7  -8  -9   67.28   34.40
   7  -8  -9   66.42   40.51
  -7  -8   9   38.89   28.81
   7  -8 -10  619.41   38.17
  -7  -8  10  644.03   32.12
  -7   8  10  868.90   40.49
   7   8 -10  658.57   25.76
   7  -8 -10  719.97   42.65
   7   8 -11   93.29   20.83
  -7  -8  11   75.93   28.53
   7  -8 -11  108.70   28.88
  -7   8  11   83.31   33.61
   7  -8 -11  104.95   33.64
   7  -8 -12   -4.42   27.69
  -7   8  12    8.76   26.54
  -7  -8  12   21.34   27.87
   7  -8 -12    9.09   26.59
   7   8 -12   -2.93   27.96
  -7  -8  13   66.42   20.75
   7  -8 -13   71.24   28.39
  -7   8  13   82.69   28.69
   7  -8 -13   99.59   33.49
   7   8 -13   91.95   28.63
   7   8 -14   20.79   28.52
  -7  -8  14   17.98   20.25
   7  -8 -14    0.83   28.33
   7  -8 -14   14.33   27.34
  -7   8  14   19.72   27.90
  -7   8  15    9.24   33.61
   7  -8 -15    8.96   33.63
  -7  -8  15   14.68   33.77
   7  -8 -15    8.20   24.01
   7   8 -15   -6.47   24.04
  -7  -8  16   46.93   33.80
   7  -8 -16   -6.61   24.97
   7  -8 -16   25.16   33.55
  -7   8  16   11.89   24.18
   7   8 -16    6.76   24.20
  -7  -8  17    9.89   34.29
   7   8 -17   11.32   24.08
   7  -8 -17    3.78   34.07
  -7   8  17   23.42   24.47
   7  -8 -17    9.99   35.25
  -7   8  18    0.20   30.08
   7  -8 -18  -15.04   43.31
   7  -8 -18   13.66   41.68
   7   8 -18   19.54   41.10
  -7  -8  18  -20.39   41.03
  -7  -9   1   41.82   19.72
   7   9  -1    6.69   19.73
   7   9  -2  123.02   20.14
  -7  -9   2  119.10   28.38
  -7  -9   3   95.54   28.23
   7   9  -3   90.32   27.68
   7   9  -4   12.01   27.08
  -7  -9   4   21.78   27.77
   7   9  -5   10.11   26.96
  -7  -9   5    3.30   27.90
   7   9  -6   25.63   19.44
  -7  -9   6   36.84   28.02
  -7  -9   7   87.06   28.31
   7   9  -7  102.29   27.65
   7  -9  -8   -1.68   39.22
   7  -9  -8   -1.91   43.23
   7   9  -8    9.85   27.42
  -7  -9   8   -4.28   28.05
   7   9  -9    3.49   27.49
   7  -9  -9    3.25   39.50
   7  -9  -9    5.53   39.63
  -7  -9   9  -14.74   20.05
  -7  -9  10   -0.10   20.01
   7  -9 -10  -10.96   34.64
   7  -9 -10   17.90   33.85
   7   9 -10   -8.45   27.73
  -7  -9  11    0.67   28.32
   7  -9 -11   20.30   27.26
   7   9 -11    1.16   28.14
   7  -9 -11   10.24   34.08
   7  -9 -12   34.60   27.61
  -7  -9  12   44.71   28.45
   7  -9 -12   24.18   33.27
   7   9 -12   22.42   28.50
  -7   9  13   19.28   32.78
  -7  -9  13   15.43   31.31
   7  -9 -13   20.49   33.43
   7   9 -13    1.22   24.29
   7  -9 -13   10.86   37.70
   7   9 -14   16.87   34.34
  -7  -9  14   15.67   24.61
   7  -9 -14   29.99   33.90
   7  -9 -14   16.71   33.43
  -7   9  14   34.44   33.12
  -7  -9  15   20.33   34.78
   7  -9 -15   25.72   41.28
  -7   9  15   48.42   33.32
   7  -9 -15    4.18   42.82
   7   9 -15  -10.60   35.05
   7  -9 -16   51.34   35.29
  -7  -9  16   12.02   34.61
   7   9 -16   21.63   34.57
  -7   9  16   37.98   34.25
   7  -9 -16   18.27   34.14
  -7  -9  17   20.57   41.88
   7  -9 -17   -9.38   42.92
  -7   9  17  -13.08   42.50
   7   9 -17  -31.18   41.76
   7  -9 -17    2.58   41.44
   7  10  -1  102.77   28.28
  -7 -10   1   93.57   20.80
   7  10  -2   10.28   27.54
  -7 -10   2   18.40   28.25
  -7 -10   3   31.01   19.90
   7  10  -3   50.11   27.27
  -7 -10   4    5.18   27.39
   7  10  -4   -5.16   19.10
   7  10  -5   23.62   27.15
  -7 -10   5   25.30   27.62
   7  10  -6   -0.03   19.22
  -7 -10   6   -8.27   27.86
  -7 -10   7  -11.28   27.63
   7  10  -7   -0.34   27.06
  -7 -10   8    0.77   19.76
   7  10  -8    6.89   27.29
   7  10  -9   49.29   27.65
   7 -10  -9   26.69   44.66
  -7 -10   9   39.96   28.49
   7 -10  -9    8.79   39.24
   7  10 -10   -4.89   28.05
   7 -10 -10    1.03   33.44
   7 -10 -10    6.23   34.70
  -7 -10  10    0.78   28.23
   7  10 -11    3.77   23.36
   7 -10 -11  -10.21   41.75
   7 -10 -11   -3.70   40.84
  -7 -10  11   -4.88   24.50
   7  10 -12   38.89   33.89
  -7 -10  12   38.84   35.22
   7 -10 -12   41.72   41.23
   7 -10 -12   42.76   33.64
   7 -10 -13   17.79   40.67
   7 -10 -13   14.31   33.09
  -7 -10  13    5.21   24.79
   7  10 -13   18.48   34.03
   7  10 -14  -28.52   34.78
   7 -10 -14    9.01   34.20
   7 -10 -14    2.07   33.26
  -7 -10  14    6.37   34.96
  -7 -10  15   22.56   38.63
   7 -10 -15  -16.66   38.90
   7 -10 -15   -8.18   37.16
   7  10 -15   15.71   23.98
  -7 -10  16    2.80   42.97
   7  10 -16  -18.94   30.31
   7 -10 -16  -22.11   43.41
   7 -10 -16    6.32   40.92
   7  11  -1  106.12   28.60
  -7 -11   1   95.10   28.94
   7  11  -2    0.44   19.41
  -7 -11   2    5.68   27.89
   7  11  -3   98.44   28.25
  -7 -11   3   77.86   28.40
   7  11  -4   27.67   27.23
  -7 -11   4    0.95   19.61
   7  11  -5   48.32   27.54
  -7 -11   5   42.22   27.39
   7  11  -6   51.07   19.78
  -7 -11   6    7.04   28.21
   7  11  -7    6.10   30.22
  -7 -11   7    2.40   33.59
   7  11  -8    2.21   33.48
  -7 -11   8    8.83   23.76
   7 -11  -9   -7.34   79.06
  -7 -11   9  -30.93   34.59
   7  11  -9  -12.71   33.62
   7 -11  -9    0.12   51.99
   7  11 -10    5.72   33.86
   7 -11 -10   23.15   46.85
  -7 -11  10   12.75   24.64
   7 -11 -10   27.11   49.27
   7 -11 -11  -10.08   49.78
  -7 -11  11    6.84   34.62
   7 -11 -11    3.46   40.74
   7  11 -11   -0.73   34.21
  -7 -11  12   -5.41   35.12
   7 -11 -12  -10.18   43.12
   7 -11 -12    0.20   41.07
   7  11 -12   44.91   33.82
   7  11 -13   -5.80   38.65
  -7 -11  13  -14.87   39.81
   7 -11 -13    3.89   45.12
   7 -11 -13   13.51   47.42
   7  11 -14   23.51   42.08
  -7 -11  14   53.22   43.06
   7 -11 -14    2.07   42.64
   7 -11 -14   21.48   49.88
   7  12  -1  -13.00   24.27
  -7 -12   1   16.47   34.51
   7  12  -2   -1.07   33.97
  -7 -12   2   31.75   23.84
   7  12  -3  -14.35   33.99
  -7 -12   3  -15.70   34.25
  -7 -12   4    2.24   33.76
   7  12  -4  -32.61   33.87
   7  12  -5   71.91   33.44
  -7 -12   5   21.86   34.05
   7  12  -6    5.30   23.84
  -7 -12   6   41.40   33.16
   7  12  -7   54.77   23.60
  -7 -12   7   43.97   34.18
  -7 -12   8   -1.12   24.36
   7  12  -8   25.37   33.23
  -7 -12   9  -18.90   35.01
   7  12  -9   11.91   33.83
   7  12 -10    8.98   34.27
  -7 -12  10    5.08   24.74
   7 -12 -10   12.91   73.48
   7 -12 -10    0.21   53.09
   7 -12 -11   21.68   61.99
  -7 -12  11   34.03   42.17
   7 -12 -11   35.64   57.94
   7  12 -11    8.93   29.58
   7 -12 -12    6.75   58.19
   7  12 -12    7.55   42.18
   7 -12 -12    3.62   53.83
  -7 -12  12  -26.38   43.31
   7  13  -1    6.64   42.11
  -7 -13   1   40.51   41.57
   7  13  -2  135.21   43.06
  -7 -13   2  110.80   42.30
   7  13  -3   -1.13   30.29
  -7 -13   3   23.95   29.39
   7  13  -4    2.04   38.20
  -7 -13   4  -10.77   41.14
  -7 -13   5  -22.87   41.78
   7  13  -5   50.87   42.30
   7  13  -6   20.07   41.27
  -7 -13   6  -36.33   41.39
   7  13  -7  -51.95   41.93
  -7 -13   7   43.97   40.56
   7  13  -8   -0.79   29.58
  -7 -13   8    2.76   41.68
  -6   0   1    1.35   14.48
   6   0  -1   -2.09   20.41
  -6   0   2  272.29   25.27
   6   0  -2  317.52   25.51
   6   0  -3    0.80   21.11
  -6   0   3    1.12   21.14
  -6   0   4  171.97   23.69
   6   0  -4  254.69   25.38
  -6   0   5   -1.29   21.00
   6   0  -5    1.46   15.00
  -6   0   6   55.64   22.42
   6   0  -6   47.38   21.96
   6   0  -7   11.32   22.63
  -6   0   7   15.88   23.07
   6   0  -8  112.11   17.00
  -6   0   8  105.70   24.02
  -6   0   9   -0.14   19.32
   6   0  -9    2.30   26.04
  -6   0  10  415.19   28.73
   6   0 -10  389.32   27.60
  -6   0  11   -8.25   16.53
   6   0 -11   -4.14   22.16
   6   0 -12    2.40   21.43
  -6   0  12    3.17   22.53
   6   0 -13   15.99   21.38
  -6   0  13   12.29   15.56
   6   0 -14  278.48   24.51
  -6   0  14  277.07   19.34
  -6   0  15   -1.57   15.69
   6   0 -15   -1.82   15.40
   6   0 -16   -6.48   26.99
  -6   0  16   -6.98   19.83
   6   0 -17   -2.25   27.26
  -6   0  17   -3.44   27.97
   6   0 -18   11.15   27.36
  -6   0  18   73.27   19.99
  -6   0  19    4.27   27.85
   6   0 -19   20.66   26.98
  -6   0  20   28.60   24.01
   6   0 -20    4.14   32.97
  -6   0  21  -12.22   34.55
   6   0 -21    6.64   23.49
   6   0 -22   28.32   40.27
  -6   0  22   27.80   29.30
   6   1  -1    6.41   14.92
  -6  -1   1    4.09   20.99
   6  -1  -1    2.01   20.86
  -6   1   1    2.89   21.23
  -6   1   2   73.16   22.40
  -6  -1   2   89.58   21.88
   6  -1  -2   78.32   21.96
   6   1  -2   73.97   22.18
  -6  -1   3   45.09   22.04
   6  -1  -3   71.43   22.48
   6   1  -3   72.00   22.26
  -6   1   3   64.28   22.45
   6  -1  -4   -1.29   21.86
   6   1  -4   -1.41   21.40
  -6  -1   4    2.76   21.43
  -6   1   4   -0.22   21.21
   6  -1  -5   35.27   21.65
  -6  -1   5   26.84   15.44
   6   1  -5   37.31   21.83
  -6   1   5   26.52   21.66
  -6   1   6   28.04   22.64
   6  -1  -6   19.61   21.36
   6   1  -6   23.36   16.06
  -6  -1   6   13.06   22.23
   6  -1  -7    1.51   16.33
  -6   1   7    5.27   23.69
  -6  -1   7   21.10   23.27
   6   1  -7    7.74   22.44
   6   1  -8   95.00   22.96
  -6   1   8   77.65   23.52
  -6  -1   8   78.72   22.80
   6  -1  -8   84.22   22.54
  -6   1   9    7.04   19.46
   6  -1  -9    1.27   18.66
  -6  -1   9    8.73   19.06
   6   1  -9   10.10   18.47
  -6  -1  10   19.88   18.31
   6   1 -10   44.95   24.05
  -6   1  10   33.45   18.13
   6  -1 -10   25.81   24.33
  -6  -1  11   -1.48   22.92
   6  -1 -11   15.94   22.03
   6   1 -11    5.41   15.20
  -6   1  11   11.52   22.78
  -6  -1  12  263.65   19.19
   6   1 -12  189.26   23.59
   6  -1 -12  246.62   18.51
  -6   1  12  247.77   19.43
   6   1 -13   83.46   22.73
   6  -1 -13  177.93   17.82
  -6   1  13  214.31   18.11
  -6  -1  13  217.07   24.12
   6   1 -14   71.69   16.78
   6  -1 -14   71.10   23.11
  -6   1  14   81.64   17.20
  -6  -1  14   50.59   23.96
   6  -1 -15   13.59   21.36
   6   1 -15  -16.04   21.53
  -6   1  15   -2.70   22.27
  -6  -1  15    9.82   22.16
   6  -1 -16   38.61   19.40
   6   1 -16   12.94   27.40
  -6  -1  16   46.37   27.81
  -6   1  16   55.10   27.49
  -6  -1  17    9.78   27.84
   6  -1 -17   10.60   19.56
  -6   1  17   20.10   19.37
   6   1 -17   10.40   27.25
   6  -1 -18  124.07   20.90
  -6  -1  18  162.45   28.55
   6   1 -18  162.96   27.82
  -6   1  18  151.07   28.81
  -6  -1  19   13.29   20.04
  -6   1  19   -1.99   27.98
   6  -1 -19   10.04   18.96
   6   1 -19   14.28   27.21
  -6   1  20   22.10   23.79
   6  -1 -20  -13.83   33.38
   6   1 -20   29.48   32.93
  -6  -1  20   38.98   33.25
  -6   1  21   41.30   34.24
  -6  -1  21   -4.82   24.01
   6  -1 -21    1.73   33.59
   6   1 -21   10.03   33.61
  -6   1  22   24.15   41.50
   6  -1 -22  -18.25   28.92
   6   1 -22   30.53   28.27
  -6  -1  22   28.65   41.31
   6  -1 -22  -46.73   42.05
  -6  -2   1  102.86   23.43
  -6   2   1   94.79   29.15
  -6   2   1   94.16   24.84
   6  -2  -1  120.88   24.55
   6   2  -1   97.30   17.44
   6  -2  -2   39.04   22.27
  -6   2   2   37.02   27.69
  -6  -2   2   38.15   21.97
   6   2  -2   33.63   22.03
  -6   2   3  112.33   24.16
   6   2  -3  123.17   23.10
   6  -2  -3  114.72   29.03
  -6  -2   3  121.89   17.83
   6  -2  -4  156.88   26.19
  -6   2   4  132.22   24.47
   6   2  -4  179.37   18.75
  -6  -2   4   46.47   23.04
   6   2  -5  106.53   24.14
  -6   2   5  112.46   24.69
   6  -2  -5   82.37   28.64
  -6  -2   5  101.17   17.56
   6  -2  -6  129.63   24.37
  -6   2   6   74.30   24.33
  -6  -2   6   78.16   24.38
   6   2  -6   74.15   17.39
   6  -2  -7  117.59   23.76
  -6   2   7  130.33   24.60
  -6  -2   7  126.38   17.87
   6   2  -7  140.92   23.49
  -6   2   8 1211.40   40.06
  -6  -2   8  940.50   34.67
   6  -2  -8  490.51   25.98
   6   2  -8  944.80   34.39
   6  -2  -9  139.07   26.77
  -6  -2   9  122.50   26.47
   6   2  -9  130.46   25.87
  -6   2   9  138.01   27.09
  -6  -2  10  156.55   18.76
   6  -2 -10  201.18   25.29
   6   2 -10  167.90   24.72
  -6   2  10  185.05   25.40
  -6  -2  11    8.31   22.09
   6  -2 -11    4.17   22.11
   6   2 -11   -8.84   22.08
  -6   2  11    0.04   22.59
  -6  -2  12   71.55   22.34
   6   2 -12   55.32   15.34
   6  -2 -12   42.75   22.17
  -6   2  12   42.79   22.41
  -6  -2  13   94.79   23.24
  -6   2  13   78.37   22.83
   6  -2 -13  108.61   16.25
   6   2 -13   75.31   16.00
   6   2 -14    5.77   15.70
   6  -2 -14   -2.82   21.72
  -6   2  14    3.19   15.50
  -6  -2  14    8.64   22.00
   6   2 -15    2.03   21.39
  -6   2  15    3.72   22.00
   6  -2 -15    6.10   21.41
  -6  -2  15  -26.85   22.41
   6  -2 -16  104.45   28.06
   6   2 -16   82.63   19.58
  -6   2  16  106.30   20.06
  -6  -2  16   79.80   20.22
   6   2 -17   34.23   27.58
  -6   2  17  122.82   28.85
   6  -2 -17  172.83   28.80
  -6  -2  17  163.06   28.31
  -6   2  18   15.41   27.87
   6  -2 -18   38.45   27.45
   6   2 -18    5.98   27.70
  -6  -2  18   23.66   27.64
  -6   2  19    2.74   23.74
   6  -2 -19   19.21   29.73
  -6  -2  19   17.86   33.23
   6   2 -19   -0.36   33.47
  -6   2  20    7.82   23.95
  -6  -2  20   14.09   24.23
   6  -2 -20    3.94   23.93
   6   2 -20   29.19   33.53
  -6   2  21   27.84   24.01
   6   2 -21   23.07   33.27
  -6  -2  21   11.08   34.18
   6  -2 -21   -5.47   24.27
   6  -2 -21   17.30   33.80
  -6   2  22  -26.95   29.79
   6  -2 -22   26.32   29.01
  -6  -2  22  -14.66   29.73
   6   2 -22    8.66   40.81
   6  -2 -22    7.27   41.52
   6  -3  -1  380.92   31.49
  -6   3   1  440.69   37.02
   6   3  -1  445.86   26.80
  -6   3   1  491.69   38.09
  -6  -3   1  447.28   21.60
  -6  -3   2  450.34   22.49
   6  -3  -2  538.59   36.70
   6   3  -2  556.19   29.20
  -6   3   2  436.88   38.96
  -6  -3   3  516.81   23.70
   6   3  -3  538.88   28.84
   6  -3  -3  549.69   40.40
  -6   3   3  359.48   32.82
   6  -3  -4  356.25   37.16
   6   3  -4  288.28   26.34
  -6   3   4  151.25   31.79
  -6  -3   4  260.27   20.32
  -6   3   5   26.07   23.79
  -6  -3   5   32.84   17.15
   6   3  -5   25.77   23.48
   6  -3  -5   38.64   28.28
  -6   3   6    4.09   22.67
  -6  -3   6   -2.85   16.28
   6  -3  -6    3.16   21.48
   6   3  -6    6.64   22.59
   6   3  -7  446.89   30.66
  -6  -3   7 1253.02   36.69
   6  -3  -7  755.50   36.12
  -6   3   7  828.95   37.93
   6   3  -8   54.12   25.61
  -6  -3   8   18.20   25.49
   6  -3  -8   50.63   26.10
  -6   3   8   55.44   26.33
  -6  -3   9   14.88   23.93
   6  -3  -9   27.52   23.86
  -6   3   9    0.54   24.50
   6   3  -9   20.92   23.67
  -6  -3  10   84.92   16.88
   6  -3 -10   95.29   17.56
   6   3 -10  121.08   23.27
  -6   3  10  118.91   23.76
  -6  -3  11   58.95   16.09
   6  -3 -11   66.71   22.44
  -6   3  11   82.68   22.70
   6   3 -11   51.97   22.33
  -6  -3  12   59.72   22.28
   6   3 -12   63.02   22.32
   6  -3 -12   69.07   22.50
  -6   3  12   51.69   22.46
  -6  -3  13   44.50   22.66
   6  -3 -13   52.63   22.16
  -6   3  13   55.61   22.51
   6   3 -13   48.45   22.35
  -6  -3  14   -5.76   15.41
   6   3 -14   -4.76   22.05
  -6   3  14    6.50   21.91
   6  -3 -14   -2.33   15.42
  -6   3  15   88.88   28.66
   6  -3 -15  113.29   28.56
   6   3 -15  127.44   28.21
  -6  -3  15  104.13   20.67
  -6   3  16  170.32   21.12
   6  -3 -16  178.38   28.32
   6   3 -16  168.79   20.44
  -6  -3  16  172.70   28.18
   6  -3 -17    1.08   19.43
  -6   3  17    0.27   19.23
  -6  -3  17   -7.47   19.25
   6   3 -17   -2.08   27.34
   6  -3 -18   27.85   19.99
  -6   3  18   16.53   19.65
   6   3 -18   23.95   27.69
  -6  -3  18   29.88   19.54
  -6   3  19    3.76   23.56
   6  -3 -19    3.47   33.71
  -6  -3  19   10.02   33.17
   6   3 -19    7.29   23.52
   6  -3 -19    7.95   33.58
   6  -3 -20   -5.37   34.20
   6   3 -20    4.78   23.72
   6  -3 -20  -39.84   33.87
  -6  -3  20   -7.75   33.48
  -6   3  20   22.66   23.45
  -6  -3  21   13.22   24.04
   6  -3 -21  -38.85   38.51
   6   3 -21    9.09   23.96
   6  -3 -21   23.43   37.32
  -6   3  21   12.52   37.37
   6   3 -22   34.64   28.84
  -6   4   1   94.70   45.47
  -6  -4   1  102.77   27.02
  -6   4   1  101.85   40.61
   6   4  -1   99.86   26.93
   6  -4  -2   -0.85   32.43
  -6   4   2    0.10   32.76
  -6  -4   2   -2.67   19.40
   6   4  -2    0.29   19.11
  -6   4   2    1.25   37.03
   6  -4  -3   60.55   40.54
   6   4  -3   66.69   25.05
  -6  -4   3   31.25   28.13
  -6   4   3   36.28   39.91
   6   4  -4   68.83   20.10
   6  -4  -4   63.42   45.42
  -6  -4   4   75.49   20.23
  -6   4   4   76.11   41.04
   6   4  -5   37.99   27.32
  -6   4   5   40.54   38.93
  -6  -4   5   47.49   27.65
   6  -4  -5   71.27   38.76
  -6  -4   6   15.99   19.22
   6  -4  -6    7.99   25.08
  -6   4   6   18.51   32.50
   6   4  -6    8.62   26.97
  -6  -4   7  478.28   28.74
   6   4  -7  540.39   23.20
  -6   4   7  972.05   39.38
   6  -4  -7  467.34   36.65
  -6   4   8   19.39   23.97
   6  -4  -8   15.35   23.51
  -6  -4   8   -3.61   16.98
   6   4  -8   17.60   16.54
   6  -4  -9   41.17   22.98
  -6   4   9   31.53   22.97
  -6  -4   9   21.93   22.73
   6   4  -9   36.11   22.59
   6  -4 -10  247.50   25.37
  -6   4  10  284.89   25.69
  -6  -4  10  265.32   24.10
   6   4 -10  252.32   18.40
   6   4 -11   37.86   15.96
  -6  -4  11   34.05   21.85
  -6   4  11   36.95   22.36
   6  -4 -11   40.50   22.14
  -6   4  12   48.50   22.49
  -6  -4  12   40.04   22.06
   6   4 -12   37.34   22.52
   6  -4 -12   37.94   16.03
  -6  -4  13  218.29   17.94
   6  -4 -13  253.42   24.56
  -6   4  13  259.20   24.66
   6   4 -13  235.02   18.03
  -6  -4  14   64.15   22.12
  -6   4  14   47.81   22.25
   6  -4 -14   40.99   22.19
   6   4 -14   26.16   22.18
  -6  -4  15    2.39   27.12
   6   4 -15   -1.16   27.38
   6  -4 -15   -0.40   27.49
  -6   4  15   -6.60   19.66
  -6   4  16   29.55   19.50
   6  -4 -16   31.62   27.18
   6  -4 -16   20.95   27.95
   6   4 -16   15.48   19.45
  -6  -4  16   25.26   27.09
   6   4 -17   -4.15   27.26
  -6   4  17  -10.07   19.35
   6  -4 -17  -12.99   28.22
  -6  -4  17   14.20   18.64
   6  -4 -17    0.44   27.03
   6   4 -18  -15.56   28.20
   6  -4 -18   49.17   19.56
   6  -4 -18   54.28   20.56
  -6  -4  18   77.37   27.12
  -6   4  18   38.80   27.36
  -6  -4  19    2.92   33.23
   6  -4 -19    4.32   34.11
   6   4 -19   28.09   23.72
   6  -4 -19   -4.54   23.67
  -6   4  19   -0.17   33.50
   6  -4 -20  -15.33   24.36
  -6  -4  20   25.84   33.06
   6   4 -20   10.01   23.72
   6  -4 -20    4.60   33.20
  -6   4  20  -22.56   33.45
   6  -4 -21  -19.73   40.33
  -6  -4  21   14.68   28.38
   6   4 -21    6.71   28.94
  -6   4  21   18.38   40.42
   6  -4 -21    9.44   41.83
  -6  -5   1   -7.28   16.97
   6   5  -1  -13.06   16.65
  -6  -5   2   80.84   17.79
   6   5  -2   73.38   17.18
   6   5  -3   84.58   18.39
  -6  -5   3  255.53   26.89
   6   5  -4   72.90   24.62
  -6  -5   4   49.09   24.94
   6  -5  -5   31.13   41.70
   6  -5  -5   12.86   32.62
   6   5  -5   35.10   23.73
  -6  -5   5   23.33   24.54
  -6   5   5   24.35   37.19
  -6   5   6    0.19   22.86
   6  -5  -6    0.56   22.66
   6  -5  -6    0.02   36.00
   6   5  -6  -13.07   16.26
  -6  -5   6   -0.73   23.68
   6  -5  -7   20.35   28.05
  -6   5   7   16.61   23.11
  -6  -5   7   16.40   23.34
   6  -5  -7   26.60   28.38
   6   5  -7   -7.08   22.87
  -6   5   8   50.05   17.31
  -6  -5   8   35.82   22.32
   6  -5  -8   98.30   29.10
   6  -5  -8   92.12   29.32
   6   5  -8   95.11   23.09
  -6   5   9    4.25   15.54
   6   5  -9    3.59   15.75
   6  -5  -9   -1.07   22.26
  -6  -5   9    0.90   22.15
   6  -5  -9  -13.35   22.52
   6  -5 -10  414.12   27.12
  -6  -5  10  423.02   25.39
  -6   5  10  441.09   27.78
   6   5 -10  423.42   25.58
   6  -5 -10  460.44   32.15
   6  -5 -11   -6.59   22.31
   6  -5 -11   -9.37   22.40
  -6  -5  11    3.99   21.87
  -6   5  11  -19.52   22.57
   6   5 -11    8.01   22.07
   6  -5 -12  238.61   29.46
   6  -5 -12  297.29   25.39
  -6  -5  12  192.29   17.62
   6   5 -12  205.05   17.58
  -6   5  12  109.80   18.48
  -6  -5  13   -7.42   21.85
   6   5 -13    6.67   22.08
   6  -5 -13   11.51   22.30
   6  -5 -13    0.62   21.96
  -6   5  13    5.29   22.03
   6  -5 -14    3.38   27.75
  -6  -5  14   -6.89   26.94
   6  -5 -14   -2.83   27.38
   6   5 -14   11.52   27.21
  -6   5  14   14.92   19.25
  -6  -5  15    9.34   26.62
   6   5 -15   -6.79   27.33
   6  -5 -15    8.60   28.00
   6  -5 -15    1.97   27.12
  -6   5  15   13.41   27.24
   6  -5 -16  -13.76   28.07
   6   5 -16   -4.04   27.64
   6  -5 -16  -10.74   27.22
  -6   5  16   11.46   27.03
  -6  -5  16   -3.29   26.52
   6  -5 -17   22.70   26.73
   6  -5 -17   16.82   27.95
   6   5 -17    0.45   19.48
  -6   5  17   17.67   18.88
  -6  -5  17    7.71   26.96
   6  -5 -18   20.77   34.80
   6   5 -18   40.69   34.01
   6  -5 -18   25.19   24.13
  -6  -5  18   45.87   33.11
  -6   5  18   49.06   33.08
   6  -5 -19   -2.58   33.15
  -6   5  19    3.58   33.32
   6   5 -19  -10.35   23.69
  -6  -5  19  -24.82   33.16
   6  -5 -19   13.51   34.33
   6   5 -20  -19.79   24.36
   6  -5 -20   -2.52   33.49
   6  -5 -20   14.42   24.43
  -6  -5  20  -17.45   36.97
  -6   5  20  -15.68   37.29
   6  -5 -21    9.64   41.24
   6   5 -21  -28.02   41.84
  -6  -5  21    9.23   28.32
   6  -5 -21  -23.74   43.14
  -6  -6   1    9.15   22.54
   6   6  -1   18.80   21.49
  -6  -6   2   85.63   23.21
   6   6  -2   79.95   16.45
   6   6  -3  118.57   22.93
  -6  -6   3  107.50   17.24
   6   6  -4   43.20   22.19
  -6  -6   4   61.80   16.69
  -6  -6   5   65.98   23.12
   6   6  -5   68.06   22.18
   6  -6  -5   20.28   40.23
   6  -6  -6   12.25   30.10
   6  -6  -6   10.50   26.91
   6   6  -6   15.75   21.58
  -6  -6   6    3.93   22.50
  -6   6   6   10.91   26.21
   6   6  -7    3.83   15.64
   6  -6  -7   -4.41   27.41
   6  -6  -7    3.10   25.78
  -6  -6   7    7.20   22.48
  -6   6   7    6.87   25.85
   6  -6  -8   42.32   21.87
  -6  -6   8   55.74   16.47
   6   6  -8   59.07   23.04
   6  -6  -8   75.20   28.45
  -6   6   8   96.03   23.43
   6   6  -9   69.76   22.96
   6  -6  -9   60.77   27.66
  -6   6   9   62.09   27.18
  -6  -6   9   37.91   22.99
   6  -6  -9  130.44   23.70
  -6  -6  10   19.85   21.76
   6  -6 -10   -4.15   22.42
   6   6 -10    0.71   22.22
  -6   6  10    9.31   26.58
   6  -6 -10   -0.15   21.58
  -6  -6  11   84.92   21.97
   6  -6 -11   32.61   22.72
  -6   6  11   38.78   22.57
   6   6 -11   39.78   22.56
   6  -6 -11   29.36   16.31
   6  -6 -12   95.29   23.49
  -6  -6  12   78.36   22.35
   6   6 -12  111.84   22.91
  -6   6  12   96.07   23.19
   6  -6 -12  117.28   23.07
  -6  -6  13   -3.57   19.31
   6  -6 -13    0.11   28.09
  -6   6  13   -8.70   27.40
   6   6 -13    4.42   27.27
   6  -6 -13   -6.97   27.41
  -6   6  14   19.51   27.73
  -6  -6  14   -1.25   27.33
   6  -6 -14   15.16   28.37
   6   6 -14   17.07   19.41
   6  -6 -14   12.71   27.65
  -6   6  15    1.65   27.79
  -6  -6  15   35.87   26.99
   6  -6 -15   10.78   28.56
   6  -6 -15    5.47   19.87
   6   6 -15    1.96   19.78
   6  -6 -16   75.61   29.50
   6   6 -16   96.61   20.41
   6  -6 -16  108.49   29.28
  -6   6  16   98.33   28.71
  -6  -6  16  106.90   19.65
   6  -6 -17   34.45   24.52
   6   6 -17   11.89   33.40
  -6   6  17   34.57   33.77
   6  -6 -17   44.50   33.52
  -6  -6  17   14.18   22.88
   6  -6 -18  -21.94   35.03
   6   6 -18   13.49   33.87
  -6   6  18  -36.25   33.91
   6  -6 -18   -2.94   33.62
  -6  -6  18    3.65   23.37
   6   6 -19    4.67   33.92
   6  -6 -19   -9.33   25.26
  -6   6  19   19.42   33.48
   6  -6 -19    7.58   33.62
  -6  -6  19    9.61   22.99
  -6   6  20   37.00   40.84
   6  -6 -20   11.08   40.67
   6  -6 -20  -10.95   43.38
   6   6 -20    0.30   29.14
  -6  -6  20    1.54   40.07
  -6  -7   1    6.29   22.24
   6   7  -1    9.60   21.05
  -6  -7   2   38.40   22.50
   6   7  -2   43.46   21.19
   6   7  -3    0.39   21.23
  -6  -7   3   -9.34   22.15
   6   7  -4    1.74   21.16
  -6  -7   4    6.01   21.92
   6   7  -5  352.90   19.29
  -6  -7   5  296.75   24.87
   6  -7  -6  168.64   36.49
   6  -7  -6  204.87   40.80
   6   7  -6  179.68   23.80
  -6  -7   6  178.49   18.09
  -6  -7   7  119.80   23.51
   6  -7  -7   89.10   29.47
   6  -7  -7  119.50   33.31
   6   7  -7  116.25   22.90
   6  -7  -8   13.66   26.36
  -6   7   8   16.79   25.99
   6  -7  -8    5.67   27.63
  -6  -7   8   10.51   15.89
   6   7  -8   -5.56   22.41
   6  -7  -9   66.62   28.19
  -6  -7   9   50.03   16.39
   6  -7  -9   73.73   26.69
  -6   7   9   46.97   27.07
   6   7  -9   71.19   22.78
  -6   7  10    3.86   21.63
   6  -7 -10    4.36   22.01
  -6  -7  10   -2.43   22.20
   6  -7 -10   -2.30   21.23
   6   7 -10    2.08   15.95
   6  -7 -11   51.26   27.12
   6  -7 -11   46.72   28.02
  -6  -7  11   39.48   28.01
   6   7 -11   31.18   20.07
  -6   7  11   50.13   27.52
   6  -7 -12   55.22   29.08
  -6  -7  12  158.97   21.01
   6  -7 -12  172.88   29.14
  -6   7  12  192.93   35.30
   6   7 -12  171.81   28.69
   6  -7 -13   10.03   28.19
  -6  -7  13   18.03   27.13
  -6   7  13   12.86   27.48
   6   7 -13   13.80   19.37
   6  -7 -13   19.07   27.28
  -6   7  14   -4.87   27.39
  -6  -7  14   -8.31   27.51
   6  -7 -14   -6.15   28.70
   6  -7 -14    8.67   19.45
   6   7 -14   -7.01   27.58
  -6  -7  15    8.04   19.09
   6  -7 -15    5.45   28.93
  -6   7  15   18.49   27.57
   6  -7 -15   -2.87   19.60
   6   7 -15   10.62   27.72
  -6  -7  16   -3.78   33.02
   6  -7 -16    8.60   34.98
   6  -7 -16    0.64   24.13
  -6   7  16   16.85   33.84
   6   7 -16   18.30   33.06
  -6   7  17   22.73   34.13
   6  -7 -17  -22.29   35.38
   6   7 -17    6.89   24.03
   6  -7 -17   23.30   34.14
  -6  -7  17   50.35   32.46
  -6   7  18   23.17   33.98
   6  -7 -18   14.93   34.15
   6   7 -18   22.00   34.01
  -6  -7  18    4.86   33.45
   6  -7 -18   12.52   25.23
   6  -7 -19  -12.11   41.60
   6  -7 -19  -24.90   43.30
   6   7 -19   52.90   40.96
  -6  -7  19  -22.31   40.55
  -6   7  19    4.88   41.61
   6   8  -1   40.86   21.86
  -6  -8   1   28.29   16.26
   6   8  -2   79.17   21.89
  -6  -8   2   56.21   23.33
   6   8  -3   59.00   21.64
  -6  -8   3   89.10   22.90
   6   8  -4   43.02   15.57
  -6  -8   4   56.80   23.00
   6   8  -5  335.48   18.71
  -6  -8   5  288.95   19.22
   6   8  -6   37.53   15.99
   6  -8  -6   35.16   36.00
   6  -8  -6   16.65   35.89
  -6  -8   6   29.00   23.15
   6   8  -7   21.75   15.74
  -6  -8   7   20.60   16.08
   6  -8  -7   23.38   31.57
   6  -8  -7   25.71   32.46
   6   8  -8   18.78   22.39
   6  -8  -8   30.47   27.92
   6  -8  -8   18.62   27.56
  -6  -8   8   14.82   16.19
   6   8  -9  111.60   20.49
   6  -8  -9   98.90   29.41
   6  -8  -9  126.89   34.99
  -6  -8   9  108.87   20.96
  -6   8  10  148.27   28.65
   6  -8 -10  124.73   29.65
  -6  -8  10  141.47   20.90
   6  -8 -10  153.67   34.32
   6   8 -10  149.62   28.68
   6   8 -11   -2.22   28.22
   6  -8 -11    0.90   28.02
  -6  -8  11   -5.15   19.60
  -6   8  11    3.54   26.89
   6  -8 -11   11.44   32.92
   6  -8 -12   -9.89   27.09
   6  -8 -12    0.74   28.11
   6   8 -12   -4.01   19.88
  -6  -8  12   20.57   27.54
  -6   8  12    8.80   27.16
  -6  -8  13   35.82   19.80
   6  -8 -13   60.51   27.55
   6  -8 -13   40.46   28.95
  -6   8  13   72.28   28.02
   6   8 -13   30.21   28.26
  -6  -8  14   39.84   28.32
   6  -8 -14   50.47   29.33
  -6   8  14   84.66   34.34
   6   8 -14   74.90   28.23
   6  -8 -14   69.84   28.10
   6  -8 -15   -1.74   35.37
   6   8 -15   18.90   24.27
  -6  -8  15   30.09   33.56
  -6   8  15   11.49   34.49
   6  -8 -15   55.53   33.76
  -6  -8  16   -4.58   24.06
   6  -8 -16   24.36   35.21
  -6   8  16   29.01   34.09
   6  -8 -16   30.80   23.89
   6   8 -16   11.44   33.83
  -6   8  17   -2.74   35.12
   6  -8 -17    3.47   36.20
   6   8 -17   13.13   33.94
   6  -8 -17    4.90   34.68
  -6  -8  17   12.46   23.76
   6  -8 -18   25.50   43.43
  -6   8  18   24.05   42.00
   6  -8 -18   14.12   29.14
   6   8 -18   22.87   41.24
  -6  -8  18   -5.69   29.13
  -6  -9   1   31.33   27.93
   6   9  -1   38.32   19.26
   6   9  -2    4.74   18.99
  -6  -9   2   17.54   24.94
   6   9  -3  150.78   25.42
  -6  -9   3  138.90   20.73
   6   9  -4   21.47   19.09
  -6  -9   4   12.38   19.92
   6   9  -5   12.12   19.52
  -6  -9   5   45.67   19.71
   6   9  -6   -7.28   27.19
  -6  -9   6  -21.51   28.57
  -6  -9   7  181.83   30.22
   6  -9  -7  257.17   49.05
   6   9  -7  252.46   28.63
   6  -9  -7  129.32   47.65
  -6  -9   8  -14.78   28.26
   6   9  -8   18.58   28.06
   6  -9  -8   19.98   40.11
   6  -9  -8   37.32   39.64
   6   9  -9  143.98   28.63
   6  -9  -9  130.47   36.05
  -6  -9   9  112.16   28.92
   6  -9  -9  152.43   36.32
   6   9 -10  105.06   28.22
   6  -9 -10   42.36   30.54
   6  -9 -10   65.73   34.69
  -6  -9  10   99.79   28.67
   6   9 -11   85.75   28.87
   6  -9 -11   49.83   28.39
  -6  -9  11   70.13   28.58
   6  -9 -11  105.21   28.68
   6  -9 -12    6.81   34.73
  -6  -9  12  -12.30   28.36
   6  -9 -12    3.56   27.24
   6   9 -12   -0.50   28.04
   6  -9 -13   -1.39   27.32
   6  -9 -13   -3.51   38.06
  -6   9  13   -4.22   27.21
  -6  -9  13    3.59   19.88
   6   9 -13   23.81   30.77
   6  -9 -14  -16.60   43.56
   6  -9 -14   15.41   33.25
  -6  -9  14  -11.59   34.37
   6   9 -14   21.80   33.83
  -6   9  14   -0.15   33.57
  -6  -9  15   31.80   34.40
   6  -9 -15   22.17   35.56
   6  -9 -15   27.14   35.00
   6   9 -15   20.15   34.57
  -6   9  15   41.19   33.96
  -6  -9  16   25.33   34.20
  -6   9  16    2.09   34.04
   6  -9 -16   -7.24   36.01
   6   9 -16  -26.39   34.69
   6  -9 -16   33.68   33.69
   6  -9 -17    8.83   43.58
  -6   9  17   38.83   41.41
   6  -9 -17    7.72   41.99
   6   9 -17   21.09   29.48
  -6  -9  17  -11.16   42.01
   6  10  -1  101.50   28.01
  -6 -10   1   80.91   28.60
   6  10  -2   14.29   27.02
  -6 -10   2   -4.89   28.15
   6  10  -3   13.35   27.06
  -6 -10   3   -9.72   28.16
   6  10  -4   80.16   27.33
  -6 -10   4   42.06   28.37
   6  10  -5   97.22   19.89
  -6 -10   5   86.13   28.45
  -6 -10   6  -12.46   28.02
   6  10  -6    7.90   26.96
   6 -10  -7   54.50   59.62
  -6 -10   7   47.94   28.82
   6  10  -7   50.46   19.48
   6 -10  -7   62.79   53.91
   6 -10  -8   19.23   39.22
   6  10  -8   12.62   27.44
   6 -10  -8   15.10   39.28
  -6 -10   8    8.37   20.18
   6  10  -9   50.78   28.17
   6 -10  -9    7.47   36.09
   6 -10  -9   72.82   34.69
  -6 -10   9   41.49   20.56
   6  10 -10   -2.95   19.97
   6 -10 -10   -7.79   34.75
  -6 -10  10   -1.64   28.16
   6 -10 -10   -5.67   28.26
   6  10 -11  -13.12   31.11
   6 -10 -11    1.97   31.13
  -6 -10  11   21.32   31.29
   6 -10 -11   -0.36   36.50
   6  10 -12    7.84   34.14
   6 -10 -12    1.23   34.51
  -6 -10  12   20.60   24.39
   6 -10 -12    6.89   33.35
   6 -10 -13    7.29   33.36
   6 -10 -13    8.35   35.17
  -6 -10  13   28.51   34.75
   6  10 -13   22.36   24.32
   6 -10 -14   13.20   35.14
  -6 -10  14   16.55   35.05
   6 -10 -14   -2.48   33.52
   6  10 -14    6.13   34.41
  -6 -10  15   19.00   34.92
   6 -10 -15   -8.89   36.09
   6 -10 -15    7.32   33.80
   6  10 -15   39.32   38.16
  -6 -10  16   27.20   42.43
   6 -10 -16   53.46   43.93
   6 -10 -16   63.95   41.43
   6  10 -16   14.12   43.16
   6  11  -1    8.63   19.99
  -6 -11   1   18.29   28.41
   6  11  -2   20.20   27.80
  -6 -11   2   17.05   28.04
   6  11  -3   -0.42   27.39
  -6 -11   3   18.20   19.47
  -6 -11   4   49.91   28.58
   6  11  -4   66.77   27.83
   6  11  -5   32.44   27.29
  -6 -11   5    9.80   28.03
   6  11  -6   21.05   27.01
  -6 -11   6   18.12   27.57
   6  11  -7   12.66   27.72
  -6 -11   7   13.37   27.96
   6  11  -8   19.65   23.73
   6 -11  -8   27.03   52.86
   6 -11  -8   24.56   58.75
  -6 -11   8   23.26   24.12
   6 -11  -9  123.13   44.81
   6 -11  -9  118.91   43.45
  -6 -11   9   82.98   35.47
   6  11  -9  124.13   34.27
   6  11 -10   22.61   34.46
   6 -11 -10   50.29   42.83
  -6 -11  10   27.68   34.88
   6 -11 -10   41.45   34.15
   6  11 -11   35.83   33.66
   6 -11 -11    4.31   34.19
  -6 -11  11   11.47   24.87
   6 -11 -11    6.53   42.30
   6  11 -12    6.87   34.83
  -6 -11  12   28.46   35.19
   6 -11 -12   30.02   33.91
   6 -11 -12   -0.38   43.18
   6  11 -13   -4.37   34.71
  -6 -11  13    7.01   35.38
   6 -11 -13    2.15   43.04
   6 -11 -13   16.87   41.20
   6  11 -14   88.01   42.98
  -6 -11  14   85.94   43.50
   6 -11 -14   55.22   53.70
   6 -11 -14  110.11   50.31
   6  12  -1    2.83   34.22
  -6 -12   1    9.43   34.08
   6  12  -2    1.80   24.17
  -6 -12   2   -9.82   23.81
   6  12  -3   13.65   33.85
  -6 -12   3   12.31   33.79
   6  12  -4    2.59   33.83
  -6 -12   4    1.24   33.55
  -6 -12   5  -19.54   41.35
   6  12  -5  -15.38   33.66
   6  12  -6   11.67   24.01
  -6 -12   6   21.30   33.62
   6  12  -7  -19.08   34.33
  -6 -12   7   -0.52   34.05
   6  12  -8   13.03   33.66
  -6 -12   8   13.99   24.60
   6 -12  -9   61.77   60.79
   6  12  -9   29.55   34.42
   6 -12  -9   62.31   54.69
  -6 -12   9   43.17   35.10
   6 -12 -10   55.32   49.01
   6  12 -10   24.87   34.88
  -6 -12  10   32.17   35.47
   6 -12 -10   41.28   45.44
   6 -12 -11   18.17   50.26
   6 -12 -11   20.35   52.54
   6  12 -11   30.94   41.36
  -6 -12  11   11.08   42.54
   6  12 -12   34.88   41.86
   6 -12 -12    7.95   42.55
  -6 -12  12   10.78   29.84
   6 -12 -12    9.30   52.39
   6  13  -1    9.62   35.64
  -6 -13   1   16.97   34.64
   6  13  -2   27.33   35.07
  -6 -13   2    1.58   34.79
   6  13  -3   -3.43   35.07
  -6 -13   3   21.01   33.97
   6  13  -4   11.88   24.42
  -6 -13   4  -27.14   34.13
  -6 -13   5  -24.06   34.83
   6  13  -5   55.81   34.39
   6  13  -6   14.39   38.23
  -6 -13   6   29.51   37.40
  -6 -13   7  -16.37   41.84
   6  13  -7    4.63   29.19
   6  13  -8   32.34   41.61
  -6 -13   8   17.13   41.96
  -6 -13   9  -31.61   42.70
   6  13  -9  -21.90   41.68
   6 -13  -9   -0.46   57.67
  -5   0   1 2803.54   54.08
   5   0  -1 3111.56   57.75
   5   0  -2   -9.53   21.45
  -5   0   2    3.15   21.69
   5   0  -3  509.48   30.75
  -5   0   3  482.36   29.74
   5   0  -4   -1.54   21.12
  -5   0   4    4.44   21.05
   5   0  -5  141.04   22.26
  -5   0   5   80.61   21.67
  -5   0   6   -0.68   20.77
   5   0  -6    2.71   19.88
  -5   0   7 1134.43   34.54
   5   0  -7 1043.55   33.11
  -5   0   8   -5.31   23.96
   5   0  -8    6.81   15.94
   5   0  -9   -1.88   21.83
  -5   0   9   -8.63   20.15
  -5   0  10   10.37   18.34
   5   0 -10    4.57   25.17
   5   0 -11    2.78   23.17
  -5   0  11   10.56   23.74
   5   0 -12   -7.24   21.87
  -5   0  12    4.49   15.24
   5   0 -13    4.24   21.52
  -5   0  13   -5.07   15.59
   5   0 -14    3.97   21.38
  -5   0  14    7.59   15.57
   5   0 -15   48.60   22.43
  -5   0  15   43.02   22.79
  -5   0  16  -20.59   28.20
   5   0 -16    1.59   19.35
   5   0 -17   83.98   20.34
  -5   0  17  104.17   20.54
   5   0 -18   -0.35   27.03
  -5   0  18   12.15   27.60
  -5   0  19   15.53   31.17
   5   0 -19   13.57   30.36
   5   0 -20   12.73   23.67
  -5   0  20    9.80   24.07
  -5   0  21   36.66   34.57
   5   0 -21    8.23   33.65
   5   0 -22  -33.13   41.68
  -5   0  22  -26.00   42.09
   5   0 -22  -29.40   41.00
  -5   1   1  420.13   28.43
  -5  -1   1  408.15   22.02
   5  -1  -1  434.81   29.17
   5   1  -1  402.35   26.05
   5   1  -2  458.42   27.65
  -5  -1   2  417.53   27.29
   5  -1  -2  512.94   31.19
  -5   1   2  367.41   28.98
   5  -1  -3  204.57   30.53
   5   1  -3  187.90   24.61
  -5   1   3  178.68   25.17
  -5  -1   3  186.89   19.37
   5   1  -4  639.28   30.03
  -5   1   4  221.51   25.16
   5  -1  -4  581.34   31.32
  -5  -1   4  368.63   26.72
  -5   1   5  143.60   23.32
  -5  -1   5  106.29   17.01
   5   1  -5  130.62   22.24
   5  -1  -5   70.57   15.94
  -5  -1   6    3.75   20.58
  -5   1   6   -0.51   21.40
   5   1  -6    2.63   14.37
   5  -1  -6    0.49   20.11
  -5   1   7    7.54   22.98
   5   1  -7   27.43   15.93
  -5  -1   7   25.08   22.06
   5  -1  -7   34.30   21.96
   5   1  -8    4.17   15.89
  -5   1   8    3.87   23.40
   5  -1  -8    7.25   22.84
  -5  -1   8    1.45   16.24
   5  -1  -9  225.53   29.48
  -5  -1   9  414.23   31.10
   5   1  -9  391.08   30.32
  -5   1   9  411.54   31.34
  -5  -1  10   21.19   18.04
   5   1 -10   18.62   24.80
   5  -1 -10    9.85   24.63
  -5   1  10   15.12   17.85
  -5  -1  11    2.79   23.35
   5   1 -11    5.06   22.74
   5  -1 -11   -3.52   22.74
  -5   1  11   -3.85   23.24
   5   1 -12  126.02   17.03
   5  -1 -12  123.15   16.85
  -5   1  12  119.29   23.71
  -5  -1  12  137.76   23.32
   5   1 -13  282.14   23.96
  -5   1  13  230.29   18.91
   5  -1 -13  262.37   24.06
  -5  -1  13  256.66   24.31
   5   1 -14  337.66   24.84
   5  -1 -14  329.77   25.03
  -5   1  14  424.03   26.02
  -5  -1  14  377.05   25.62
  -5   1  15   15.83   21.90
   5  -1 -15   -1.03   15.22
   5   1 -15   15.58   21.61
  -5  -1  15    0.32   22.22
   5  -1 -16   13.32   26.76
  -5  -1  16  -19.16   27.97
   5   1 -16   -6.06   19.25
  -5   1  16    6.53   27.36
  -5  -1  17   15.49   19.74
   5  -1 -17   -7.98   27.14
   5   1 -17   14.59   19.10
  -5   1  17   21.57   27.34
  -5   1  18   21.43   27.95
   5  -1 -18   27.40   27.21
   5   1 -18   10.66   19.42
  -5  -1  18    4.98   27.59
   5   1 -19   -8.52   30.46
   5  -1 -19   16.06   23.14
  -5  -1  19   -6.10   24.21
  -5   1  19  -14.23   31.19
  -5   1  20   14.86   24.38
  -5  -1  20   27.98   33.89
   5  -1 -20  -28.45   33.29
   5   1 -20    1.57   33.37
  -5   1  21    6.31   24.15
   5  -1 -21   15.26   33.86
   5   1 -21    1.17   33.37
  -5  -1  21  -12.93   24.48
   5  -1 -21    1.44   24.40
  -5   1  22   52.40   29.06
  -5  -1  22   -0.73   29.40
   5  -1 -22   13.77   41.43
   5  -1 -22    8.98   40.46
   5   1 -22   19.94   40.99
  -5   2   1 1487.92   48.87
   5  -2  -1 1603.08   50.72
  -5  -2   1 1505.71   37.01
   5   2  -1 1582.72   37.75
  -5  -2   2  899.90   32.04
   5  -2  -2  987.21   42.58
   5   2  -2  829.43   30.88
  -5   2   2 1289.40   51.34
   5  -2  -3  173.09   30.60
   5   2  -3  172.64   23.67
  -5   2   3  190.51   30.14
  -5  -2   3  174.44   18.42
  -5  -2   4    1.04   21.36
   5   2  -4    7.87   20.98
  -5   2   4    3.94   20.51
   5  -2  -4    1.70   20.57
  -5   2   5    0.73   20.85
   5   2  -5   -3.14   14.81
  -5  -2   5   -1.04   21.03
   5  -2  -5    3.52   20.00
  -5   2   6  187.90   25.77
   5  -2  -6  109.08   23.02
  -5  -2   6  149.70   17.37
   5   2  -6  160.64   23.15
  -5   2   7   61.21   24.77
   5   2  -7   77.99   23.64
  -5  -2   7   75.35   23.81
   5  -2  -7   68.66   24.19
  -5  -2   8  110.47   22.78
   5  -2  -8  107.00   23.92
   5   2  -8  110.12   17.16
  -5   2   8  105.64   24.22
  -5  -2   9  875.74   27.17
   5  -2  -9 1262.12   37.67
   5   2  -9  744.63   31.90
  -5   2   9  935.86   35.36
   5   2 -10   -6.82   23.67
  -5  -2  10   -1.09   23.94
   5  -2 -10   -8.32   17.02
  -5   2  10   25.76   24.00
   5   2 -11   29.07   15.65
  -5  -2  11   28.84   22.81
   5  -2 -11   16.42   22.40
  -5   2  11   28.76   22.95
  -5  -2  12   33.15   15.74
   5  -2 -12   39.42   21.83
   5   2 -12   21.17   15.35
  -5   2  12   20.53   16.34
   5   2 -13   10.38   15.65
  -5   2  13   30.82   22.22
   5  -2 -13   13.58   21.70
  -5  -2  13   -7.70   22.14
  -5   2  14   28.96   22.05
   5   2 -14   10.35   21.72
  -5  -2  14   35.55   22.02
   5  -2 -14    9.55   21.97
   5  -2 -15   65.53   21.86
  -5   2  15   53.30   22.76
   5   2 -15   65.97   22.17
  -5  -2  15   56.91   22.47
   5  -2 -16   -3.76   27.18
  -5   2  16    8.92   27.36
  -5  -2  16   12.63   27.37
   5   2 -16   -9.16   27.42
  -5   2  17   12.54   27.75
  -5  -2  17   -4.07   19.40
   5  -2 -17    1.21   27.46
   5   2 -17   33.87   27.27
  -5   2  18   -3.39   27.99
   5  -2 -18   17.31   19.44
   5   2 -18   17.42   27.14
  -5  -2  18    6.90   27.80
   5  -2 -19   33.75   33.11
  -5   2  19    4.96   23.80
   5   2 -19   25.33   33.28
  -5  -2  19   12.53   33.31
   5  -2 -19   -9.65   33.13
  -5   2  20   21.64   23.73
   5  -2 -20    8.25   23.98
  -5  -2  20    3.96   23.94
   5  -2 -20  -10.43   24.17
   5   2 -20   20.87   33.29
   5  -2 -21    8.11   33.96
  -5  -2  21   -1.48   34.50
   5   2 -21   18.58   33.88
   5  -2 -21    8.11   24.67
  -5   2  21   17.06   24.07
  -5  -2  22   -5.44   29.23
   5   2 -22   -0.28   28.85
  -5   2  22   -8.87   29.68
   5  -2 -22   11.27   29.07
  -5   3   1  241.08   33.33
  -5  -3   1  285.29   24.58
  -5   3   1  281.28   38.32
   5   3  -1  289.27   24.24
   5  -3  -1  456.80   41.55
  -5  -3   2    9.63   21.58
   5  -3  -2   14.88   30.13
   5   3  -2   -2.69   15.08
  -5   3   2   14.19   30.66
   5  -3  -3    2.34   26.69
  -5   3   3    3.43   30.39
   5   3  -3    3.09   21.44
  -5  -3   3    7.54   15.51
   5   3  -4  374.73   26.34
  -5   3   4  285.62   34.32
   5  -3  -4  435.59   36.39
  -5  -3   4  246.05   25.25
   5  -3  -5  251.50   27.80
  -5  -3   5  649.06   25.14
   5   3  -5  638.23   29.77
  -5   3   5  666.58   39.98
   5   3  -6  540.61   28.88
  -5  -3   6  527.01   28.51
   5  -3  -6  526.84   32.54
  -5   3   6  545.11   32.57
  -5  -3   7   32.33   22.15
   5  -3  -7   30.97   22.87
  -5   3   7   27.97   23.00
   5   3  -7   42.31   22.42
   5  -3  -8  556.34   33.20
  -5  -3   8  520.83   23.76
  -5   3   8  555.98   33.04
   5   3  -8  589.37   31.22
   5  -3  -9  525.08   30.03
  -5  -3   9  515.44   22.64
  -5   3   9  583.68   31.15
   5   3  -9  537.71   28.57
  -5  -3  10  318.31   19.66
  -5   3  10  380.32   26.94
   5  -3 -10  493.87   28.00
   5   3 -10  349.58   25.27
   5   3 -11   -6.89   15.27
  -5  -3  11   -7.10   15.64
   5  -3 -11   10.71   15.41
  -5   3  11    4.83   22.16
  -5  -3  12   79.42   16.25
   5  -3 -12   93.30   22.41
  -5   3  12   74.86   16.61
   5   3 -12   45.65   22.25
  -5  -3  13  184.00   22.91
   5  -3 -13  179.99   23.37
  -5   3  13  159.81   17.72
   5   3 -13  144.56   22.94
   5  -3 -14   69.07   22.77
   5   3 -14   90.20   22.58
  -5   3  14   91.61   22.54
  -5  -3  14   81.06   22.48
  -5   3  15  169.22   21.20
   5  -3 -15  181.16   29.06
   5   3 -15  183.92   21.62
  -5  -3  15  234.18   28.76
  -5   3  16   19.57   19.33
  -5  -3  16   36.89   27.40
   5   3 -16  -20.34   27.75
   5  -3 -16   13.46   19.88
  -5   3  17   -1.25   19.12
   5  -3 -17    6.48   19.16
   5   3 -17   -9.84   27.17
  -5  -3  17    4.78   27.39
   5  -3 -17  -11.33   27.52
  -5   3  18   -6.86   19.47
   5   3 -18    0.75   27.80
  -5  -3  18   -9.05   27.24
   5  -3 -18  -15.52   28.16
   5  -3 -18  -14.66   27.32
   5  -3 -19  -12.76   33.52
  -5  -3  19   17.16   23.19
   5  -3 -19   32.23   32.55
   5   3 -19  -31.31   33.57
  -5   3  19   -8.72   23.50
   5   3 -20    0.53   33.58
   5  -3 -20   -3.52   33.26
  -5  -3  20  -10.34   33.73
   5  -3 -20  -17.01   33.92
  -5   3  20    8.85   24.01
   5  -3 -21   22.79   40.53
   5   3 -21    0.50   40.70
   5  -3 -21   30.96   40.39
  -5   3  21  -27.56   29.21
  -5  -3  21   22.82   28.28
  -5  -4   1   -0.86   22.20
   5   4  -1    1.39   22.01
   5   4  -2   18.80   16.24
  -5  -4   2   57.99   23.75
   5   4  -3    6.89   23.10
  -5  -4   3    7.22   23.82
  -5   4   4  261.30   37.15
  -5  -4   4  243.82   25.58
   5   4  -4  255.55   25.50
   5  -4  -4   38.12   32.78
   5   4  -5   22.37   22.91
  -5   4   5   17.16   23.06
  -5  -4   5   26.57   22.83
   5  -4  -5   15.87   21.96
  -5  -4   6  108.03   28.99
   5  -4  -6  147.85   35.88
   5   4  -6  130.01   21.70
  -5   4   6  123.60   30.01
  -5   4   7  244.38   35.41
   5  -4  -7  225.62   29.52
  -5  -4   7  115.53   27.04
   5   4  -7  225.95   28.06
  -5   4   8 1784.36   45.50
   5  -4  -8 1802.27   44.89
  -5  -4   8 1451.39   35.63
   5   4  -8 1868.91   38.24
   5  -4  -9    6.24   23.19
  -5   4   9    6.78   23.45
  -5  -4   9   18.10   22.48
   5   4  -9    0.09   22.75
  -5   4  10   21.02   22.50
  -5  -4  10   -5.91   21.99
   5   4 -10   17.25   22.10
   5  -4 -10   13.22   21.84
  -5   4  11   13.62   22.13
  -5  -4  11    4.45   21.44
   5   4 -11   42.04   21.33
   5  -4 -11   14.16   22.25
  -5  -4  12    0.74   21.72
   5  -4 -12   -5.92   21.76
  -5   4  12    2.84   15.51
   5   4 -12   11.62   21.58
  -5  -4  13   42.81   15.65
  -5   4  13   28.69   22.34
   5  -4 -13   47.66   15.95
   5  -4 -13   45.83   22.21
   5   4 -13   35.41   15.73
   5  -4 -14   98.44   22.76
   5   4 -14   98.49   16.39
  -5   4  14   92.52   23.16
   5  -4 -14   88.10   23.00
  -5  -4  14   95.57   16.43
   5  -4 -15  131.78   28.47
   5   4 -15  237.58   28.54
   5  -4 -15  309.82   29.50
  -5  -4  15  247.48   28.71
  -5   4  15  236.23   29.56
   5  -4 -16   56.25   28.30
   5  -4 -16   87.01   27.76
   5   4 -16   43.79   20.39
  -5  -4  16   64.98   27.68
  -5   4  16   42.32   20.14
   5  -4 -17    1.77   28.04
   5   4 -17   23.29   27.07
   5  -4 -17   -1.55   27.21
  -5  -4  17   22.66   26.68
  -5   4  17    5.13   27.07
   5  -4 -18   13.03   27.94
   5  -4 -18    1.21   19.34
  -5   4  18   -2.69   30.39
   5   4 -18   19.09   30.55
  -5  -4  18   12.40   19.31
   5  -4 -19   35.13   34.67
   5  -4 -19   36.77   33.97
   5   4 -19   59.42   33.90
  -5  -4  19  103.79   32.97
  -5   4  19   73.72   33.48
  -5   4  20    0.60   33.19
   5  -4 -20   22.01   33.10
   5   4 -20   12.01   34.03
  -5  -4  20   -8.57   33.48
   5  -4 -20    4.30   34.59
   5  -4 -21   67.93   40.05
  -5   4  21   11.94   40.57
   5  -4 -21  -39.86   42.48
   5   4 -21   30.58   40.90
  -5  -4  21   -2.41   28.88
  -5  -5   1  136.24   27.39
   5   5  -1  146.90   26.44
  -5  -5   2  273.70   28.91
   5   5  -2  296.14   21.47
   5   5  -3  202.00   27.74
  -5  -5   3  178.48   21.30
   5   5  -4    9.26   18.46
   5  -5  -4    6.28   48.85
   5  -5  -4    7.67   44.37
  -5  -5   4    7.29   27.18
   5   5  -5  131.20   26.40
   5  -5  -5   99.04   33.52
  -5   5   5   92.45   32.73
   5  -5  -5  112.64   32.22
  -5  -5   5   97.99   19.37
   5   5  -6    2.65   17.27
   5  -5  -6   12.75   28.73
  -5  -5   6    6.66   24.66
  -5   5   6    3.00   29.24
   5  -5  -6   11.44   30.25
   5  -5  -7   15.84   24.03
  -5  -5   7   13.70   23.15
   5  -5  -7   11.76   23.16
   5   5  -7   19.12   23.75
  -5   5   7   20.46   29.18
   5  -5  -8    9.22   27.74
  -5   5   8  -10.15   22.71
   5  -5  -8    2.38   22.54
  -5  -5   8   12.95   22.36
   5   5  -8   -3.41   22.56
   5  -5  -9   -2.13   22.12
   5  -5  -9    4.88   22.08
  -5  -5   9  -14.99   15.74
   5   5  -9   -6.32   15.31
  -5   5   9    2.36   21.77
   5  -5 -10   44.12   22.24
  -5  -5  10   20.82   21.76
   5  -5 -10   24.19   22.30
   5   5 -10   55.73   21.59
  -5   5  10   38.71   21.85
   5  -5 -11  172.96   24.04
   5   5 -11  126.97   22.88
   5  -5 -11  167.39   23.72
  -5  -5  11  144.20   22.45
  -5   5  11  133.13   23.53
   5   5 -12  182.63   23.88
   5  -5 -12  234.24   25.07
  -5   5  12  244.57   24.43
  -5  -5  12  207.11   17.05
   5  -5 -12  271.17   25.16
  -5  -5  13   15.98   21.16
   5  -5 -13    5.43   22.26
   5  -5 -13   13.55   21.93
   5   5 -13  -14.05   21.87
  -5   5  13   18.18   21.79
  -5  -5  14  -12.45   18.99
   5   5 -14    5.65   27.00
   5  -5 -14    2.41   28.02
   5  -5 -14   -7.13   27.25
  -5   5  14  -16.29   27.57
   5   5 -15  -13.23   19.29
   5  -5 -15   -8.94   28.15
   5  -5 -15   -2.87   27.23
  -5   5  15    4.77   27.16
  -5  -5  15    9.53   26.50
   5   5 -16   20.35   27.49
   5  -5 -16   10.69   28.19
   5  -5 -16    5.27   27.37
  -5   5  16    7.19   27.32
  -5  -5  16   11.64   26.83
   5  -5 -17   12.62   27.04
  -5   5  17    1.44   19.12
   5  -5 -17   -9.54   28.78
  -5  -5  17   -1.93   26.88
   5   5 -17   18.95   19.38
   5  -5 -18   -8.70   35.08
   5   5 -18   33.09   33.42
  -5   5  18  -27.49   33.00
   5  -5 -18   12.33   23.38
  -5  -5  18    2.16   23.11
   5  -5 -19   18.79   33.05
   5  -5 -19  -15.38   35.28
  -5   5  19   13.18   33.09
  -5  -5  19   12.75   32.74
   5   5 -19  -48.23   33.98
   5  -5 -20   -2.92   25.05
  -5  -5  20    3.25   36.41
  -5   5  20    0.42   40.54
   5   5 -20   -2.53   24.17
   5  -5 -20   -8.08   37.50
   5   5 -21   13.18   29.48
  -5  -6   1   16.16   22.74
   5   6  -1   16.01   21.82
  -5  -6   2  127.16   24.56
   5   6  -2  107.49   23.56
   5   6  -3  114.39   23.40
  -5  -6   3  118.25   24.58
   5   6  -4   51.89   16.70
  -5  -6   4   45.73   17.29
   5   6  -5    9.76   15.99
   5  -6  -5   10.46   32.89
   5  -6  -5   13.93   32.11
  -5  -6   5   14.35   16.08
  -5  -6   6   -7.00   22.71
   5   6  -6   -0.56   22.40
   5  -6  -6    4.22   27.55
  -5   6   6    3.33   26.89
   5  -6  -6   -1.46   26.59
   5  -6  -7  413.13   30.39
   5  -6  -7  477.15   33.51
  -5  -6   7  313.98   19.19
  -5   6   7  505.34   34.48
   5   6  -7  451.36   26.23
   5  -6  -8   -0.75   27.38
  -5  -6   8    0.49   22.17
   5  -6  -8   10.87   26.04
   5   6  -8   10.41   22.06
  -5   6   8   -6.49   21.98
   5   6  -9  166.02   17.61
   5  -6  -9  165.62   24.92
  -5   6   9  232.70   24.81
   5  -6  -9  111.59   22.80
  -5  -6   9  160.75   22.99
   5  -6 -10   75.50   28.44
  -5   6  10  139.39   23.72
  -5  -6  10  138.88   22.68
   5  -6 -10   73.08   22.91
   5   6 -10   76.02   22.73
   5  -6 -11  115.41   24.10
  -5  -6  11  113.57   22.65
  -5   6  11  151.93   28.63
   5  -6 -11   65.84   16.90
   5   6 -11  119.83   23.02
   5  -6 -12    8.96   22.61
   5   6 -12    7.22   21.77
  -5  -6  12   11.83   14.98
   5  -6 -12    5.53   22.14
  -5   6  12    0.50   22.01
   5  -6 -13    9.38   28.57
  -5  -6  13   23.17   26.75
   5   6 -13   19.85   27.03
   5  -6 -13   24.02   27.48
  -5   6  13    3.30   27.51
  -5  -6  14   48.23   19.50
   5  -6 -14   64.79   29.16
   5   6 -14   33.22   27.91
  -5   6  14   36.24   27.93
   5  -6 -14   73.76   28.13
   5   6 -15   11.38   27.56
   5  -6 -15   25.30   28.36
  -5   6  15   14.42   27.49
   5  -6 -15    4.44   27.34
  -5  -6  15   -4.43   27.33
   5  -6 -16    5.24   28.68
   5   6 -16    4.99   19.38
   5  -6 -16   -3.33   19.36
  -5   6  16   13.12   27.35
  -5  -6  16   25.39   26.32
   5  -6 -17    9.00   34.86
  -5   6  17    2.97   33.56
   5  -6 -17   -8.10   33.73
   5   6 -17  -24.47   33.70
  -5  -6  17  -12.55   32.69
   5  -6 -18   -5.71   25.51
  -5   6  18   -0.11   23.78
   5  -6 -18    8.97   23.86
   5   6 -18    3.34   24.05
  -5  -6  18   -0.60   32.82
  -5   6  19   15.41   34.04
   5  -6 -19    6.74   35.45
   5   6 -19   25.65   34.01
   5  -6 -19    3.76   33.80
  -5  -6  19   10.34   23.56
  -5   6  20   16.49   28.69
   5  -6 -20   -3.47   43.31
  -5  -6  20    1.41   40.16
   5  -6 -20  -22.25   41.02
   5   6 -20   43.91   41.02
  -5  -7   1   15.84   21.59
   5   7  -1   -1.50   21.11
   5   7  -2  133.54   22.26
  -5  -7   2   99.87   17.08
   5   7  -3   50.06   15.37
  -5  -7   3   68.14   16.81
   5   7  -4  225.79   23.51
  -5  -7   4  161.23   24.53
  -5  -7   5   19.26   22.56
   5  -7  -5   21.08   34.55
   5   7  -5   27.33   21.66
   5  -7  -5   20.30   36.11
   5  -7  -6   62.99   28.63
   5  -7  -6   71.19   28.61
  -5  -7   6   71.35   22.60
   5   7  -6   79.66   22.37
   5   7  -7  106.78   17.42
   5  -7  -7  127.31   24.26
   5  -7  -7  106.95   24.73
  -5  -7   7   91.65   16.27
   5  -7  -8  109.90   24.03
  -5  -7   8   32.49   22.40
   5  -7  -8  119.98   28.19
  -5   7   8  146.91   23.91
   5   7  -8  110.05   22.94
  -5  -7   9   40.65   22.13
   5  -7  -9   21.10   27.61
   5  -7  -9   21.41   21.48
  -5   7   9   12.58   21.80
   5   7  -9   21.59   22.43
   5  -7 -10    3.63   22.56
  -5   7  10   11.94   21.25
  -5  -7  10    6.62   21.70
   5  -7 -10    2.40   21.34
   5   7 -10   -3.06   22.03
   5   7 -11   23.88   22.27
  -5  -7  11   11.73   15.79
   5  -7 -11   25.60   22.74
   5  -7 -11   28.83   22.05
  -5   7  11   27.00   21.80
   5  -7 -12   42.66   28.49
  -5  -7  12   53.67   27.22
   5  -7 -12    2.91   27.08
   5   7 -12   32.49   19.68
  -5   7  12   43.99   27.49
   5  -7 -13   64.68   27.41
   5  -7 -13   73.58   29.09
  -5  -7  13   49.91   19.44
   5   7 -13   40.31   27.78
  -5   7  13   69.76   28.07
  -5  -7  14   83.35   27.42
   5  -7 -14   72.70   21.38
   5  -7 -14   74.63   28.11
   5   7 -14   50.87   28.11
  -5   7  14   92.60   28.49
  -5  -7  15    7.35   27.09
   5  -7 -15   19.56   28.69
   5  -7 -15   -1.86   27.92
   5   7 -15   -5.96   27.42
  -5   7  15   -8.98   27.99
   5  -7 -16   11.59   35.24
   5  -7 -16   18.38   33.59
   5   7 -16   18.47   33.15
  -5  -7  16  -28.54   32.93
  -5   7  16   -2.33   34.11
   5   7 -17    3.52   23.59
   5  -7 -17   -5.77   35.76
   5  -7 -17   23.51   33.83
  -5  -7  17  -13.16   33.16
  -5   7  17   -6.83   24.46
   5  -7 -18    5.06   36.07
   5   7 -18  -28.41   34.48
   5  -7 -18    3.29   33.83
  -5  -7  18   21.91   33.14
  -5   7  18   23.55   34.49
  -5  -7  19  -37.14   40.57
   5  -7 -19    3.23   41.66
   5  -7 -19   22.52   43.44
   5   7 -19    9.91   28.74
  -5   7  19  -17.40   42.01
   5   8  -1   -9.68   21.34
  -5  -8   1   -1.82   15.85
  -5  -8   2    4.46   22.37
   5   8  -2    6.28   21.55
   5   8  -3    1.27   21.57
  -5  -8   3   15.59   16.04
  -5  -8   4   21.14   22.56
   5   8  -4   14.96   21.48
   5  -8  -5   84.65   34.06
   5   8  -5  128.76   17.09
   5  -8  -5  146.17   40.80
  -5  -8   5  114.18   23.41
   5  -8  -6    2.39   31.53
   5  -8  -6   -1.83   27.08
   5   8  -6   -3.44   21.88
  -5  -8   6   -0.42   15.72
   5  -8  -7    6.16   27.02
   5   8  -7   20.22   21.81
  -5  -8   7    2.06   22.31
   5  -8  -7    1.77   27.14
   5  -8  -8   -1.89   27.55
   5   8  -8    2.32   22.07
   5  -8  -8    2.29   22.04
  -5  -8   8    6.83   22.14
   5  -8  -9  236.50   30.71
  -5  -8   9  251.89   24.14
   5  -8  -9  251.32   26.15
   5   8  -9  183.61   24.36
   5  -8 -10  153.18   36.16
   5   8 -10  153.31   28.72
  -5   8  10  133.56   28.63
  -5  -8  10  144.83   20.56
   5  -8 -10  161.60   34.20
   5   8 -11  265.02   29.52
  -5  -8  11  194.46   28.95
   5  -8 -11  206.49   35.00
   5  -8 -11  196.31   30.93
  -5   8  11  241.48   29.45
  -5  -8  12    7.97   27.43
   5   8 -12   -8.23   19.87
   5  -8 -12    0.49   26.88
   5  -8 -12   -9.09   28.90
  -5   8  12   -3.90   26.98
   5  -8 -13  240.96   37.49
  -5  -8  13  245.82   29.29
   5  -8 -13  269.53   29.76
   5   8 -13  210.86   29.63
  -5   8  13  259.25   35.75
  -5   8  14   -1.84   27.44
   5  -8 -14   -0.59   29.02
  -5  -8  14    8.55   19.26
   5  -8 -14    0.02   27.30
   5   8 -14  -15.37   27.55
  -5  -8  15   15.06   32.98
  -5   8  15   -0.43   33.78
   5  -8 -15   -0.31   35.50
   5  -8 -15   -1.90   33.91
   5   8 -15   -7.79   33.35
  -5   8  16   -5.80   34.58
   5  -8 -16    3.86   35.66
   5  -8 -16   19.72   34.22
   5   8 -16    4.07   33.34
  -5  -8  16  -12.15   33.56
   5  -8 -17   16.85   36.14
   5   8 -17   -4.11   34.17
   5  -8 -17   30.74   33.80
  -5  -8  17    4.75   33.81
  -5   8  17   16.10   34.68
   5  -8 -18  -16.56   44.25
   5  -8 -18   -6.19   42.22
  -5   8  18  -25.61   42.20
   5   8 -18    7.85   29.22
  -5  -8  18   22.83   40.45
   5   9  -1   15.62   21.45
  -5  -9   1    5.94   15.98
   5   9  -2   31.37   21.61
  -5  -9   2   37.12   22.42
   5   9  -3   22.71   21.27
  -5  -9   3   13.11   22.55
  -5  -9   4   56.60   22.48
   5   9  -4   30.09   22.03
   5   9  -5  309.97   24.68
  -5  -9   5  266.37   25.25
   5  -9  -5  302.74   50.36
   5  -9  -5  121.31   39.61
   5  -9  -6  984.19   54.80
  -5  -9   6 1056.40   34.89
   5  -9  -6 1039.37   59.55
   5   9  -6 1043.90   34.27
   5  -9  -7  421.36   46.24
   5  -9  -7  404.93   44.97
   5   9  -7  413.04   30.83
  -5  -9   7  391.42   31.04
   5  -9  -8   19.25   34.33
   5   9  -8   19.43   19.19
  -5  -9   8   14.31   20.31
   5  -9  -8   22.30   34.17
   5  -9  -9   17.25   29.06
   5   9  -9   16.75   27.74
  -5  -9   9   25.97   19.59
   5  -9  -9   23.52   27.65
   5   9 -10  -20.57   28.23
   5  -9 -10   18.21   28.45
  -5  -9  10    4.01   19.86
   5  -9 -10   11.41   27.18
   5  -9 -11   28.75   35.21
  -5  -9  11   32.70   27.89
   5  -9 -11   29.86   27.14
   5   9 -11   23.45   27.86
  -5  -9  12    7.46   28.18
   5  -9 -12   23.40   29.50
   5  -9 -12   31.12   33.40
   5   9 -12   20.08   28.25
   5  -9 -13   19.58   29.27
  -5  -9  13   11.33   28.51
   5  -9 -13   31.36   27.83
  -5   9  13   25.75   27.96
   5   9 -13   21.91   28.27
   5  -9 -14   -1.08   35.52
  -5   9  14  -22.51   33.86
   5  -9 -14   22.22   33.20
   5   9 -14    4.17   23.94
  -5  -9  14   16.34   23.81
  -5  -9  15   18.13   24.05
   5  -9 -15    8.27   35.72
   5  -9 -15   12.97   33.83
  -5   9  15   -6.82   24.40
   5   9 -15    5.98   24.21
   5  -9 -16    8.18   36.40
   5   9 -16   14.44   24.20
   5  -9 -16   27.52   34.57
  -5   9  16   23.32   35.05
  -5  -9  16   18.81   34.38
   5  -9 -17  -38.32   44.45
   5  -9 -17   21.35   42.10
   5   9 -17   45.51   41.35
  -5  -9  17    6.73   41.72
  -5   9  17    3.43   42.55
   5  10  -1  -18.80   27.83
  -5 -10   1   -7.10   28.20
   5  10  -2  256.89   29.63
  -5 -10   2  236.52   21.93
   5  10  -3   14.21   27.22
  -5 -10   3   -2.17   19.95
   5  10  -4   85.23   27.44
  -5 -10   4   73.40   20.14
  -5 -10   5  102.21   28.97
   5  10  -5  111.78   28.34
   5 -10  -6   64.86   45.02
   5  10  -6   62.86   19.73
  -5 -10   6   47.25   28.49
   5 -10  -6   44.36   48.71
   5 -10  -7  145.60   41.44
   5 -10  -7  143.73   36.84
   5  10  -7  143.34   28.60
  -5 -10   7   68.14   28.45
   5 -10  -8   -8.69   34.92
   5 -10  -8    6.10   34.42
   5  10  -8   18.27   27.39
  -5 -10   8  -22.28   28.25
   5 -10  -9   23.82   35.08
   5  10  -9   22.64   27.90
  -5 -10   9   13.86   28.50
   5 -10  -9   19.93   34.86
   5 -10 -10    1.71   34.88
   5  10 -10   11.44   27.63
   5 -10 -10    2.76   27.72
  -5 -10  10   13.28   27.80
   5  10 -11   18.82   28.34
   5 -10 -11   37.36   35.48
  -5 -10  11   19.20   20.16
   5 -10 -11   30.74   27.46
   5 -10 -12   22.24   35.30
  -5 -10  12  -18.47   34.85
   5 -10 -12    5.23   33.12
   5  10 -12  -13.21   34.42
   5 -10 -13    9.44   36.18
  -5 -10  13   15.81   34.54
   5 -10 -13   -0.63   33.40
   5  10 -13   -0.16   34.13
   5 -10 -14    6.42   35.71
  -5 -10  14  -11.34   24.84
   5 -10 -14   -4.90   33.02
   5  10 -14    8.65   34.28
  -5 -10  15    1.79   24.84
   5 -10 -15   -1.38   40.41
   5 -10 -15   19.71   37.00
   5  10 -15  -14.61   34.70
   5 -10 -16   15.51   43.86
   5 -10 -16    2.59   41.45
   5  10 -16  -25.16   42.38
  -5 -10  16   -1.23   42.57
   5  11  -1   25.18   28.05
  -5 -11   1    4.78   28.21
   5  11  -2   30.10   27.80
  -5 -11   2    9.31   28.33
   5  11  -3   41.25   27.70
  -5 -11   3   25.78   28.01
   5  11  -4   15.21   27.78
  -5 -11   4   12.54   27.76
  -5 -11   5  100.91   28.90
   5  11  -5  118.43   20.94
   5 -11  -6    2.21   47.95
  -5 -11   6   23.95   27.86
   5 -11  -6    2.90   33.57
   5  11  -6    5.54   27.58
   5 -11  -7   53.30   44.58
   5  11  -7   51.68   20.19
  -5 -11   7   58.38   28.57
   5 -11  -7   56.23   40.28
   5 -11  -8    6.73   34.01
   5 -11  -8    6.54   34.52
   5  11  -8    7.76   27.32
  -5 -11   8   15.52   28.26
   5  11  -9  -13.73   34.28
   5 -11  -9   -6.50   42.45
  -5 -11   9    8.01   34.62
   5 -11  -9    3.18   48.63
   5 -11 -10   -3.08   42.83
   5  11 -10    6.75   35.02
   5 -11 -10   13.41   41.32
  -5 -11  10   19.29   24.21
   5 -11 -11   -4.56   35.76
   5  11 -11   -7.58   34.03
  -5 -11  11   -2.22   34.98
   5 -11 -11   -5.64   34.17
   5  11 -12   29.51   34.92
   5 -11 -12   29.02   44.42
  -5 -11  12   38.53   35.54
   5 -11 -12   41.36   33.84
   5  11 -13    3.85   34.95
   5 -11 -13    0.85   36.05
  -5 -11  13   -9.06   35.18
   5 -11 -13    3.78   33.53
  -5 -11  14   -9.94   43.02
   5 -11 -14   15.59   43.39
   5 -11 -14   -3.80   49.43
   5  11 -14   33.18   42.03
   5  12  -1    8.99   24.31
  -5 -12   1    1.60   34.22
   5  12  -2   15.05   34.24
  -5 -12   2   -9.40   34.19
   5  12  -3   18.44   34.45
  -5 -12   3   24.99   33.58
   5  12  -4    5.31   23.59
  -5 -12   4   15.17   33.24
  -5 -12   5   14.03   34.16
   5  12  -5   58.47   34.08
   5  12  -6    9.06   23.81
  -5 -12   6   11.62   33.76
   5 -12  -7   -0.39   46.51
   5 -12  -7    8.55   52.88
   5  12  -7   -6.02   33.84
  -5 -12   7   12.82   33.63
   5 -12  -8    9.63   48.40
   5  12  -8   23.60   33.57
  -5 -12   8   22.28   33.97
   5 -12  -8   -0.81   48.73
   5 -12  -9    0.45   43.76
   5 -12  -9   20.80   43.15
   5  12  -9   36.31   33.96
  -5 -12   9  -17.50   35.41
   5  12 -10    8.63   34.38
   5 -12 -10   11.40   43.28
   5 -12 -10    7.88   43.58
  -5 -12  10   -3.88   35.13
   5 -12 -11    6.43   52.90
   5  12 -11   -8.17   38.25
   5 -12 -11    7.95   38.90
  -5 -12  11   17.66   29.78
   5  12 -12  -22.35   42.56
  -5 -12  12   17.01   42.53
   5 -12 -12    3.18   41.71
   5 -12 -12   29.23   53.57
   5  13  -1    0.51   35.35
  -5 -13   1   -8.88   34.76
  -5 -13   2    0.81   34.06
   5  13  -2  -11.16   35.06
   5  13  -3  -26.62   35.61
  -5 -13   3   19.67   41.32
  -5 -13   4    7.48   41.30
   5  13  -4    5.86   34.63
  -5 -13   5   32.56   34.37
   5  13  -5   48.10   34.86
  -5 -13   6   -3.95   34.98
   5  13  -6  -10.84   34.73
  -5 -13   7    4.52   24.64
   5  13  -7  -18.26   38.58
   5  13  -8    0.29   29.51
  -5 -13   8   -7.99   41.97
   5 -13  -8    3.86   65.95
   5 -13  -8    9.94   49.44
   5 -13  -9   14.89   60.61
   5 -13  -9   21.76   61.01
  -5 -13   9    8.47   42.67
   5  13  -9   15.78   29.57
   5  14  -1    7.04   43.71
  -5 -14   1    1.57   29.95
  -5 -14   1   30.22   43.36
   5  14  -2   24.52   43.52
  -5 -14   2   -8.73   41.51
  -5 -14   4    8.35   41.21
   5  14  -4    8.13   43.08
   4   0  -1    2.08   25.22
  -4   0   1    0.10   25.48
  -4   0   2  719.88   38.85
   4   0  -2  827.29   40.52
  -4   0   3    0.68   26.64
   4   0  -3    4.33   19.53
   4   0  -4  304.83   29.05
  -4   0   4  556.40   32.62
   4   0  -5   -7.14   21.14
  -4   0   5   -8.06   21.94
  -4   0   6    5.13   21.17
   4   0  -6    4.28   14.58
  -4   0   7    0.35   21.43
   4   0  -7   -6.85   21.12
  -4   0   8    3.50   23.97
   4   0  -8    9.50   16.41
   4   0  -9   -8.11   22.18
  -4   0   9    5.94   22.65
   4   0 -10  196.80   20.60
  -4   0  10  192.32   28.13
   4   0 -11    1.75   22.97
  -4   0  11  -16.65   23.85
   4   0 -12   15.75   22.30
  -4   0  12   19.14   22.72
  -4   0  13   19.75   22.13
   4   0 -13   -4.12   21.59
  -4   0  14   34.88   15.89
   4   0 -14   18.28   21.71
  -4   0  15    0.31   22.45
   4   0 -15    6.19   21.55
   4   0 -16  287.19   29.43
  -4   0  16  349.66   22.83
   4   0 -17   -1.07   19.59
  -4   0  17   37.20   27.84
  -4   0  18  189.65   29.49
   4   0 -18  186.01   21.43
  -4   0  19    5.69   23.61
   4   0 -19  -18.23   33.63
   4   0 -20  252.76   25.77
  -4   0  20  175.67   25.99
   4   0 -20  194.50   25.40
  -4   0  21   14.14   37.71
   4   0 -21   14.29   37.47
   4   0 -21  -36.56   33.75
   4   0 -22   23.14   28.96
  -4   1   1  579.51   36.51
  -4  -1   1  592.81   27.90
   4   1  -1  661.08   33.85
   4  -1  -1  641.90   37.54
  -4  -1   2  863.80   38.07
   4   1  -2  840.63   38.17
  -4   1   2  810.45   43.04
   4  -1  -2  874.51   44.31
   4   1  -3   14.02   26.66
  -4   1   3   12.47   25.56
   4  -1  -3   19.75   26.29
  -4  -1   3   15.44   18.70
  -4  -1   4  602.30   31.62
  -4   1   4  683.37   35.89
   4  -1  -4  498.04   32.03
   4   1  -4  634.25   27.56
  -4  -1   5 1302.26   33.82
   4   1  -5 1504.08   38.76
  -4   1   5 1348.64   41.84
   4  -1  -5 1254.44   39.44
  -4  -1   6   26.61   14.89
  -4   1   6   37.01   21.78
   4  -1  -6   32.31   20.96
   4   1  -6   28.22   14.61
  -4   1   7  344.46   26.57
  -4  -1   7  343.95   25.46
   4   1  -7  342.15   25.00
   4  -1  -7  386.44   26.68
  -4  -1   8   26.50   24.12
   4  -1  -8   49.67   24.11
   4   1  -8   40.92   17.27
  -4   1   8   47.83   24.69
  -4  -1   9  131.96   17.68
   4  -1  -9  125.25   17.64
   4   1  -9  123.25   23.13
  -4   1   9  124.51   23.95
  -4  -1  10    4.50   25.67
   4  -1 -10   12.48   17.86
  -4   1  10   10.61   18.11
   4   1 -10  -10.36   25.21
   4  -1 -11  131.49   23.95
   4   1 -11   92.80   23.85
  -4   1  11   73.17   17.42
  -4  -1  11   84.65   24.09
   4  -1 -12   17.95   22.14
  -4   1  12  -16.71   22.78
   4   1 -12   12.74   21.73
  -4  -1  12   10.89   22.58
  -4   1  13   36.11   15.94
   4  -1 -13   19.47   21.91
   4   1 -13    8.07   15.53
  -4  -1  13   16.41   22.58
  -4  -1  14  173.06   23.68
   4   1 -14  154.67   23.44
  -4   1  14  167.57   23.65
   4  -1 -14  140.23   23.39
   4   1 -15   47.70   22.18
   4  -1 -15   41.31   22.56
  -4  -1  15   70.23   22.54
  -4   1  15   51.57   16.36
  -4   1  16    5.19   27.94
   4   1 -16   46.50   27.48
   4  -1 -16   11.95   27.39
  -4  -1  16   30.87   19.73
  -4   1  17   15.50   27.75
   4  -1 -17    7.42   19.29
   4   1 -17   19.73   27.72
  -4  -1  17  -11.24   27.92
  -4   1  18  -17.23   28.01
   4  -1 -18    7.34   27.64
  -4  -1  18    0.20   19.60
   4   1 -18   -2.90   19.47
  -4   1  19   34.18   33.56
   4  -1 -19   10.89   33.45
   4  -1 -19    2.00   23.55
  -4  -1  19  -10.09   33.76
   4   1 -19   15.36   33.53
  -4   1  20  -10.32   24.36
   4  -1 -20   14.39   23.71
  -4  -1  20  -18.59   34.23
   4  -1 -20   30.72   33.26
   4   1 -20   19.42   33.52
   4  -1 -21  -16.06   23.87
  -4  -1  21  -16.04   24.71
   4  -1 -21    1.55   24.21
   4   1 -21    7.73   24.06
  -4   1  21   21.51   24.11
  -4  -2   1 1862.10   43.55
   4  -2  -1 2215.62   69.49
  -4   2   1 2041.40   67.10
   4   2  -1 1949.40   41.83
  -4  -2   2 1181.61   34.15
   4   2  -2 1397.02   39.93
   4  -2  -2 1204.06   57.04
  -4   2   2  464.70   44.77
   4   2  -3  734.56   27.97
  -4   2   3  784.43   42.29
   4  -2  -3  687.25   42.98
  -4  -2   3  251.96   26.65
   4   2  -4  227.41   24.70
  -4  -2   4  219.46   24.93
  -4   2   4  170.14   30.29
   4  -2  -4  191.61   24.78
  -4   2   5   88.28   23.21
  -4  -2   5   85.99   16.09
   4   2  -5  141.18   22.29
   4  -2  -5  112.90   22.66
   4   2  -6  113.32   22.24
   4  -2  -6  119.55   23.15
  -4  -2   6  109.68   22.15
  -4   2   6  142.59   23.57
  -4  -2   7   25.67   22.83
  -4   2   7   43.44   23.73
   4   2  -7   39.25   16.22
   4  -2  -7   34.19   23.28
   4  -2  -8   73.19   17.59
  -4  -2   8   92.20   23.30
   4   2  -8  102.43   23.57
  -4   2   8  106.83   24.27
  -4  -2   9   12.30   19.30
   4  -2  -9   12.05   19.02
   4   2  -9   34.76   26.70
  -4   2   9    3.93   27.47
   4   2 -10  324.45   26.90
  -4  -2  10  317.60   20.98
   4  -2 -10  198.14   26.29
  -4   2  10  358.46   27.92
  -4  -2  11  175.68   24.24
   4  -2 -11  172.86   17.74
  -4   2  11  189.52   24.79
   4   2 -11  219.84   24.21
   4  -2 -12   -3.96   15.59
  -4   2  12   10.44   15.31
   4   2 -12    8.46   22.04
  -4  -2  12   13.63   22.39
   4  -2 -13   20.39   15.64
  -4   2  13   16.71   22.10
  -4  -2  13   19.95   22.21
   4   2 -13    8.78   21.73
   4   2 -14   31.01   21.89
  -4   2  14   48.36   22.55
   4  -2 -14   32.12   21.56
  -4  -2  14   28.16   22.36
  -4   2  15   25.49   22.06
   4   2 -15   15.25   15.53
   4  -2 -15    2.28   21.78
  -4  -2  15    4.43   21.85
  -4   2  16   39.45   27.60
   4  -2 -16   23.31   19.86
  -4  -2  16   34.21   19.45
   4   2 -16   36.76   19.57
   4  -2 -17   36.16   28.30
   4   2 -17   50.35   20.14
   4  -2 -17   65.76   27.90
  -4   2  17   82.12   27.61
  -4  -2  17   61.77   27.73
  -4   2  18   -5.28   27.97
   4  -2 -18   15.65   27.27
   4  -2 -18  -17.65   19.75
   4   2 -18  -10.37   19.60
  -4  -2  18    6.31   27.86
   4  -2 -19   23.76   33.61
  -4  -2  19   -6.28   34.17
   4   2 -19   24.64   33.70
   4  -2 -19   39.06   23.51
  -4   2  19   16.60   33.56
  -4  -2  20   14.02   23.68
   4   2 -20    4.60   33.58
   4  -2 -20   15.24   23.60
   4  -2 -20  -22.28   24.22
  -4   2  20   15.93   33.36
   4  -2 -21   59.70   29.27
  -4  -2  21   -0.84   41.60
   4  -2 -21   37.85   37.81
   4   2 -21   41.09   29.17
  -4   2  21   36.38   38.27
  -4   3   1   33.34   33.73
  -4  -3   1   28.57   21.00
  -4   3   1   28.03   35.05
   4   3  -1   25.56   14.66
   4  -3  -1    1.82   24.55
  -4  -3   2  115.38   22.70
  -4   3   2   75.98   38.33
   4  -3  -2  133.03   42.96
   4   3  -2  109.09   22.09
  -4  -3   3  559.37   29.03
   4   3  -3  631.16   28.96
   4  -3  -3  180.10   35.03
  -4   3   3  555.85   48.28
   4   3  -4  189.88   23.70
   4  -3  -4  200.87   30.16
  -4  -3   4  181.91   18.24
  -4   3   4  194.01   27.60
   4   3  -5   -4.44   15.09
  -4   3   5   -0.89   21.87
   4  -3  -5   -4.12   26.31
  -4  -3   5    3.06   21.27
  -4   3   6  661.57   34.34
   4  -3  -6  816.60   36.06
  -4  -3   6 1262.26   34.41
   4   3  -6  702.15   30.41
  -4   3   7   30.55   23.45
   4  -3  -7   32.78   23.45
   4   3  -7   18.74   16.48
  -4  -3   7   20.60   15.64
   4  -3  -8   53.72   28.21
  -4  -3   8   50.66   27.05
   4   3  -8   60.45   19.70
  -4   3   8   39.46   20.62
   4  -3  -9   14.94   18.05
  -4  -3   9   23.66   24.70
  -4   3   9    5.24   18.06
   4   3  -9   17.39   24.69
   4  -3 -10   97.99   23.83
  -4  -3  10   68.05   24.07
  -4   3  10   71.15   18.25
   4   3 -10   71.14   16.82
   4  -3 -11   94.18   22.45
   4   3 -11   91.70   22.56
  -4   3  11   86.16   16.80
  -4  -3  11  116.52   23.03
   4  -3 -12   61.96   16.24
  -4   3  12   55.73   16.11
   4   3 -12   39.39   21.77
  -4  -3  12   47.13   16.23
   4  -3 -13    9.00   22.15
  -4   3  13   31.93   22.08
   4   3 -13   21.30   22.16
  -4  -3  13  -10.13   22.08
  -4   3  14  -11.04   22.12
   4  -3 -14   23.83   22.05
   4   3 -14   14.00   15.43
   4  -3 -14   14.13   21.97
  -4  -3  14   21.06   21.38
  -4   3  15  225.08   29.14
   4  -3 -15  194.11   21.42
   4   3 -15  185.08   28.87
   4  -3 -15  227.97   28.75
  -4  -3  15  248.03   28.76
   4  -3 -16   73.00   27.61
   4  -3 -16  105.56   27.54
   4   3 -16   82.09   27.68
  -4  -3  16   81.05   27.40
  -4   3  16   53.21   28.14
   4  -3 -17    8.22   27.24
   4  -3 -17    8.45   19.51
   4   3 -17   21.61   27.22
  -4  -3  17   12.26   19.27
  -4   3  17   -0.48   19.53
   4  -3 -18    4.51   27.61
   4   3 -18  -26.45   28.03
  -4  -3  18    5.01   27.60
   4  -3 -18    1.74   27.17
  -4   3  18   12.79   19.48
   4  -3 -19    2.29   33.85
   4  -3 -19  -12.69   33.20
  -4  -3  19   16.16   33.18
   4   3 -19  -21.34   33.97
  -4   3  19  -16.04   23.71
   4  -3 -20   29.10   24.11
  -4   3  20   15.58   23.95
   4   3 -20  -39.19   34.41
  -4  -3  20   -1.08   33.55
   4  -3 -20   26.01   23.58
  -4   3  21   -0.04   28.87
   4  -3 -21   14.37   28.41
  -4  -3  21   19.97   40.21
   4  -3 -21  -31.22   41.12
   4   3 -21   21.44   40.76
  -4  -4   1    6.67   22.39
   4   4  -1   13.70   21.86
  -4  -4   2   14.37   15.97
   4   4  -2   19.94   21.80
  -4   4   3   49.08   38.41
   4  -4  -3    5.30   30.38
  -4  -4   3   42.22   23.45
   4  -4  -3   38.62   39.58
   4   4  -3   51.19   23.07
   4   4  -4 1078.20   30.54
  -4   4   4 1028.48   53.94
   4  -4  -4 1174.34   57.15
   4  -4  -4 1028.62   50.37
  -4  -4   4  744.75   31.75
   4   4  -5 1540.74   38.85
   4  -4  -5 1256.16   49.48
  -4  -4   5 1433.08   33.16
   4  -4  -5 1426.61   50.68
  -4   4   5  697.61   37.38
  -4   4   6  135.87   19.61
   4  -4  -6  275.08   27.57
   4  -4  -6  323.00   31.92
  -4  -4   6  264.19   24.48
   4   4  -6  262.98   25.33
  -4   4   7   44.10   27.54
   4  -4  -7   37.13   27.60
   4   4  -7   41.91   26.95
   4  -4  -7   38.49   27.53
  -4  -4   7   44.83   26.55
   4  -4  -8  173.43   27.47
  -4   4   8  158.20   27.64
  -4  -4   8  149.62   25.92
   4   4  -8  160.48   26.57
   4  -4  -8  181.10   27.13
   4  -4  -9  195.64   25.55
  -4   4   9  182.45   25.62
  -4  -4   9  141.21   17.83
   4   4  -9  157.81   18.24
   4  -4  -9  189.19   25.71
   4  -4 -10   88.32   23.00
  -4   4  10   53.72   23.35
  -4  -4  10   66.88   16.58
   4   4 -10   75.22   16.23
   4  -4 -10   81.15   23.28
  -4   4  11   -1.03   15.71
   4  -4 -11   12.70   22.14
   4  -4 -11    7.23   22.09
  -4  -4  11   13.99   15.16
   4   4 -11   25.15   21.31
   4  -4 -12   35.52   16.30
  -4  -4  12   38.82   22.14
   4   4 -12   24.12   21.88
   4  -4 -12   27.59   22.10
  -4   4  12   11.85   22.56
   4  -4 -13   69.20   22.56
   4  -4 -13   56.54   22.33
   4   4 -13   42.78   22.16
  -4   4  13   17.22   22.24
  -4  -4  13   38.77   22.11
   4  -4 -14   83.34   16.64
   4  -4 -14  101.50   22.90
   4   4 -14  120.87   22.87
  -4  -4  14   90.64   16.30
  -4   4  14   64.14   22.31
   4  -4 -15   28.98   27.97
   4   4 -15   24.58   27.33
   4  -4 -15   24.62   27.25
  -4  -4  15   20.28   18.88
  -4   4  15   16.98   27.35
   4  -4 -16    4.75   28.01
   4   4 -16    6.84   19.34
   4  -4 -16   -6.32   27.25
  -4  -4  16    8.13   19.08
  -4   4  16   -2.16   27.21
  -4   4  17    0.00   18.94
  -4  -4  17   33.13   27.04
   4  -4 -17   -3.49   27.19
   4   4 -17    2.00   27.60
   4  -4 -17   -0.32   27.78
   4  -4 -18   46.11   34.48
   4   4 -18    8.16   33.84
   4  -4 -18   44.71   24.26
  -4  -4  18   38.88   33.13
  -4   4  18   39.25   33.51
   4  -4 -19   20.23   34.22
  -4   4  19    3.86   32.92
  -4  -4  19   -1.83   23.66
   4  -4 -19   13.74   33.03
   4   4 -19    2.12   33.89
   4  -4 -20   -7.00   25.06
  -4   4  20   -6.08   33.89
   4  -4 -20  -14.54   33.52
  -4  -4  20  -11.37   32.98
   4   4 -20  -13.50   34.49
  -4  -4  21   56.39   40.50
   4  -4 -21   32.76   41.53
  -4   4  21  -27.28   41.47
   4   4 -21  -19.59   41.73
   4  -4 -21   11.66   40.84
  -4  -5   1   32.77   16.24
   4   5  -1   39.09   21.48
  -4  -5   2   89.89   17.52
   4   5  -2    9.40   21.77
   4   5  -3   11.65   21.69
  -4  -5   3   15.48   22.71
   4  -5  -4   99.24   41.02
   4  -5  -4   91.64   41.54
   4   5  -4   80.02   28.23
  -4  -5   4   70.38   28.93
   4   5  -5  595.16   32.08
   4  -5  -5  508.48   41.36
  -4  -5   5  436.05   31.06
   4  -5  -5  527.16   39.97
  -4   5   5  492.07   39.93
   4  -5  -6   52.18   26.28
  -4   5   6   46.59   25.74
   4  -5  -6   61.18   25.90
  -4  -5   6   31.41   18.46
   4   5  -6   48.27   26.31
  -4   5   7  802.28   38.47
   4  -5  -7  842.59   35.78
   4  -5  -7  854.11   34.88
  -4  -5   7  708.99   24.79
   4   5  -7  756.94   25.39
  -4   5   8  571.43   30.39
  -4  -5   8  497.65   21.58
   4   5  -8  556.39   22.64
   4  -5  -8 1061.88   35.11
   4  -5  -8  559.05   34.46
   4  -5  -9  286.44   25.85
  -4   5   9  252.73   25.38
  -4  -5   9  229.42   23.87
   4  -5  -9   40.18   16.15
   4   5  -9  276.84   23.92
  -4  -5  10    7.09   21.16
  -4   5  10  -11.09   21.84
   4  -5 -10    3.81   21.81
   4  -5 -10    0.65   21.83
   4   5 -10    1.58   21.58
   4  -5 -11   24.48   16.04
   4  -5 -11   31.56   21.70
  -4  -5  11   25.09   21.40
  -4   5  11   19.55   22.11
   4   5 -11   19.53   22.01
   4  -5 -12   67.33   22.87
  -4  -5  12   70.26   21.72
   4   5 -12   59.50   22.46
  -4   5  12   56.90   16.39
   4  -5 -12   73.17   22.66
  -4  -5  13   36.84   21.86
   4  -5 -13   54.78   16.49
  -4   5  13   69.46   22.52
   4  -5 -13   63.54   22.42
   4   5 -13   63.11   21.97
   4  -5 -14   13.69   28.08
  -4   5  14   16.12   27.16
   4   5 -14   21.47   27.00
   4  -5 -14  -12.33   27.28
  -4  -5  14  -11.33   26.73
   4  -5 -15    1.94   27.97
   4   5 -15   -9.12   27.31
  -4   5  15   -9.23   19.19
   4  -5 -15   -1.98   26.89
  -4  -5  15    1.61   18.80
   4  -5 -16   37.97   20.12
   4   5 -16   21.83   27.77
  -4   5  16   46.40   27.36
   4  -5 -16   34.66   27.67
  -4  -5  16   43.95   19.05
   4  -5 -17    6.62   28.21
   4  -5 -17    4.78   19.18
  -4   5  17    2.86   19.02
  -4  -5  17  -11.25   26.90
   4   5 -17    9.98   19.20
   4  -5 -18   31.49   34.03
   4   5 -18    1.35   33.77
  -4   5  18  -22.74   33.44
   4  -5 -18    0.91   32.75
  -4  -5  18   -6.42   32.66
   4  -5 -19   -8.14   35.02
  -4  -5  19  -43.37   33.22
  -4   5  19   25.53   33.43
   4   5 -19   11.10   34.15
   4  -5 -19  -22.91   23.99
   4  -5 -20    5.85   42.02
  -4   5  20   42.04   27.62
   4   5 -20   16.30   40.94
   4  -5 -20    5.14   28.82
  -4  -5  20  -20.96   40.09
  -4  -6   1  126.47   25.60
   4   6  -1  129.15   24.88
   4   6  -2  482.12   28.41
  -4  -6   2  406.33   28.64
   4   6  -3   79.90   17.66
  -4  -6   3   88.78   19.13
   4  -6  -3   96.06   43.80
   4  -6  -4  600.40   46.56
   4   6  -4  573.23   28.91
  -4  -6   4  558.47   29.88
   4  -6  -4  673.72   48.77
   4   6  -5  297.35   26.26
   4  -6  -5  364.73   35.63
  -4  -6   5  266.96   26.39
   4  -6  -5  330.91   34.95
   4   6  -6  175.62   24.11
   4  -6  -6  253.69   31.18
  -4  -6   6  376.72   25.81
   4  -6  -6  264.27   28.03
  -4   6   6  240.02   27.21
  -4  -6   7    3.69   22.06
   4  -6  -7   14.02   26.46
   4   6  -7   33.58   22.54
  -4   6   7   25.90   21.93
   4  -6  -7   23.50   22.56
   4  -6  -8  228.49   24.54
  -4  -6   8  207.35   23.17
   4   6  -8  224.18   24.34
   4  -6  -8  243.11   29.88
  -4   6   8  234.14   24.88
  -4  -6   9   -7.75   21.38
   4  -6  -9    2.40   21.02
   4   6  -9   -4.86   15.43
  -4   6   9  -10.17   26.59
   4  -6  -9    9.34   21.90
  -4   6  10   77.42   22.43
  -4  -6  10   46.16   21.91
   4  -6 -10   78.57   22.27
   4   6 -10   67.88   15.93
   4  -6 -10   62.99   23.05
  -4   6  11   89.90   22.63
  -4  -6  11   43.43   21.93
   4  -6 -11   96.44   16.65
   4   6 -11   69.92   15.91
   4  -6 -11   61.17   23.28
   4   6 -12   49.64   22.35
  -4  -6  12   62.78   22.28
  -4   6  12   82.55   22.60
   4  -6 -12   79.41   22.50
   4  -6 -12   88.16   23.66
  -4  -6  13   31.80   27.30
  -4   6  13   53.56   28.32
   4  -6 -13   17.72   27.47
   4   6 -13   48.39   27.21
   4  -6 -13   56.59   28.40
   4  -6 -14   13.91   28.45
  -4   6  14    1.02   27.54
   4  -6 -14    3.70   27.64
   4   6 -14   -1.57   27.31
  -4  -6  14    8.63   26.46
   4  -6 -15   17.08   28.52
   4   6 -15    9.67   27.60
  -4   6  15   30.33   27.47
   4  -6 -15   11.83   27.37
  -4  -6  15   12.44   18.95
   4  -6 -16  -14.83   28.67
  -4   6  16   10.22   19.37
   4  -6 -16    3.94   27.78
   4   6 -16   26.62   27.09
  -4  -6  16   -3.90   19.10
  -4   6  17    2.85   33.69
   4  -6 -17   37.23   24.26
   4  -6 -17   12.78   23.86
   4   6 -17    0.15   33.37
  -4  -6  17   15.22   23.32
  -4   6  18   -3.25   33.97
   4  -6 -18    9.76   35.26
  -4  -6  18   11.83   33.21
   4   6 -18   12.80   24.30
   4  -6 -18   14.04   33.79
   4   6 -19    0.16   24.68
  -4   6  19   36.14   23.97
   4  -6 -19   50.06   35.01
   4  -6 -19   13.82   33.66
  -4  -6  19   -2.41   33.25
  -4  -6  20  -16.40   29.15
   4  -6 -20  -33.34   43.75
   4   6 -20   25.82   29.41
  -4   6  20  -21.71   41.60
   4  -6 -20  -10.57   29.14
  -4  -7   1   21.14   22.56
   4   7  -1   20.69   21.56
   4   7  -2  155.58   17.49
  -4  -7   2  142.96   24.52
   4   7  -3   -5.30   15.33
   4  -7  -3   -0.67   31.50
  -4  -7   3   -6.08   16.36
   4  -7  -3    1.45   44.62
   4  -7  -4  189.25   32.59
   4   7  -4  204.27   18.03
  -4  -7   4  186.03   18.53
   4  -7  -4  164.29   39.58
   4  -7  -5   16.66   26.96
   4   7  -5    9.69   15.64
  -4  -7   5   20.29   22.65
   4  -7  -5   21.42   27.58
   4  -7  -6  114.73   28.59
   4  -7  -6  101.87   29.64
   4   7  -6  110.37   23.37
  -4  -7   6  208.07   23.96
  -4  -7   7   18.80   21.84
   4  -7  -7   43.48   27.17
   4  -7  -7   30.48   23.25
   4   7  -7   34.64   22.27
  -4   7   8   18.36   21.80
  -4  -7   8    2.97   21.69
   4  -7  -8   16.95   22.99
   4   7  -8   24.56   22.27
   4  -7  -8   25.45   21.38
  -4   7   9    0.20   21.84
   4  -7  -9    2.23   26.48
  -4  -7   9   -8.23   21.84
   4  -7  -9    4.26   27.67
   4   7  -9   10.23   22.23
  -4   7  10   82.46   22.92
  -4  -7  10   65.12   22.37
   4  -7 -10   78.02   22.85
   4   7 -10   72.26   16.38
   4  -7 -10   95.53   23.77
  -4  -7  11   45.76   15.81
  -4   7  11   50.09   22.28
   4  -7 -11   56.78   21.94
   4   7 -11   43.26   22.17
   4  -7 -11   59.58   23.40
   4  -7 -12  -15.31   27.29
  -4  -7  12   12.52   27.18
  -4   7  12   10.88   27.40
   4   7 -12    8.01   27.32
   4  -7 -12    0.19   28.44
  -4  -7  13   15.50   18.92
   4  -7 -13   11.10   27.17
  -4   7  13   23.93   27.44
   4   7 -13    4.82   27.05
   4  -7 -13    8.94   20.39
  -4   7  14    6.00   27.67
   4  -7 -14   11.34   27.31
   4  -7 -14   -4.30   28.72
   4   7 -14   15.99   26.85
  -4  -7  14   -0.58   27.10
   4  -7 -15   17.62   28.46
   4  -7 -15    6.21   19.44
   4   7 -15    7.46   27.13
  -4   7  15   23.75   27.76
  -4  -7  15  -12.71   26.89
   4  -7 -16   25.46   35.32
   4   7 -16    6.63   33.23
   4  -7 -16   21.86   23.67
  -4   7  16   46.18   33.63
  -4  -7  16   22.25   33.02
   4  -7 -17   39.07   35.90
   4   7 -17   22.43   24.46
   4  -7 -17   62.56   34.50
  -4   7  17   44.25   34.94
  -4  -7  17   38.13   33.13
   4  -7 -18   20.15   35.84
  -4  -7  18   23.98   23.73
   4  -7 -18   32.14   34.19
  -4   7  18   30.74   34.08
   4   7 -18   13.97   34.36
   4  -7 -19   23.84   30.35
  -4  -7  19  -23.45   40.53
  -4   7  19   -6.21   29.47
   4  -7 -19  -18.46   41.29
   4   7 -19   41.11   41.45
  -4  -8   1   16.46   22.45
   4   8  -1    4.25   21.18
  -4   8   1    0.44   30.92
   4   8  -2  248.91   24.27
  -4  -8   2  289.79   25.11
   4   8  -3   47.97   21.86
   4  -8  -3   54.99   37.39
   4  -8  -3   29.86   47.16
  -4  -8   3   32.88   16.62
   4   8  -4  151.11   23.33
   4  -8  -4  164.49   42.20
  -4  -8   4  120.06   17.55
   4  -8  -4  133.93   31.37
  -4  -8   5   29.85   16.80
   4  -8  -5   63.32   31.89
   4  -8  -5   77.29   29.15
   4   8  -5   76.25   22.17
   4   8  -6   24.40   21.95
  -4  -8   6   13.41   15.47
   4  -8  -6   16.01   26.89
   4  -8  -6   16.84   22.81
   4   8  -7   33.66   22.28
  -4  -8   7   11.86   22.11
   4  -8  -7   26.82   22.37
   4  -8  -7   20.34   28.14
  -4  -8   8   -2.81   21.92
   4  -8  -8    9.42   21.86
   4  -8  -8    4.05   27.50
   4   8  -8    5.16   22.08
   4   8  -9   18.19   22.11
  -4  -8   9    2.95   15.79
   4  -8  -9   10.21   21.83
   4  -8  -9   14.65   27.54
   4  -8 -10   59.01   27.71
  -4  -8  10   63.31   19.86
   4  -8 -10   73.78   29.76
   4   8 -10   65.51   28.40
  -4  -8  11   90.57   27.91
  -4   8  11  109.25   27.93
   4  -8 -11   80.23   27.81
   4   8 -11   93.32   28.13
   4  -8 -11   99.60   29.64
  -4  -8  12   13.15   27.37
   4  -8 -12   -0.17   27.18
   4   8 -12    5.80   27.19
   4  -8 -12    4.17   28.59
  -4   8  12   -2.75   26.96
  -4  -8  13  117.90   28.07
  -4   8  13   76.24   28.85
   4  -8 -13   95.42   28.18
   4   8 -13   90.70   27.49
   4  -8 -13   86.54   29.66
  -4  -8  14   19.02   28.08
  -4   8  14   59.33   27.99
   4   8 -14   24.59   27.92
   4  -8 -14   45.17   28.68
   4  -8 -14   61.65   29.70
   4  -8 -15    0.15   35.73
   4  -8 -15   34.23   33.93
   4   8 -15    3.66   33.28
  -4   8  15   37.33   34.23
  -4  -8  15   21.38   32.92
   4  -8 -16   26.27   35.09
   4  -8 -16   -8.38   34.08
   4   8 -16  -31.30   33.63
  -4  -8  16    3.57   23.45
  -4   8  16   10.92   23.88
  -4   8  17   14.75   34.70
   4  -8 -17   12.65   25.34
   4   8 -17   -2.84   24.40
  -4  -8  17    0.21   23.76
   4  -8 -17    2.35   34.29
   4  -8 -18    6.66   43.35
  -4  -8  18  -10.14   40.92
   4   8 -18   24.55   41.14
  -4   8  18   21.93   29.69
   4  -8 -18   34.50   41.62
  -4   9   1   -0.97   34.91
   4   9  -1    1.69   21.59
  -4  -9   1    7.86   22.36
   4   9  -2    1.38   21.77
  -4  -9   2   -2.67   15.68
   4   9  -3   29.34   21.48
   4  -9  -3   36.40   42.62
   4  -9  -3   21.86   35.95
  -4  -9   3   27.39   22.52
   4   9  -4  405.67   21.00
  -4  -9   4  577.56   23.91
   4  -9  -4  562.10   42.28
   4  -9  -4  624.54   44.02
   4   9  -5   19.46   21.44
  -4  -9   5   11.00   22.49
   4  -9  -5    0.51   27.40
   4  -9  -5    0.78   27.99
   4   9  -6   28.48   22.31
   4  -9  -6   17.54   27.43
   4  -9  -6   24.37   28.29
  -4  -9   6   16.55   22.14
   4   9  -7   -9.52   27.83
   4  -9  -7    5.21   28.75
   4  -9  -7   -0.89   27.63
  -4  -9   7    7.11   27.79
   4   9  -8   19.59   19.61
   4  -9  -8   26.79   27.64
  -4  -9   8   20.49   27.89
   4  -9  -8   16.20   29.05
   4   9  -9  321.46   30.20
  -4  -9   9  239.29   29.33
   4  -9  -9  254.61   36.11
   4  -9  -9  235.41   31.56
  -4  -9  10    5.93   19.71
   4  -9 -10    7.71   26.99
   4  -9 -10    1.74   29.00
   4   9 -10  -12.92   28.30
  -4  -9  11   12.03   27.81
   4  -9 -11   -8.85   26.73
   4  -9 -11    1.06   29.20
   4   9 -11    3.89   27.61
  -4  -9  12   21.60   20.45
   4  -9 -12   23.91   27.61
   4   9 -12   31.69   28.05
   4  -9 -12   51.81   29.17
  -4  -9  13   14.95   31.49
   4  -9 -13   31.24   27.71
   4   9 -13   14.33   28.36
   4  -9 -13   32.87   32.32
  -4  -9  14   17.08   33.72
   4  -9 -14   -1.77   33.46
  -4   9  14    4.85   33.70
   4   9 -14   -4.05   33.53
   4  -9 -14  -15.64   35.65
   4  -9 -15    5.24   25.38
   4  -9 -15   14.34   33.43
  -4   9  15  -14.79   24.24
   4   9 -15    8.97   33.76
  -4  -9  15   15.65   33.62
   4  -9 -16    2.96   36.18
  -4   9  16   21.77   35.14
   4  -9 -16    2.23   34.84
   4   9 -16   23.66   34.34
  -4  -9  16   36.03   34.35
   4  -9 -17   47.51   43.82
  -4   9  17   36.31   42.67
   4  -9 -17   20.58   42.40
  -4  -9  17   41.51   41.71
   4   9 -17   28.37   41.70
   4  10  -1   32.93   28.37
  -4 -10   1   44.82   28.29
   4  10  -2  148.21   28.45
  -4 -10   2  135.91   28.99
   4 -10  -3   27.30   45.13
   4  10  -3   35.44   27.50
   4 -10  -3   42.27   49.53
  -4 -10   3   43.17   27.75
   4  10  -4   25.52   27.21
   4 -10  -4   25.74   40.83
  -4 -10   4   20.11   27.91
   4 -10  -4   24.75   39.13
  -4 -10   5    6.80   28.04
   4  10  -5   26.23   27.22
   4 -10  -5   13.21   34.95
   4 -10  -5    7.64   44.09
   4  10  -6  148.97   28.57
  -4 -10   6  112.23   28.68
   4 -10  -6  173.15   37.94
   4 -10  -6  134.97   36.69
   4  10  -7  -19.64   27.69
   4 -10  -7    7.56   33.89
  -4 -10   7    1.17   27.88
   4 -10  -7    3.83   35.09
   4  10  -8  102.49   28.35
   4 -10  -8   60.51   36.04
  -4 -10   8   89.68   28.57
   4 -10  -8   80.76   30.45
   4  10  -9   40.35   27.95
   4 -10  -9   23.93   34.48
  -4 -10   9   19.72   28.56
   4 -10  -9   30.28   29.20
  -4 -10  10   35.85   28.53
   4 -10 -10   56.20   34.16
   4  10 -10   32.33   28.61
   4 -10 -10   35.95   29.91
  -4 -10  11   15.61   28.50
   4 -10 -11    2.93   27.29
   4 -10 -11   11.76   29.64
   4  10 -11   -4.67   28.67
  -4 -10  12   -1.82   34.70
   4 -10 -12  -18.55   33.23
   4 -10 -12    5.42   35.51
   4  10 -12   -3.04   34.04
  -4 -10  13  -10.41   34.99
   4 -10 -13  -15.33   23.78
   4  10 -13    6.96   34.16
   4 -10 -13    1.09   35.88
  -4 -10  14   40.10   34.81
   4 -10 -14   52.13   33.24
   4  10 -14   46.08   34.72
   4 -10 -14   23.63   36.00
   4 -10 -15   -4.03   43.69
   4 -10 -15   16.53   28.64
   4  10 -15    0.03   24.66
  -4 -10  15   21.15   38.29
   4 -10 -16   12.40   44.22
   4 -10 -16   -9.95   41.88
  -4 -10  16   29.39   42.54
   4  10 -16    9.97   42.38
   4  11  -1    5.79   28.10
  -4 -11   1  -13.19   28.10
   4  11  -2   15.84   27.73
  -4 -11   2   10.53   27.31
   4  11  -3    7.74   27.55
   4 -11  -3    8.63   62.83
  -4 -11   3   12.05   27.51
   4 -11  -3   10.25   56.08
   4 -11  -4    6.84   50.98
   4  11  -4    5.07   27.65
   4 -11  -4   11.62   40.05
  -4 -11   4    0.60   28.18
  -4 -11   5   -8.14   27.80
   4  11  -5   14.08   27.16
   4 -11  -5    0.12   40.34
   4 -11  -5    0.02   33.43
   4  11  -6  -14.82   27.56
  -4 -11   6  -15.79   28.11
   4 -11  -6   -5.85   40.59
   4 -11  -6    6.17   39.22
   4 -11  -7    2.42   34.40
  -4 -11   7    0.78   27.86
   4  11  -7   14.44   27.32
   4 -11  -7    0.34   35.70
   4  11  -8   40.89   28.57
   4 -11  -8   64.28   35.45
  -4 -11   8   46.76   28.70
   4 -11  -8   49.39   36.11
   4  11  -9   -2.96   34.23
  -4 -11   9    4.32   34.67
   4 -11  -9   -5.65   42.53
   4 -11  -9   -4.71   43.71
   4  11 -10    0.17   34.04
   4 -11 -10   -3.90   33.97
  -4 -11  10  -18.16   35.02
   4 -11 -10    5.41   43.47
   4  11 -11   26.45   34.38
  -4 -11  11    3.16   35.44
   4 -11 -11   24.73   34.01
   4 -11 -11   43.93   35.85
   4  11 -12   27.29   34.72
  -4 -11  12  -17.68   35.66
   4 -11 -12    5.53   36.18
   4 -11 -12    3.61   33.54
  -4 -11  13   -2.39   35.49
   4 -11 -13    9.88   33.43
   4 -11 -13  -10.68   36.49
   4  11 -13  -43.32   35.62
  -4 -11  14  -22.23   43.10
   4  11 -14   20.04   42.69
   4 -11 -14   37.43   40.27
   4 -11 -14   20.33   44.65
   4  12  -1    7.53   31.41
  -4 -12   1   24.28   33.26
   4  12  -2   -5.76   31.70
  -4 -12   2   -3.33   33.60
   4  12  -3  121.89   34.97
  -4 -12   3   83.81   34.31
   4  12  -4   -7.66   33.90
  -4 -12   4    3.52   33.21
   4 -12  -4    8.37   62.34
   4 -12  -4    5.54   64.15
   4  12  -5   24.84   33.52
  -4 -12   5   -0.76   33.55
   4 -12  -5    5.71   56.49
   4 -12  -5    2.18   55.14
   4  12  -6   53.16   34.12
  -4 -12   6  -15.13   34.31
   4 -12  -6   28.05   44.05
   4 -12  -6   41.56   41.51
   4 -12  -7    8.92   48.44
   4  12  -7   20.61   33.60
  -4 -12   7   11.48   34.25
   4 -12  -7    0.13   50.88
   4 -12  -8   -1.50   34.86
  -4 -12   8    1.68   34.29
   4  12  -8   -8.53   33.97
   4 -12  -8    3.89   43.76
   4  12  -9   29.24   34.03
  -4 -12   9    4.47   34.85
   4 -12  -9    1.89   35.46
   4 -12  -9    0.78   44.39
   4 -12 -10   47.02   43.07
  -4 -12  10   19.66   35.78
   4  12 -10    1.37   35.60
   4 -12 -10   38.17   45.12
   4  12 -11    8.69   38.82
  -4 -12  11   10.44   39.34
   4 -12 -11    1.30   40.53
   4 -12 -11   -1.21   48.60
   4  12 -12   -3.70   42.92
  -4 -12  12   18.73   42.90
   4 -12 -12   18.66   40.88
   4 -12 -12    2.92   44.91
   4  13  -1   13.05   35.10
  -4 -13   1  -18.32   34.02
   4  13  -2  -16.66   35.00
  -4 -13   2   12.52   33.29
   4  13  -3    0.31   34.95
  -4 -13   3   -3.22   33.38
   4  13  -4    6.58   34.73
  -4 -13   4    9.61   33.41
   4 -13  -5   14.73   65.55
   4 -13  -5    3.95   61.87
   4  13  -5  -23.63   34.61
  -4 -13   5   42.00   33.00
  -4 -13   6    2.13   34.41
   4  13  -6   52.68   34.77
   4 -13  -6    0.09   47.21
   4 -13  -6   37.16   57.92
   4  13  -7   -3.91   34.40
   4 -13  -7  -10.39   42.25
  -4 -13   7   28.35   33.54
   4 -13  -7   30.23   50.95
  -4 -13   8  -22.35   42.04
   4  13  -8   14.53   41.43
   4 -13  -8   -1.32   54.01
   4 -13  -8   22.28   59.66
   4  13  -9   24.88   41.80
  -4 -13   9    9.53   42.42
   4 -13  -9   26.64   53.75
   4 -13  -9    0.79   55.31
   4  13 -10  -14.17   42.62
  -4 -14   1   47.62   43.56
  -4 -14   1   46.29   41.81
   4  14  -1   52.75   43.71
   4  14  -2   69.02   43.89
  -4 -14   2   13.01   41.93
  -4 -14   3  -25.24   41.42
   4  14  -3   41.62   42.74
   4  14  -4   29.10   42.96
  -4 -14   4   31.89   41.32
   4  14  -5   14.87   42.48
  -4 -14   5    8.05   41.32
   3   0  -1 1197.51   51.09
  -3   0   1 1131.56   49.95
   3   0  -2   -6.34   32.89
  -3   0   2    1.39   31.83
  -3   0   3 1239.27   48.63
   3   0  -3 2010.24   53.48
  -3   0   4   -3.39   27.31
   3   0  -4   -0.37   26.16
  -3   0   5  392.84   24.89
   3   0  -5  416.43   30.41
  -3   0   6   -0.99   15.54
   3   0  -6    0.34   21.36
  -3   0   7  152.03   23.56
   3   0  -7  156.24   17.96
   3   0  -8    4.46   23.12
  -3   0   8  -17.73   23.42
   3   0  -9  171.37   24.36
  -3   0   9  133.76   18.13
   3   0 -10    2.24   18.14
  -3   0  10    5.00   26.15
  -3   0  11   96.06   17.83
   3   0 -11   90.10   23.50
   3   0 -12  -19.94   21.86
  -3   0  12   21.32   22.30
   3   0 -13   -9.95   21.84
  -3   0  13    7.47   22.42
   3   0 -14   -3.73   21.76
  -3   0  14  -20.01   15.96
   3   0 -15   23.25   15.72
  -3   0  15   12.35   22.52
   3   0 -16   -9.91   27.50
  -3   0  16   21.85   27.20
   3   0 -17  253.84   29.05
  -3   0  17  231.66   29.47
  -3   0  18   -4.98   19.59
   3   0 -18   -5.27   27.84
   3   0 -19   10.82   23.75
  -3   0  19    2.27   24.13
   3   0 -19   -3.69   33.55
  -3   0  20   14.26   23.84
   3   0 -20  -14.53   33.87
   3   0 -20  -44.65   33.93
   3   0 -21    5.26   29.02
   3   0 -21    1.56   41.65
  -3   0  21   26.42   40.81
  -3  -1   1   65.72   30.48
   3   1  -1    1.53   29.45
   3  -1  -1   65.49   30.66
  -3   1   1   40.74   30.81
   3   1  -2  722.81   35.83
  -3  -1   2  730.04   41.97
   3  -1  -2  734.56   48.98
  -3   1   2  966.99   52.37
  -3  -1   3  491.16   36.17
  -3   1   3  440.16   38.12
   3  -1  -3  175.40   30.98
   3   1  -3  486.69   29.53
   3   1  -4  311.77   24.15
  -3   1   4  316.85   26.77
   3  -1  -4  409.53   33.25
  -3  -1   4  322.10   30.26
  -3   1   5 1113.20   39.89
   3  -1  -5 1120.55   39.62
   3   1  -5 1008.96   35.64
  -3  -1   5 1117.10   36.60
   3  -1  -6 1173.50   36.82
  -3  -1   6 1026.46   29.72
   3   1  -6 1035.45   33.48
  -3   1   6 1073.36   35.85
   3  -1  -7  181.95   23.70
   3   1  -7  229.85   24.30
  -3  -1   7  289.02   19.67
  -3   1   7  281.64   20.32
  -3  -1   8  459.92   28.97
  -3   1   8  461.72   28.97
   3  -1  -8  458.36   28.26
   3   1  -8  445.24   28.25
   3  -1  -9  172.68   17.99
   3   1  -9  174.71   18.39
  -3   1   9  154.19   24.20
  -3  -1   9  165.57   24.08
   3  -1 -10  159.77   26.31
   3   1 -10  144.25   19.81
  -3   1  10  142.65   20.06
  -3  -1  10  144.01   19.72
   3  -1 -11   37.65   22.95
   3   1 -11   31.11   23.10
  -3   1  11   57.83   23.62
  -3  -1  11   46.04   16.60
   3  -1 -12    8.76   15.39
   3   1 -12  -12.83   21.98
  -3   1  12    7.51   15.86
  -3  -1  12   -5.24   15.77
   3  -1 -13   13.96   21.87
  -3   1  13    6.70   22.52
   3   1 -13   11.84   15.67
  -3  -1  13    7.75   15.77
   3  -1 -14    1.21   21.73
  -3  -1  14   -1.93   22.60
   3   1 -14    7.90   15.65
  -3   1  14   14.99   22.24
   3  -1 -15    1.35   15.22
  -3   1  15    8.77   22.08
   3   1 -15    1.33   15.56
  -3  -1  15   12.50   15.44
  -3   1  16   42.32   27.69
   3  -1 -16    2.46   27.11
   3   1 -16   35.86   27.49
  -3  -1  16   20.12   27.46
   3  -1 -17   -8.09   19.62
  -3  -1  17    4.04   19.47
  -3   1  17  -14.79   27.64
   3   1 -17    7.68   27.37
   3  -1 -17    1.08   27.71
  -3   1  18   -2.80   27.97
   3  -1 -18   13.08   27.43
  -3  -1  18    7.20   27.98
   3  -1 -18  -22.92   28.25
   3   1 -18    8.35   19.76
  -3  -1  19  -20.24   33.91
   3  -1 -19   -1.91   23.26
   3  -1 -19   -4.26   23.65
   3   1 -19   26.72   33.32
  -3   1  19  -29.61   34.05
   3   1 -20  -12.82   33.42
  -3  -1  20    7.99   33.62
   3  -1 -20   19.84   24.11
   3  -1 -20   10.75   23.47
   3   1 -20   12.28   23.85
  -3   1  20  -26.06   34.19
  -3  -1  21   55.78   40.38
   3  -1 -21    3.67   40.78
   3  -1 -21    7.47   29.03
   3   1 -21   15.13   40.85
   3   1 -21   41.07   40.51
  -3   1  21   10.67   29.03
  -3   2   1  236.77   48.76
  -3  -2   1  238.11   29.86
   3  -2  -1  255.30   47.75
   3   2  -1   11.10   26.30
   3   2  -2  379.20   32.53
  -3   2   2  332.31   45.53
  -3  -2   2  325.95   32.84
   3  -2  -2  264.20   46.87
   3  -2  -3  117.33   34.05
  -3   2   3  131.22   35.21
  -3  -2   3   99.57   28.58
   3   2  -3  132.30   21.21
  -3  -2   4 5694.30   77.70
   3   2  -4 5741.40   77.06
   3  -2  -4 5542.13   95.47
  -3   2   4 5695.56   99.63
   3  -2  -5  146.91   24.26
  -3  -2   5  147.01   22.78
  -3   2   5  192.26   25.11
   3   2  -5  170.66   22.80
   3  -2  -6   81.09   22.29
  -3  -2   6   76.72   21.84
   3   2  -6   85.39   15.76
  -3   2   6   66.83   22.35
   3  -2  -7   23.99   22.43
  -3  -2   7   19.01   21.87
   3   2  -7    9.08   15.68
  -3   2   7    7.44   22.55
  -3  -2   8  262.30   25.92
   3  -2  -8  282.47   20.72
  -3   2   8  283.66   26.90
   3   2  -8  271.97   25.71
  -3  -2   9 1118.30   35.47
   3  -2  -9 1137.47   31.12
  -3   2   9 1140.91   31.73
   3   2  -9 1103.21   29.99
   3  -2 -10   53.10   17.80
  -3   2  10   52.37   18.21
   3   2 -10   37.38   25.01
  -3  -2  10   51.71   18.10
   3  -2 -11   -0.66   22.14
  -3   2  11   -2.58   22.46
   3   2 -11   24.88   22.26
  -3  -2  11    4.44   22.46
   3  -2 -12   83.69   22.54
   3   2 -12   63.85   22.69
  -3   2  12   92.25   22.95
  -3  -2  12   86.86   22.64
   3  -2 -13   20.51   15.68
  -3   2  13   27.36   16.38
   3   2 -13   25.16   22.21
  -3  -2  13   26.10   22.40
   3  -2 -14  -10.81   21.68
  -3   2  14   13.45   15.47
   3   2 -14    4.12   22.22
   3  -2 -14   -0.90   15.64
  -3  -2  14    4.24   22.00
  -3   2  15   46.35   19.75
   3  -2 -15   30.98   19.72
  -3  -2  15   30.39   19.67
   3   2 -15   63.51   25.03
   3  -2 -15   38.10   19.51
  -3   2  16    6.28   19.36
   3  -2 -16   -6.74   27.39
   3  -2 -16  -11.16   19.25
   3   2 -16   13.96   27.69
  -3  -2  16   22.97   27.41
   3  -2 -17    6.98   27.51
   3   2 -17   14.29   27.85
  -3  -2  17   18.82   19.63
   3  -2 -17   25.56   19.68
  -3   2  17   10.11   19.83
  -3  -2  18   76.80   28.10
   3  -2 -18   49.91   20.38
   3  -2 -18   75.72   20.59
   3   2 -18   71.66   19.73
  -3   2  18   44.35   27.93
   3  -2 -19   23.35   33.84
  -3  -2  19   60.07   24.46
   3  -2 -19   76.93   24.01
   3   2 -19  -18.19   34.18
  -3   2  19   93.13   33.53
   3  -2 -20   25.88   33.94
   3  -2 -20    3.76   24.41
   3   2 -20   21.82   23.76
  -3  -2  20   11.04   34.26
  -3   2  20   19.71   33.97
  -3  -2  21   28.62   41.07
   3  -2 -21  -12.57   40.93
   3   2 -21   19.09   41.00
  -3   2  21    4.38   41.09
   3  -2 -21    3.64   41.81
   3   2 -21   39.18   40.33
  -3  -3   1  319.93   26.09
   3   3  -1  329.54   26.23
   3   3  -2   88.25   22.63
  -3  -3   2   84.48   23.97
   3   3  -3 2507.40   50.17
  -3   3   3 1828.12   68.50
   3  -3  -3 2227.05   78.24
   3  -3  -3  385.00   42.87
  -3  -3   3 1954.79   42.50
   3  -3  -4 3061.80   71.13
  -3   3   4 2620.09   66.53
  -3  -3   4 2893.41   49.02
   3   3  -4 2945.59   53.26
  -3   3   5  151.09   24.34
  -3  -3   5  163.34   17.15
   3   3  -5  164.41   17.79
   3  -3  -5  193.44   24.91
  -3   3   6  781.19   34.78
  -3  -3   6  688.18   28.83
   3   3  -6  749.99   30.27
   3  -3  -6  748.80   33.06
  -3   3   7    4.39   16.37
  -3  -3   7    1.98   15.97
   3   3  -7   10.18   22.98
   3  -3  -7   -2.13   23.40
  -3   3   8   48.08   28.71
  -3  -3   8   41.34   27.45
   3   3  -8   12.10   25.14
   3  -3  -8   53.64   25.58
  -3  -3   9    5.70   17.79
  -3   3   9   -2.18   18.13
   3   3  -9   -2.48   17.81
   3  -3  -9   -1.29   17.45
  -3  -3  10   25.15   23.06
  -3   3  10   39.10   23.50
   3   3 -10   41.08   22.87
   3  -3 -10   32.41   23.41
   3  -3 -10   43.29   22.88
   3  -3 -11    4.93   15.50
  -3   3  11    5.49   15.93
   3  -3 -11   12.67   22.20
   3   3 -11   20.94   21.54
  -3  -3  11   10.21   21.72
   3  -3 -12   81.16   22.42
  -3   3  12  103.30   23.03
   3  -3 -12   95.14   23.05
  -3  -3  12  111.80   22.71
   3   3 -12  161.66   22.49
   3  -3 -13   73.78   16.05
   3   3 -13   58.71   22.27
   3  -3 -13   78.13   22.65
  -3  -3  13   72.27   22.47
  -3   3  13   53.66   22.45
   3  -3 -14   52.62   22.34
   3  -3 -14   64.66   22.27
  -3   3  14   49.08   16.33
   3   3 -14   40.63   22.56
  -3  -3  14   60.56   22.49
   3  -3 -15    2.43   27.23
   3   3 -15   11.88   19.48
   3  -3 -15   16.31   19.23
  -3  -3  15    0.24   27.55
  -3   3  15   -7.19   27.46
   3  -3 -16   16.01   27.31
   3  -3 -16   26.56   27.65
   3   3 -16   14.43   20.00
  -3  -3  16   16.09   19.78
  -3   3  16   11.90   27.53
   3  -3 -17   15.73   26.78
   3  -3 -17    6.34   19.88
   3   3 -17   17.12   19.63
  -3  -3  17   -9.09   27.36
  -3   3  17    2.88   27.17
   3  -3 -18    8.04   30.38
   3  -3 -18    6.15   30.01
  -3  -3  18    3.83   30.22
   3   3 -18   -7.08   31.14
  -3   3  18   10.75   30.00
   3  -3 -19   35.63   34.43
  -3  -3  19   57.43   34.16
  -3   3  19   42.98   24.27
   3   3 -19   13.88   34.54
   3  -3 -19   78.57   24.54
   3  -3 -20   -1.09   24.18
   3  -3 -20   34.23   33.75
  -3  -3  20    4.26   24.35
   3   3 -20   50.93   33.95
  -3   3  20    4.15   23.92
   3  -3 -21    9.29   28.98
  -3  -3  21   24.64   40.85
   3  -3 -21   15.36   40.48
  -3   3  21    3.52   41.42
   3   3 -21   55.01   41.10
  -3  -4   1  534.57   27.92
   3   4  -1  827.25   30.93
   3  -4  -2    8.17   34.38
   3   4  -2   11.60   14.95
  -3  -4   2   16.10   21.85
   3   4  -3   67.29   22.64
  -3  -4   3   44.23   23.36
   3  -4  -3   59.13   31.55
   3  -4  -3   52.76   28.37
  -3  -4   4   16.47   21.88
   3  -4  -4    0.70   25.56
   3  -4  -4    2.23   26.59
  -3   4   4    4.92   26.05
   3   4  -4    1.94   15.77
  -3   4   5  135.95   25.79
  -3  -4   5  138.31   24.01
   3  -4  -5  175.31   25.91
   3  -4  -5  196.40   31.96
   3   4  -5  192.61   19.61
   3  -4  -6  133.30   24.72
  -3   4   6  158.42   29.84
   3   4  -6  136.14   18.26
   3  -4  -6  145.53   24.96
  -3  -4   6  116.35   23.26
   3   4  -7  774.59   33.90
   3  -4  -7  707.87   35.05
  -3  -4   7  696.14   31.96
  -3   4   7  770.89   36.05
   3  -4  -7  713.30   36.23
  -3  -4   8  744.25   30.57
   3   4  -8  812.53   31.92
   3  -4  -8  980.14   34.89
  -3   4   8  888.11   34.75
   3  -4  -8  829.84   34.42
  -3  -4   9  216.63   24.62
   3   4  -9  387.54   26.47
   3  -4  -9  270.34   25.98
  -3   4   9  282.79   26.59
   3  -4  -9  300.30   26.71
  -3  -4  10   27.88   15.54
   3   4 -10    9.38   15.47
   3  -4 -10   34.21   21.98
  -3   4  10   22.16   22.41
   3  -4 -10   36.98   22.33
  -3  -4  11   44.24   21.99
   3   4 -11   81.97   22.47
   3  -4 -11   87.29   22.82
  -3   4  11   68.72   16.62
   3  -4 -11   92.42   22.44
   3   4 -12    0.88   21.89
   3  -4 -12    0.95   21.64
  -3   4  12    8.11   22.14
  -3  -4  12   -0.49   21.84
   3  -4 -12   -4.54   22.05
   3   4 -13    4.76   22.05
   3  -4 -13    6.42   15.78
  -3   4  13   12.50   21.70
  -3  -4  13   10.32   15.52
   3  -4 -13    8.97   22.08
   3  -4 -14   -8.35   25.11
   3   4 -14    8.64   24.74
  -3   4  14   11.31   24.81
   3  -4 -14  -11.66   24.90
  -3  -4  14    4.07   18.84
   3  -4 -15    7.62   19.77
  -3  -4  15   12.34   19.38
   3   4 -15    6.83   19.16
   3  -4 -15   16.62   19.21
  -3   4  15   20.15   27.42
   3  -4 -16  297.69   22.05
  -3   4  16  276.29   28.98
   3   4 -16  284.07   29.88
  -3  -4  16  268.41   28.73
   3  -4 -16  200.26   28.54
   3  -4 -17   13.68   27.84
   3  -4 -17    5.27   19.61
   3   4 -17   -0.16   28.33
  -3  -4  17    5.49   27.60
  -3   4  17   16.60   19.32
   3  -4 -18   41.70   33.19
   3   4 -18   -7.46   33.81
  -3  -4  18   25.78   22.68
  -3   4  18  -30.70   33.31
   3  -4 -18   17.56   32.88
   3  -4 -19    9.68   33.78
   3  -4 -19   32.45   34.41
  -3  -4  19   11.32   33.25
   3   4 -19   11.20   34.27
  -3   4  19    1.49   33.65
   3   4 -20    5.81   29.31
   3  -4 -20    0.47   38.10
  -3   4  20   21.93   40.71
  -3  -4  20   29.05   28.41
   3  -4 -20   29.61   23.92
  -3  -5   1  664.60   25.89
   3   5  -1  692.90   30.89
   3  -5  -2  217.83   41.59
   3   5  -2  221.12   25.25
   3  -5  -2  177.41   50.99
  -3  -5   2  190.17   26.60
   3  -5  -3  193.21   32.80
   3  -5  -3  179.76   37.15
   3   5  -3  193.79   25.40
  -3  -5   3  160.64   26.00
   3  -5  -4   49.96   23.83
   3  -5  -4  109.21   25.10
  -3  -5   4   97.73   17.51
   3   5  -4   92.67   23.69
   3  -5  -5  274.41   30.98
   3  -5  -5  470.52   40.54
  -3   5   5  261.04   36.41
   3   5  -5  255.85   30.29
  -3  -5   5  361.10   30.14
   3  -5  -6    8.15   25.23
  -3   5   6    4.13   25.36
   3  -5  -6    6.17   32.26
  -3  -5   6   -2.85   18.32
   3   5  -6    3.87   26.12
   3  -5  -7   25.99   16.94
  -3  -5   7   17.62   23.25
   3  -5  -7   31.43   25.02
  -3   5   7   26.45   24.30
   3   5  -7   15.75   24.55
   3  -5  -8   15.36   22.65
  -3   5   8   37.11   23.04
  -3  -5   8   30.09   15.70
   3   5  -8   23.80   23.17
   3  -5  -8   26.35   23.40
   3  -5  -9   22.65   21.99
  -3  -5   9   27.88   21.79
   3   5  -9   42.24   22.18
  -3   5   9   54.74   22.87
   3  -5  -9   22.70   22.79
  -3  -5  10   31.21   21.19
   3  -5 -10    1.17   15.70
  -3   5  10   21.42   21.95
   3   5 -10    6.99   21.52
   3  -5 -10    2.63   22.13
  -3   5  11   57.28   22.96
  -3  -5  11   93.71   16.01
   3   5 -11   80.57   22.34
   3  -5 -11  103.49   22.77
   3  -5 -11  103.67   23.02
   3  -5 -12  144.93   23.37
  -3   5  12   64.29   23.10
   3   5 -12   58.70   22.25
   3  -5 -12  114.23   22.92
  -3  -5  12   79.75   22.50
  -3   5  13   68.15   22.71
   3   5 -13   72.54   22.28
   3  -5 -13  116.02   22.83
  -3  -5  13  123.18   22.16
   3  -5 -13   83.58   16.87
  -3   5  14   59.66   27.88
   3   5 -14   54.28   19.59
   3  -5 -14   54.78   20.07
  -3  -5  14   45.72   27.32
   3  -5 -14   43.90   20.38
  -3   5  15   -6.78   27.31
   3   5 -15   -2.78   27.81
  -3  -5  15   -2.00   27.07
   3  -5 -15    1.18   19.26
   3  -5 -15   15.22   27.89
   3  -5 -16   67.60   28.43
   3   5 -16   48.79   28.27
  -3   5  16  111.95   28.08
   3  -5 -16   59.05   27.76
  -3  -5  16   44.26   27.29
   3  -5 -17   13.30   28.15
  -3  -5  17   19.06   29.73
  -3   5  17   18.76   19.37
   3  -5 -17   13.73   19.59
   3   5 -17   25.11   19.55
   3  -5 -18  -20.23   34.17
  -3   5  18   23.35   33.22
  -3  -5  18    6.21   23.32
   3   5 -18  -17.12   24.28
   3  -5 -18   -6.02   33.22
   3  -5 -19   -6.95   34.76
  -3   5  19   10.39   23.55
  -3  -5  19  -27.22   33.41
   3   5 -19  -15.99   24.13
   3  -5 -19  -22.75   33.61
   3  -5 -20  -30.97   42.64
   3   5 -20   23.00   41.55
  -3   5  20   51.97   40.67
   3  -5 -20    9.22   41.10
  -3  -5  20   24.43   28.55
  -3  -6   1   -7.60   26.31
   3  -6  -1   -0.78   40.02
   3   6  -1   13.21   24.54
   3  -6  -1   -2.27   40.35
  -3   6   1    1.37   39.22
   3   6  -2   17.14   25.09
  -3   6   2   61.33   45.08
   3  -6  -2   29.95   33.00
   3  -6  -2   37.50   45.44
  -3  -6   2   42.42   27.06
   3  -6  -3  231.71   40.24
   3  -6  -3  213.19   35.95
   3   6  -3  236.31   27.53
  -3  -6   3  207.29   21.53
  -3  -6   4   54.88   25.75
   3  -6  -4   59.34   31.95
   3   6  -4   70.91   24.42
   3  -6  -4   61.12   30.81
   3  -6  -5   71.12   24.88
   3   6  -5   62.01   24.75
   3  -6  -5   62.81   25.39
  -3  -6   5   59.20   17.41
  -3  -6   6   92.48   22.73
  -3   6   6  147.67   25.08
   3  -6  -6  147.08   24.91
   3  -6  -6   93.90   24.84
   3   6  -6  189.28   24.67
   3   6  -7   84.37   22.91
  -3  -6   7   85.90   22.33
  -3   6   7  105.73   22.81
   3  -6  -7  102.37   28.21
   3  -6  -7  140.66   24.37
  -3   6   8   24.39   21.75
   3  -6  -8   19.84   21.41
   3  -6  -8   20.81   22.38
  -3  -6   8   20.80   15.18
   3   6  -8   10.28   21.87
  -3  -6   9  122.15   22.22
   3   6  -9  100.06   16.43
  -3   6   9  105.28   23.18
   3  -6  -9  117.38   22.87
   3  -6  -9  114.51   23.29
   3   6 -10   -3.59   15.32
  -3  -6  10  -10.58   21.20
  -3   6  10    3.20   15.09
   3  -6 -10    6.43   22.05
   3  -6 -10    7.70   21.18
  -3  -6  11   33.72   15.71
   3  -6 -11   23.55   15.76
   3   6 -11   23.63   21.84
   3  -6 -11   21.30   22.78
  -3   6  11   32.85   22.21
  -3  -6  12   42.21   21.71
   3  -6 -12   62.58   22.18
   3   6 -12   62.38   15.64
   3  -6 -12   46.04   23.05
  -3   6  12   59.89   22.36
   3   6 -13   -0.79   26.68
   3  -6 -13   10.10   26.94
   3  -6 -13  -15.86   28.49
  -3  -6  13    5.56   26.67
  -3   6  13  -18.12   27.67
   3   6 -14   11.44   19.23
   3  -6 -14   11.37   19.14
  -3  -6  14    6.94   27.05
   3  -6 -14   14.58   28.07
  -3   6  14   11.69   27.37
   3  -6 -15   20.26   19.68
   3   6 -15   62.20   27.87
  -3  -6  15   54.96   18.89
   3  -6 -15   43.92   28.58
  -3   6  15   59.56   28.09
   3  -6 -16   11.46   28.02
   3   6 -16   34.19   19.64
  -3  -6  16   31.80   27.26
  -3   6  16   35.39   27.96
   3  -6 -16   39.02   28.45
   3  -6 -17   46.05   34.63
   3   6 -17   -4.50   33.83
  -3  -6  17   -5.24   33.18
   3  -6 -17   24.91   33.64
  -3   6  17   19.67   24.17
   3  -6 -18   -9.97   35.10
   3  -6 -18  -24.09   24.39
   3   6 -18  -20.83   34.08
  -3   6  18   17.60   33.70
  -3  -6  18    2.06   33.64
   3  -6 -19   32.79   39.15
  -3  -6  19   31.68   37.12
   3  -6 -19   14.38   40.83
   3   6 -19  -14.08   41.82
  -3   6  19   12.13   41.24
   3   7  -1  140.75   23.03
   3  -7  -1  112.42   34.94
  -3   7   1  125.74   37.96
   3  -7  -1  130.90   35.75
  -3  -7   1  103.58   24.13
  -3   7   2    6.17   26.78
   3   7  -2    1.87   21.61
   3  -7  -2    7.91   34.67
   3  -7  -2    8.97   27.81
  -3  -7   2   -1.45   23.46
  -3   7   3  215.97   39.66
   3  -7  -3  106.19   30.17
   3  -7  -3  184.32   32.16
  -3  -7   3  165.83   25.58
   3   7  -3  198.03   18.59
   3  -7  -4  301.85   32.67
   3  -7  -4  287.39   33.34
   3   7  -4  245.33   25.08
  -3  -7   4  262.00   25.23
   3   7  -5   12.31   21.87
   3  -7  -5   -1.19   21.82
   3  -7  -5   -1.11   22.28
  -3  -7   5   -0.28   15.70
   3   7  -6   94.01   17.13
  -3  -7   6   74.87   16.15
   3  -7  -6   95.02   23.81
   3  -7  -6   77.05   22.87
   3  -7  -7  411.33   27.80
  -3  -7   7  365.61   25.56
   3  -7  -7  265.88   26.51
   3   7  -7  385.30   26.03
   3  -7  -8  130.25   23.28
  -3  -7   8  194.43   23.59
   3  -7  -8  199.29   25.15
  -3   7   8  122.32   23.26
   3   7  -8  139.36   17.25
   3  -7  -9   80.82   22.57
  -3  -7   9   82.14   22.01
   3  -7  -9   78.75   23.51
   3   7  -9   79.74   22.11
  -3   7   9   73.71   22.76
   3  -7 -10  270.25   25.79
  -3  -7  10  139.33   23.24
   3   7 -10  249.30   23.98
   3  -7 -10  268.59   24.47
  -3   7  10  259.56   24.39
  -3   7  11   -0.84   21.53
  -3  -7  11    1.23   24.65
   3   7 -11  -14.30   15.47
   3  -7 -11    3.44   21.50
   3  -7 -11   15.75   22.12
  -3  -7  12  115.30   27.93
  -3   7  12  112.49   28.45
   3  -7 -12  144.24   28.22
   3   7 -12   56.25   27.85
   3  -7 -12  131.27   29.22
   3  -7 -13   35.15   27.47
   3   7 -13   -0.47   27.59
  -3   7  13   43.12   27.48
   3  -7 -13   23.61   28.67
  -3  -7  13   23.56   19.49
   3  -7 -14   19.31   27.40
  -3  -7  14   18.18   26.84
  -3   7  14   20.49   27.72
   3   7 -14   21.78   27.18
   3  -7 -14    6.02   28.34
   3   7 -15   18.72   27.12
   3  -7 -15   15.42   27.22
   3  -7 -15    3.82   28.81
  -3   7  15    2.07   19.95
  -3  -7  15   18.62   19.14
   3  -7 -16   22.49   33.44
  -3   7  16   -1.11   34.10
   3   7 -16   32.09   32.96
  -3  -7  16  -13.48   23.70
   3  -7 -16    1.50   34.76
   3  -7 -17   21.06   34.11
  -3   7  17   18.02   24.72
   3  -7 -17    0.42   35.19
  -3  -7  17   14.39   33.02
   3   7 -17   14.24   33.94
   3  -7 -18   11.90   38.94
  -3   7  18  -20.51   38.20
   3  -7 -18   22.24   33.91
   3   7 -18   14.65   23.90
  -3  -7  18    4.49   33.47
   3  -7 -19    7.12   43.17
   3   7 -19  -30.21   41.83
   3  -8  -1   15.48   30.74
   3   8  -1   14.22   21.55
  -3   8   1   20.52   29.92
   3  -8  -1    7.86   31.62
  -3  -8   1   14.11   22.72
  -3   8   2   14.55   22.09
   3   8  -2  101.15   22.19
   3  -8  -2   49.91   32.33
   3  -8  -2   38.69   32.16
  -3  -8   2   97.31   23.75
   3   8  -3   -8.78   21.47
  -3   8   3    7.08   33.94
  -3  -8   3  -13.69   22.83
   3  -8  -3   -0.63   31.38
   3  -8  -3    0.79   31.51
   3  -8  -4   19.54   27.39
   3  -8  -4   20.37   22.64
  -3  -8   4   26.76   22.12
   3   8  -4   23.12   21.66
   3  -8  -5   19.61   22.45
   3   8  -5   31.93   22.10
   3  -8  -5   41.29   22.90
  -3  -8   5   50.63   23.00
   3   8  -6  126.03   23.41
   3  -8  -6  130.59   24.46
   3  -8  -6  129.72   24.94
  -3  -8   6  100.86   23.05
   3   8  -7   44.54   22.82
   3  -8  -7   47.99   27.43
  -3  -8   7   54.02   22.33
   3  -8  -7   44.47   23.22
   3  -8  -8  120.42   23.61
  -3  -8   8  106.88   22.95
   3  -8  -8   57.87   23.60
   3   8  -8   88.80   22.96
   3  -8  -9   12.44   21.31
  -3  -8   9   -9.46   21.76
   3  -8  -9   -0.99   22.68
   3   8  -9  -17.27   16.00
  -3  -8  10   27.89   27.83
   3  -8 -10   61.48   28.81
   3   8 -10   30.22   19.80
   3  -8 -10   40.38   27.45
   3  -8 -11  -13.81   28.78
  -3  -8  11   14.39   27.35
  -3   8  11   -5.29   27.36
   3   8 -11    7.87   27.04
   3  -8 -11   -1.13   27.17
  -3  -8  12   35.24   27.90
  -3   8  12   46.67   27.86
   3  -8 -12   48.85   27.51
   3   8 -12   47.33   27.50
   3  -8 -12   40.22   29.25
  -3   8  13   13.13   27.32
   3  -8 -13   -9.86   27.61
   3   8 -13   21.21   26.81
   3  -8 -13   10.06   28.73
  -3  -8  13    2.90   27.36
   3  -8 -14   29.02   27.60
  -3   8  14   11.58   19.74
   3   8 -14   -3.79   27.56
   3  -8 -14    6.73   29.21
  -3  -8  14    9.07   27.75
  -3   8  15   13.06   34.25
   3   8 -15   -2.76   33.64
  -3  -8  15    9.02   33.54
   3  -8 -15    2.64   35.26
   3  -8 -15   28.22   34.24
   3   8 -16   10.43   33.41
   3  -8 -16   -5.87   34.96
   3  -8 -16   32.72   34.07
  -3  -8  16    9.20   33.81
  -3   8  16   13.89   34.30
  -3   8  17   10.76   34.90
   3  -8 -17    2.84   24.43
  -3  -8  17   -7.70   34.00
   3   8 -17  -19.45   34.45
   3  -8 -17  -11.46   35.64
   3  -8 -18    5.89   42.97
  -3  -8  18   20.87   41.33
   3  -8 -18    6.59   30.11
  -3   8  18   -9.11   42.48
   3   8 -18    3.15   41.94
   3   9  -1    3.70   21.85
   3  -9  -1    2.67   32.14
   3  -9  -1   -1.38   30.27
  -3   9   1   -5.15   29.83
  -3  -9   1   -0.80   22.45
   3  -9  -2    3.85   35.38
   3  -9  -2   12.04   30.57
   3   9  -2    6.48   21.78
  -3   9   2    0.76   26.36
  -3  -9   2   11.54   16.40
   3   9  -3    6.14   15.13
  -3   9   3   -5.29   34.84
  -3  -9   3    5.87   22.53
   3  -9  -3    3.21   27.38
   3  -9  -3    4.47   26.98
   3  -9  -4    6.94   22.07
  -3  -9   4    1.76   27.38
   3   9  -4   12.40   21.36
   3  -9  -4    5.28   27.20
   3  -9  -5   12.29   27.08
  -3  -9   5   14.58   15.75
   3  -9  -5    6.97   23.12
   3   9  -5   13.27   21.72
   3   9  -6    5.05   21.93
   3  -9  -6    8.51   22.07
   3  -9  -6   -5.61   27.85
  -3  -9   6    6.03   22.29
   3  -9  -7   26.45   33.98
   3   9  -7   26.62   27.83
  -3  -9   7   30.63   27.90
   3  -9  -7   38.15   35.49
   3   9  -8  199.27   29.64
  -3  -9   8  220.50   29.40
   3  -9  -8  189.46   29.80
   3  -9  -8  102.42   30.27
   3  -9  -9  238.95   37.33
  -3  -9   9  171.85   29.51
   3  -9  -9  193.64   35.39
   3   9  -9  171.85   29.02
   3  -9 -10   44.86   29.22
  -3  -9  10   43.62   20.45
   3  -9 -10  -11.50   28.04
   3   9 -10   32.55   28.44
   3  -9 -11   43.47   19.66
  -3  -9  11   27.91   28.31
   3  -9 -11   59.58   29.04
   3   9 -11   14.21   28.37
  -3  -9  12    7.97   19.79
   3  -9 -12  -10.23   27.32
   3  -9 -12   -3.19   28.85
   3   9 -12    4.90   19.34
   3  -9 -13   18.19   30.37
   3   9 -13   -9.06   30.58
   3  -9 -13   12.54   35.04
  -3  -9  13  -10.61   33.81
   3  -9 -14   -0.41   33.86
   3   9 -14    0.35   33.52
   3  -9 -14    9.85   35.34
  -3  -9  14   29.35   33.89
   3  -9 -15   10.41   24.24
   3   9 -15   -3.63   33.69
  -3  -9  15    6.14   34.81
  -3   9  15   20.43   23.74
   3  -9 -15   16.75   35.16
   3  -9 -16   28.58   35.68
  -3   9  16   35.94   38.17
  -3  -9  16   11.91   38.30
   3  -9 -16    9.09   34.41
   3   9 -16   14.82   34.38
   3  -9 -17    1.19   42.72
  -3  -9  17   21.27   42.40
  -3   9  17   -6.58   42.90
   3   9 -17    9.86   42.35
   3  -9 -17   13.89   43.18
  -3  10   1  121.25   34.78
   3  10  -1  295.30   30.34
   3 -10  -1  263.61   45.27
  -3 -10   1  285.88   30.36
   3 -10  -1  243.61   42.20
  -3  10   2    2.90   33.17
   3 -10  -2    4.07   38.93
   3  10  -2   10.60   27.42
   3 -10  -2    4.82   42.97
  -3 -10   2   19.26   27.73
   3  10  -3   79.61   28.12
  -3  10   3   84.45   44.62
  -3 -10   3   31.46   27.79
   3 -10  -3   73.38   28.86
   3 -10  -3   45.05   34.89
   3  10  -4   10.84   27.69
  -3 -10   4   18.60   27.81
   3 -10  -4   19.56   28.58
   3 -10  -4   23.88   34.71
   3 -10  -5   33.06   28.15
   3  10  -5   36.22   27.45
   3 -10  -5   38.73   35.49
  -3 -10   5   21.04   27.90
  -3 -10   6   29.08   28.02
   3 -10  -6   15.32   35.64
   3  10  -6   25.32   27.50
   3 -10  -6   30.08   28.50
   3 -10  -7   27.73   28.22
   3  10  -7   18.30   28.04
   3 -10  -7   25.54   34.98
  -3 -10   7   12.21   28.02
   3 -10  -8    2.67   27.89
   3 -10  -8    9.88   28.64
  -3 -10   8   21.44   28.04
   3  10  -8   18.16   27.95
   3  10  -9   65.60   28.68
  -3 -10   9   63.22   28.16
   3 -10  -9  108.88   36.05
   3 -10  -9   63.00   27.97
   3 -10 -10   63.41   29.40
  -3 -10  10   32.41   28.80
   3 -10 -10   50.02   28.02
   3  10 -10   45.78   28.65
  -3 -10  11   11.56   28.38
   3 -10 -11   14.82   27.09
   3 -10 -11   -4.56   28.77
   3  10 -11  -12.69   28.16
  -3 -10  12    3.69   24.74
   3 -10 -12    3.93   33.06
   3 -10 -12  -12.27   35.04
   3  10 -12    0.47   34.28
   3 -10 -13   13.31   33.17
   3 -10 -13   13.08   35.66
   3  10 -13   18.58   34.26
  -3 -10  13   45.54   34.81
   3 -10 -14    3.90   33.12
   3  10 -14    8.36   34.72
   3 -10 -14    8.18   35.66
  -3 -10  14  -16.81   35.00
   3 -10 -15    8.73   41.19
  -3 -10  15   23.25   42.04
   3  10 -15  -12.54   42.06
   3 -10 -15  -27.89   43.68
   3  10 -16   14.04   42.65
   3 -11  -1   49.84   38.56
   3 -11  -1   24.11   40.46
   3  11  -1   13.51   28.34
  -3  11   1   14.15   33.12
  -3 -11   1    6.23   27.86
   3 -11  -2   12.01   39.17
   3  11  -2   19.42   27.86
  -3  11   2    9.51   43.29
  -3 -11   2    3.80   28.03
   3 -11  -2    9.13   43.95
   3 -11  -3   32.85   34.99
   3 -11  -3   21.17   43.79
  -3 -11   3    9.88   34.44
   3  11  -3   38.79   28.13
  -3  11   3   45.57   45.35
   3 -11  -4   49.02   29.41
   3  11  -4   83.04   28.05
  -3 -11   4   21.55   28.89
   3 -11  -4   68.20   28.92
   3 -11  -5   -0.94   35.85
   3  11  -5    9.69   27.79
   3 -11  -5   10.25   34.48
  -3 -11   5    9.33   27.84
   3 -11  -6   55.18   29.14
   3  11  -6   83.92   28.33
   3 -11  -6   78.70   36.83
  -3 -11   6   71.69   28.44
   3 -11  -7   -4.92   34.78
   3  11  -7    4.11   27.61
  -3 -11   7    8.61   28.23
   3 -11  -7   -0.54   29.09
   3 -11  -8    5.54   28.67
   3 -11  -8    2.49   35.81
  -3 -11   8    6.29   28.35
   3  11  -8    5.91   27.92
   3  11  -9   10.98   34.42
   3 -11  -9   -6.58   34.35
  -3 -11   9   11.82   34.85
   3 -11  -9    9.55   35.63
   3  11 -10   46.17   34.33
  -3 -11  10   10.97   35.59
   3 -11 -10    3.08   34.25
   3 -11 -10   11.82   35.73
   3  11 -11   -1.91   35.31
  -3 -11  11   15.82   34.92
   3 -11 -11   17.27   33.39
   3 -11 -11    9.44   35.55
  -3 -11  12   28.93   35.07
   3 -11 -12   -4.36   32.87
   3 -11 -12    8.10   35.42
   3  11 -12   10.80   34.94
   3 -11 -13  -10.94   33.77
   3 -11 -13   13.84   39.78
   3  11 -13   22.10   39.63
  -3 -11  13   15.79   39.31
   3 -11 -14  -13.46   40.72
   3 -11 -14  -10.75   43.47
  -3 -11  14  -24.17   43.54
   3  11 -14   10.78   43.06
  -3  12   1   39.81   35.37
   3 -12  -1   21.40   45.64
   3  12  -1   39.68   28.71
   3 -12  -1   24.63   48.96
  -3 -12   1   33.66   28.09
  -3  12   2    5.84   53.10
   3  12  -2  -12.68   28.58
   3 -12  -2    8.00   39.15
  -3 -12   2  -11.32   27.50
   3 -12  -2    2.33   35.07
   3 -12  -3   15.47   35.93
  -3 -12   3    3.33   33.74
   3 -12  -3   43.69   39.02
   3  12  -3   -0.62   28.69
   3 -12  -4    9.59   41.36
  -3 -12   4    7.86   30.63
   3 -12  -4    2.98   35.92
   3  12  -4   11.73   30.84
   3  12  -5   32.37   33.14
  -3 -12   5   17.03   33.47
   3 -12  -5    5.24   43.52
   3 -12  -5   19.36   40.80
   3  12  -6    6.70   33.87
   3 -12  -6   -0.09   43.56
  -3 -12   6   23.36   33.81
   3 -12  -6   19.44   48.42
   3 -12  -7   12.93   34.71
   3  12  -7   12.25   34.07
   3 -12  -7    8.05   35.55
  -3 -12   7   -3.44   34.56
   3 -12  -8   18.26   43.77
   3  12  -8   51.71   34.08
   3 -12  -8   32.39   44.29
  -3 -12   8   27.06   34.74
   3  12  -9   16.95   34.32
   3 -12  -9   -0.50   35.10
  -3 -12   9   10.13   34.83
   3 -12  -9   -8.68   44.23
   3  12 -10   24.44   34.81
  -3 -12  10    6.83   35.28
   3 -12 -10   -0.84   35.23
   3 -12 -10    9.23   36.51
   3  12 -11   10.25   38.88
  -3 -12  11  -27.24   39.77
   3 -12 -11    4.75   47.87
   3 -12 -11    1.49   43.52
  -3 -12  12   -5.54   30.86
   3  12 -12    2.87   30.91
   3 -12 -12   22.60   49.86
   3 -12 -12   17.83   43.64
   3 -13  -1    6.93   50.84
   3 -13  -1    2.86   53.74
   3  13  -1   -4.83   35.49
  -3 -13   1   26.43   32.94
   3 -13  -2   51.10   46.17
  -3 -13   2   62.35   34.33
   3 -13  -2   83.23   55.55
   3  13  -2  108.37   36.11
  -3 -13   3   10.50   23.93
   3 -13  -3    8.66   52.14
   3  13  -3   28.08   34.84
   3 -13  -3   20.36   52.58
  -3 -13   4   94.99   34.73
   3  13  -4  130.78   36.61
   3 -13  -4  130.39   54.21
   3 -13  -4   88.08   53.85
  -3 -13   5   -0.19   33.61
   3  13  -5  -20.64   34.72
   3 -13  -5    4.00   44.70
   3 -13  -5    0.98   40.53
   3 -13  -6   14.21   36.77
   3  13  -6   22.27   34.40
  -3 -13   6   19.29   34.43
   3 -13  -6   21.54   42.23
   3  13  -7   20.81   34.30
  -3 -13   7    3.35   34.76
   3 -13  -7   18.18   44.75
   3 -13  -7    8.03   43.34
   3 -13  -8   -7.02   43.53
   3  13  -8   11.79   41.52
  -3 -13   8   17.32   41.83
   3 -13  -8  -16.27   54.45
   3 -13  -9  -16.21   44.11
   3  13  -9    6.28   41.86
  -3 -13   9   12.29   42.91
   3 -13  -9   11.04   44.58
   3  13 -10   19.80   42.88
   3 -14  -1    8.68   83.35
  -3 -14   1    1.58   30.31
   3  14  -1   22.12   41.97
   3 -14  -1    0.34   83.95
  -3 -14   1   -4.79   49.65
   3 -14  -2    8.14   76.89
  -3 -14   2   -4.47   40.68
   3  14  -2   10.83   42.26
   3 -14  -2   -2.96   83.03
   3 -14  -3   15.92   64.82
   3 -14  -3   14.71   70.47
  -3 -14   3   15.52   49.38
   3  14  -3    2.99   42.77
   3  14  -4   22.20   42.89
   3 -14  -4   40.78   63.79
  -3 -14   4   26.93   41.06
   3 -14  -4   17.35   63.83
   3 -14  -5    4.44   54.66
   3  14  -5    4.58   42.28
  -3 -14   5  -16.96   41.36
   3 -14  -5   -5.76   63.24
   3  14  -6  -17.29   42.29
  -2   0   1   -2.80   29.40
   2   0  -1   -1.63   21.28
  -2   0   2   14.85   30.59
   2   0  -2   22.04   22.20
   2   0  -3    1.89   31.84
  -2   0   3    3.07   22.70
  -2   0   4 3099.47   67.66
   2   0  -4 3196.92   68.02
  -2   0   5   -0.15   25.98
   2   0  -5    1.81   25.58
   2   0  -6   11.59   21.63
  -2   0   6    0.30   21.99
   2   0  -7    0.64   15.05
  -2   0   7   -2.06   21.61
   2   0  -8  564.07   29.64
  -2   0   8  512.55   28.91
   2   0  -9    2.81   15.63
  -2   0   9   -1.03   22.36
   2   0 -10   13.39   18.33
  -2   0  10   14.45   25.44
   2   0 -11   -2.97   16.04
  -2   0  11    5.92   16.43
   2   0 -12  160.67   23.32
  -2   0  12  120.40   23.54
   2   0 -13   11.68   21.64
  -2   0  13   -1.83   22.20
   2   0 -14   15.13   21.91
  -2   0  14    6.69   22.53
   2   0 -15  -15.89   24.99
  -2   0  15   12.64   19.52
  -2   0  16  503.50   23.51
   2   0 -16  390.67   30.11
   2   0 -17  -23.20   20.03
  -2   0  17   17.29   19.37
   2   0 -17    6.75   19.28
  -2   0  18  195.26   21.49
   2   0 -18  263.88   29.43
   2   0 -18  217.91   29.60
   2   0 -19   38.58   33.25
   2   0 -19   -6.46   23.72
  -2   0  19    6.11   24.09
   2   0 -20   21.54   24.14
   2   0 -20   33.45   34.17
  -2   0  20   53.60   24.19
   2   0 -21  -34.11   41.67
   2   0 -21   -7.10   40.91
  -2   0  21   48.86   41.22
  -2  -1   1   -0.65   23.02
   2  -1  -1    3.55   46.54
   2   1  -1    3.17   31.86
  -2   1   1    2.07   39.15
  -2   1   2   87.25   35.57
   2  -1  -2   24.71   32.54
  -2  -1   2   49.98   33.64
   2   1  -2   82.98   24.94
  -2   1   3   -0.63   31.82
  -2  -1   3    5.79   21.60
   2  -1  -3    7.01   31.87
   2   1  -3    6.59   29.99
   2  -1  -4 1508.77   46.29
  -2  -1   4 1690.51   48.88
   2   1  -4 1168.47   42.96
  -2   1   4 1529.41   46.94
   2  -1  -5  836.66   32.16
  -2  -1   5  796.75   30.39
   2   1  -5  819.51   35.58
  -2   1   5  823.03   31.87
   2  -1  -6  958.73   30.29
  -2  -1   6 1286.21   36.65
   2   1  -6  930.47   32.95
  -2   1   6  995.21   30.99
   2   1  -7   42.66   21.83
  -2   1   7   41.39   22.04
   2  -1  -7   23.34   21.60
  -2  -1   7   35.73   15.90
   2   1  -8  344.64   27.15
   2  -1  -8  220.96   25.81
  -2   1   8  259.13   26.51
  -2  -1   8  271.91   26.58
   2  -1  -9   83.12   28.26
  -2   1   9   81.01   28.64
   2   1  -9   86.78   20.62
  -2  -1   9   94.12   20.75
  -2   1  10   15.01   17.30
   2  -1 -10    0.73   17.22
  -2  -1  10   -1.04   17.71
   2   1 -10   20.35   24.56
   2  -1 -11    4.28   22.23
   2   1 -11    5.17   22.34
  -2   1  11   -3.58   16.67
  -2  -1  11    6.10   16.24
   2  -1 -12   29.89   15.71
  -2  -1  12   40.61   22.38
   2   1 -12   23.16   22.18
  -2   1  12   34.81   15.97
   2  -1 -13   66.41   22.03
  -2   1  13   53.58   16.11
   2   1 -13   29.82   22.40
  -2  -1  13   40.38   16.19
   2   1 -14  166.00   23.74
   2  -1 -14  231.06   18.03
  -2   1  14  209.47   18.12
  -2  -1  14  265.45   24.12
   2  -1 -14  257.49   18.37
  -2   1  15   66.14   20.22
   2  -1 -15   50.64   27.83
   2  -1 -15   79.55   19.89
   2   1 -15   55.46   19.96
  -2  -1  15   56.69   20.16
  -2   1  16    7.54   19.62
   2  -1 -16   -2.63   27.36
   2  -1 -16    8.85   19.30
   2   1 -16    3.69   27.44
  -2  -1  16    9.13   19.40
   2  -1 -17   12.79   20.11
  -2  -1  17   24.26   27.97
   2   1 -17   46.98   27.43
   2  -1 -17   41.57   19.70
  -2   1  17   30.43   19.70
   2  -1 -18   67.47   20.22
  -2  -1  18   38.09   28.58
   2  -1 -18   52.25   28.00
   2   1 -18   55.40   27.79
   2   1 -18   43.54   28.11
  -2   1  18   48.64   20.52
  -2  -1  19  -11.22   34.57
   2   1 -19   35.89   23.91
   2  -1 -19   22.43   33.61
   2  -1 -19   18.97   24.28
   2   1 -19   27.45   33.72
  -2   1  19   46.66   24.03
  -2   1  20  -12.17   23.86
   2  -1 -20  -21.62   34.16
   2   1 -20  -19.56   33.94
   2   1 -20    3.71   33.97
   2  -1 -20   13.67   23.77
  -2  -1  20  -18.81   34.02
   2  -1 -21    1.20   29.25
   2   1 -21   -5.46   29.15
  -2   1  21    8.97   29.52
   2   1 -21   -0.70   29.22
   2  -1 -21    1.90   29.55
  -2  -1  21   38.07   41.18
  -2  -2   1  303.22   28.57
   2   2  -1  331.70   34.65
   2  -2  -2 1061.17   69.57
  -2   2   2 1317.96   72.81
  -2  -2   2 1021.44   44.85
   2   2  -2 1083.96   40.35
  -2   2   3   60.20   29.39
  -2  -2   3   62.16   27.89
   2   2  -3   51.44   27.97
   2  -2  -3   59.71   35.68
  -2  -2   4  424.11   30.20
   2   2  -4  435.53   30.39
  -2   2   4  443.13   33.71
   2  -2  -4  419.79   32.83
  -2   2   5  233.43   25.75
   2   2  -5  304.14   25.56
  -2  -2   5  217.58   24.51
   2  -2  -5  228.56   25.07
  -2  -2   6  287.40   24.79
  -2   2   6  329.96   21.46
   2   2  -6  339.62   25.47
   2  -2  -6  333.26   25.48
  -2   2   7    6.99   22.52
  -2  -2   7    7.18   15.71
   2   2  -7    0.39   22.31
   2  -2  -7    1.33   21.91
  -2   2   8  741.53   30.80
   2   2  -8  652.80   30.02
   2  -2  -8  655.44   29.59
  -2  -2   8  638.32   29.57
  -2   2   9  107.58   20.68
   2   2  -9  124.64   27.87
  -2  -2   9  130.05   20.15
   2  -2  -9  121.85   27.58
  -2   2  10  124.19   25.24
   2   2 -10  100.66   18.15
  -2  -2  10  123.68   25.22
   2  -2 -10  110.00   17.72
  -2   2  11   57.70   22.80
  -2  -2  11   53.49   22.85
   2   2 -11   58.89   22.77
   2  -2 -11   64.48   22.50
   2  -2 -11   45.66   22.58
  -2   2  12   36.27   15.66
   2  -2 -12   51.79   16.34
   2   2 -12   41.59   16.53
  -2  -2  12   55.70   16.49
[truncated: 1,069,382 more chars]
