# Supplementary material for: Crystal structures of N 2,N 3,N 5,N 6-tetra­kis­(pyridin-2-ylmeth­yl)pyrazine-2,3,5,6-tetra­carboxamide and N 2,N 3,N 5,N 6-tetra­kis­(pyridin-4-ylmeth­yl)pyrazine-2,3,5,6-tetra­carboxamide
Source: Acta Crystallogr E Crystallogr Commun. 2017 Jan 31;73(Pt 2):300–5. doi: 10.1107/S205698901700127X (PMC5290586; doi:10.1107/S205698901700127X)
Supplement: Supplementary file 2 [file e-73-00300-Isup2.hkl]

data_I                                                                          
_shelx_title '  DC4_SQ  IPDS -120DEGC  DC4'                                     
_shelx_refln_list_code          4                                               
_shelx_F_calc_maximum      266.40                                               
_exptl_crystal_F_000      1288.00                                               
_reflns_d_resolution_high  0.8119                                               
                                                                                
loop_                                                                           
 _space_group_symop_operation_xyz                                               
 'x, y, z'                                                                      
 '-x+1/2, y+1/2, -z+1/2'                                                        
 '-x, -y, -z'                                                                   
 'x-1/2, -y-1/2, z-1/2'                                                         
                                                                                
_cell_length_a    16.0754                                                       
_cell_length_b    11.8602                                                       
_cell_length_c    18.4947                                                       
_cell_angle_alpha  90.000                                                       
_cell_angle_beta  115.503                                                       
_cell_angle_gamma  90.000                                                       
                                                                                
_shelx_F_squared_multiplier     1.000                                           
                                                                                
loop_                                                                           
 _refln_index_h                                                                 
 _refln_index_k                                                                 
 _refln_index_l                                                                 
 _refln_F_squared_calc                                                          
 _refln_F_squared_meas                                                          
 _refln_F_squared_sigma                                                         
 _refln_observed_status                                                         
   2   0   0        183.28        102.04       140.59 o                         
   4   0   0         31.72         79.07       111.30 o                         
   6   0   0       2785.92       3068.39       148.44 o                         
   8   0   0       6529.88       8343.32      1415.61 o                         
  10   0   0          2.69        -11.39        96.81 o                         
  12   0   0          4.26         20.07        84.14 o                         
  14   0   0        304.75        324.70       124.47 o                         
  16   0   0          7.06         64.67       151.41 o                         
   1   1   0       2600.01       2828.38       736.12 o                         
   2   1   0       2355.74       2383.62       162.60 o                         
   3   1   0      70966.61      77770.71      1363.65 o                         
   4   1   0        758.71        752.98        81.77 o                         
   5   1   0       2088.24       2106.12        83.37 o                         
   6   1   0        235.92        203.21        66.44 o                         
   7   1   0        907.58       1177.51       164.91 o                         
   8   1   0       1703.00       1897.64        94.33 o                         
   9   1   0        172.02        112.71        65.69 o                         
  10   1   0       1169.77       1147.03       100.23 o                         
  11   1   0       1325.41       1313.79        63.50 o                         
  12   1   0        581.88        561.46        71.85 o                         
  13   1   0       1051.73       1197.90        85.44 o                         
  14   1   0         18.31         11.83        80.84 o                         
  15   1   0        183.89        101.39        76.41 o                         
  16   1   0        150.77        167.48       108.05 o                         
  17   1   0          9.92        -34.26        99.09 o                         
   0   2   0        876.88        655.38       192.76 o                         
   1   2   0       1991.73       2259.93       170.57 o                         
   2   2   0        423.26        401.03       110.87 o                         
   3   2   0       1857.27       1803.87       209.58 o                         
   4   2   0       8213.83       9739.99       541.84 o                         
   5   2   0       4449.51       4612.46       194.60 o                         
   6   2   0       2643.12       2266.78       295.58 o                         
   7   2   0       2132.91       2118.94       165.61 o                         
   8   2   0       1809.58       1557.70       303.36 o                         
   9   2   0          5.80         30.44        65.96 o                         
  10   2   0         71.93         82.50        69.10 o                         
  11   2   0       3288.78       3290.33       264.73 o                         
  12   2   0       1498.51       1462.56        70.35 o                         
  13   2   0         99.77        129.48        87.52 o                         
  14   2   0        321.89        251.49        88.67 o                         
  15   2   0         60.77         13.38        97.20 o                         
  16   2   0         11.65         -3.71       100.45 o                         
  17   2   0        127.34        105.42       130.69 o                         
   1   3   0          1.86         28.00       105.60 o                         
   2   3   0       4314.67       4794.46       761.51 o                         
   3   3   0       8611.35       7819.31       582.20 o                         
   4   3   0       8408.27       8665.22       505.18 o                         
   5   3   0       2450.02       2148.18       455.43 o                         
   6   3   0       2017.87       1695.45       209.57 o                         
   7   3   0      10816.80      11482.08       197.60 o                         
   8   3   0       1799.81       1962.78        84.10 o                         
   9   3   0        268.20        223.60        71.20 o                         
  10   3   0       3308.54       3411.61        99.63 o                         
  11   3   0       2193.37       2194.13        71.33 o                         
  12   3   0       1006.17       1134.60        76.59 o                         
  13   3   0         45.34         48.73        87.97 o                         
  14   3   0        551.11        502.48        90.31 o                         
  15   3   0         17.99        -11.78       100.05 o                         
  16   3   0        135.83        182.59       103.76 o                         
  17   3   0          1.15         83.85       133.01 o                         
   0   4   0          5.96         24.80       115.35 o                         
   1   4   0       2657.57       2370.57       209.49 o                         
   2   4   0        385.21        448.61        96.03 o                         
   3   4   0        519.97        457.72        85.73 o                         
   4   4   0        151.48        167.79        91.30 o                         
   5   4   0        408.10        515.06       102.46 o                         
   6   4   0       2425.14       2456.23       128.65 o                         
   7   4   0        449.23        487.69        90.07 o                         
   8   4   0       2160.47       2037.58       195.47 o                         
   9   4   0        251.11        264.44        71.04 o                         
  10   4   0        778.58        924.13        73.23 o                         
  11   4   0        692.33        739.65       105.61 o                         
  12   4   0          0.48         64.12        89.96 o                         
  13   4   0          0.14        -88.77        90.76 o                         
  14   4   0          2.41        -31.58        74.24 o                         
  15   4   0        121.73         65.45        98.81 o                         
  16   4   0         22.86        135.22       103.59 o                         
  17   4   0        190.12        139.68       128.41 o                         
   1   5   0        951.55        904.81        91.90 o                         
   2   5   0         56.66        105.08        98.70 o                         
   3   5   0        126.74        123.12       103.60 o                         
   4   5   0        983.27        960.07       154.69 o                         
   5   5   0       1097.25       1088.51       139.30 o                         
   6   5   0        839.07       1054.95       114.96 o                         
   7   5   0          9.59        -32.28        99.53 o                         
   8   5   0        487.06        509.07        96.97 o                         
   9   5   0        119.52        130.79        93.21 o                         
  10   5   0          1.59        -13.37        78.87 o                         
  11   5   0          8.43         50.28       102.31 o                         
  12   5   0        282.66        330.11       100.52 o                         
  13   5   0        116.64        130.20       100.33 o                         
  14   5   0        262.74        218.20       114.60 o                         
  15   5   0         28.91         37.12       109.21 o                         
  16   5   0         10.49         -9.07       134.46 o                         
   0   6   0        138.56         82.64       169.02 o                         
   1   6   0        539.02        355.26       125.18 o                         
   2   6   0       2191.34       2171.23       150.15 o                         
   3   6   0       3489.58       3975.19       141.25 o                         
   4   6   0        352.00        455.52       183.17 o                         
   5   6   0        442.68        567.95       125.85 o                         
   6   6   0        495.80        322.09       206.85 o                         
   7   6   0        939.28       1085.71       164.29 o                         
   8   6   0        310.09        394.87        92.24 o                         
   9   6   0          0.30         12.61        86.25 o                         
  10   6   0        252.52        205.38       110.81 o                         
  11   6   0       1092.33       1175.24       101.80 o                         
  12   6   0         60.10         64.32        95.66 o                         
  13   6   0         34.05        -11.20       105.10 o                         
  14   6   0        370.69        291.55       111.92 o                         
  15   6   0         47.35        -31.77       129.11 o                         
  16   6   0          0.04        -65.39       141.00 o                         
   1   7   0       1523.83       1695.88       166.89 o                         
   2   7   0        557.90        576.25       102.00 o                         
   3   7   0       1002.23       1110.63        97.13 o                         
   4   7   0         50.13          9.22       108.79 o                         
   5   7   0         34.46         78.43       120.20 o                         
   6   7   0          0.14       -102.78       121.00 o                         
   7   7   0        186.26        169.44       122.44 o                         
   8   7   0         60.90        187.56       119.81 o                         
   9   7   0        162.67        246.13       125.28 o                         
  10   7   0         12.97         21.77       119.11 o                         
  11   7   0          0.12        -39.78       130.15 o                         
  12   7   0        424.39        311.31        97.42 o                         
  13   7   0          8.78         48.11       129.94 o                         
  14   7   0        154.78        193.42       118.65 o                         
  15   7   0        247.24        179.40       145.50 o                         
   0   8   0         25.73          1.99       136.56 o                         
   1   8   0        543.26        628.70       105.61 o                         
   2   8   0        980.23        932.00       131.03 o                         
   3   8   0        854.23        948.62       109.34 o                         
   4   8   0         10.34         20.23       107.01 o                         
   5   8   0         13.16          9.14       120.27 o                         
   6   8   0         28.60          2.96        86.00 o                         
   7   8   0       1424.78       1360.52       109.29 o                         
   8   8   0         11.90        -98.44       151.27 o                         
   9   8   0        346.50        378.77       154.23 o                         
  10   8   0         93.17        142.44       153.04 o                         
  11   8   0        244.60        294.58       126.08 o                         
  12   8   0         50.56        109.69       152.40 o                         
  13   8   0         20.45        -18.28       154.00 o                         
  14   8   0         99.45        285.45       171.70 o                         
   1   9   0        457.69        410.79        97.15 o                         
   2   9   0        200.81        217.05        98.78 o                         
   3   9   0        850.68        911.44       110.00 o                         
   4   9   0          8.21          8.30       108.63 o                         
   5   9   0         60.63        -64.95       123.44 o                         
   6   9   0          2.60         33.83       106.24 o                         
   7   9   0         59.20        121.59       151.93 o                         
   8   9   0         71.30         90.14       152.04 o                         
   9   9   0        815.92        933.86       156.82 o                         
  10   9   0         37.42       -118.29       154.00 o                         
  11   9   0        375.38        290.53       154.40 o                         
  12   9   0          2.91        -29.14       132.01 o                         
  13   9   0          0.95       -122.42       122.42 o                         
  14   9   0          2.25       -234.02       234.02 o                         
   0  10   0          2.25         66.80       139.62 o                         
   1  10   0        808.96        809.45       112.63 o                         
   2  10   0        137.86         72.73       121.54 o                         
   3  10   0        608.36        649.61       104.84 o                         
   4  10   0        285.58        232.58       144.54 o                         
   5  10   0        807.85        878.53       159.99 o                         
   6  10   0       1099.50       1132.26       133.96 o                         
   7  10   0          0.00        -29.23       155.29 o                         
   8  10   0         37.30         78.03       126.02 o                         
   9  10   0         16.09         20.38       153.88 o                         
  10  10   0          0.20          9.71       109.24 o                         
  11  10   0        106.12         67.25       112.00 o                         
  12  10   0        632.48        539.72       176.46 o                         
   1  11   0        169.06        173.90       126.94 o                         
   2  11   0        688.10        719.24       110.45 o                         
   3  11   0          1.85          0.23       116.79 o                         
   4  11   0        133.84        145.85       157.30 o                         
   5  11   0          3.46        -36.49       156.93 o                         
   6  11   0          0.95        -62.66       157.58 o                         
   7  11   0         16.19       -133.31       155.31 o                         
   8  11   0          3.67         96.46       239.25 o                         
   9  11   0        387.63        263.88       158.49 o                         
  10  11   0         56.38         88.79       120.06 o                         
  11  11   0          6.08       -189.54       189.54 o                         
   0  12   0          0.34         41.72       132.49 o                         
   1  12   0       1665.59       1668.32       206.81 o                         
   2  12   0          4.72         30.49       108.70 o                         
   3  12   0         37.35         53.17       117.28 o                         
   4  12   0         66.80         95.37       190.75 o                         
   5  12   0          3.60        -26.79       194.11 o                         
   6  12   0         18.38         13.84       202.77 o                         
   7  12   0        233.69        211.02       157.65 o                         
   8  12   0        191.89        115.41       147.38 o                         
   9  12   0         11.72         55.72       190.19 o                         
  10  12   0         64.62         -1.73       164.25 o                         
   1  13   0        166.05        236.34       118.09 o                         
   2  13   0        127.67        161.31       123.73 o                         
   3  13   0        105.87         91.57       133.31 o                         
   4  13   0        191.39        212.90       160.26 o                         
   5  13   0         14.13         93.08       158.53 o                         
   6  13   0          7.96         42.17       176.72 o                         
   7  13   0        593.89        695.25       194.80 o                         
   8  13   0         10.29       -168.69       242.05 o                         
   0  14   0        211.37        142.05       208.98 o                         
   1  14   0         78.26         46.52       153.40 o                         
   2  14   0          6.63         -9.53       156.20 o                         
   3  14   0         70.77        111.40       174.31 o                         
   4  14   0         76.91        106.71       166.86 o                         
 -17   0   1         50.80         97.58       151.83 o                         
 -15   0   1       1263.60       1300.55       131.16 o                         
 -13   0   1          0.05         40.45       106.32 o                         
 -11   0   1       2530.68       2808.84       152.86 o                         
  -9   0   1        338.42        243.44       126.51 o                         
  -7   0   1         74.84         92.39       104.15 o                         
  -5   0   1      23489.31      23912.68      1246.10 o                         
  -3   0   1       9775.05       9350.21       286.72 o                         
   1   0   1       2155.62       1515.21       115.92 o                         
   3   0   1      49783.03      54119.06      1479.66 o                         
   5   0   1      26331.54      26120.88       484.07 o                         
   7   0   1       1052.76       1271.84       180.62 o                         
   9   0   1        707.52        670.95       101.94 o                         
  11   0   1       2419.88       2100.21       519.35 o                         
  13   0   1         37.69         66.72       105.82 o                         
  15   0   1        149.90        229.12       150.67 o                         
  17   0   1        500.75        356.94       222.48 o                         
 -18   1   1         65.42         89.43       108.42 o                         
 -17   1   1        152.09        107.41        95.26 o                         
 -16   1   1        125.46        158.56        99.58 o                         
 -15   1   1         99.05          7.39        88.57 o                         
 -14   1   1        957.90        974.91        79.58 o                         
 -13   1   1        177.68        187.26        88.02 o                         
 -12   1   1         29.42         79.68        64.72 o                         
 -11   1   1        606.31        680.15        72.76 o                         
 -10   1   1        194.96        137.63        76.87 o                         
  -9   1   1        375.81        453.47        91.50 o                         
  -8   1   1        317.27        411.68        84.78 o                         
  -7   1   1        884.54        879.52        84.76 o                         
  -6   1   1         54.53         32.17        74.12 o                         
  -5   1   1       3411.03       3278.10       102.46 o                         
  -4   1   1       4993.30       4898.88       149.52 o                         
  -3   1   1        558.62        338.68       119.52 o                         
  -2   1   1          0.58         12.95       124.67 o                         
  -1   1   1          4.62         -0.06       162.67 o                         
   0   1   1       5387.61       5755.40       651.24 o                         
   1   1   1         20.81         42.62       108.50 o                         
   2   1   1      17612.10      19254.74       943.69 o                         
   3   1   1      13170.31      12714.89       282.61 o                         
   4   1   1        795.75        876.84        65.86 o                         
   5   1   1       2700.91       2661.07        81.90 o                         
   6   1   1       7848.04       7591.86       100.26 o                         
   7   1   1       2722.09       2759.50       130.82 o                         
   8   1   1        433.88        396.93        70.19 o                         
   9   1   1        400.25        478.81        70.53 o                         
  10   1   1         68.78         66.06        63.55 o                         
  11   1   1       3131.96       3165.63        81.02 o                         
  12   1   1        372.67        378.43        81.46 o                         
  13   1   1        121.46        127.69        87.14 o                         
  14   1   1        485.54        420.32        89.03 o                         
  15   1   1         64.51        101.09        97.88 o                         
  16   1   1          1.63         31.74        92.82 o                         
  17   1   1         32.76         46.46       132.09 o                         
 -18   2   1          3.00          2.80       232.87 o                         
 -17   2   1         79.46         59.37        90.04 o                         
 -16   2   1          5.14         61.34        99.44 o                         
 -15   2   1        144.41         72.01        91.62 o                         
 -14   2   1        374.94        270.33        77.86 o                         
 -13   2   1       1061.11       1154.32        85.80 o                         
 -12   2   1        622.85        714.05        74.32 o                         
 -11   2   1       1457.60       1474.18        84.09 o                         
 -10   2   1        926.52       1041.90        75.43 o                         
  -9   2   1        399.91        420.11        81.09 o                         
  -8   2   1       7036.02       7484.26       149.60 o                         
  -7   2   1        467.96        465.12        73.55 o                         
  -6   2   1        742.65        807.03        80.54 o                         
  -5   2   1      12673.82      12323.64       221.27 o                         
  -4   2   1      15990.72      15861.84       516.36 o                         
  -3   2   1       2225.91       1559.46       369.59 o                         
  -2   2   1       2354.82       2493.20       174.27 o                         
  -1   2   1       3131.55       3452.08       159.45 o                         
   0   2   1       1862.28       1674.62       150.15 o                         
   1   2   1      21420.04      24824.26       492.41 o                         
   2   2   1      18366.79      18381.15       571.02 o                         
   3   2   1       9320.47       9231.98       758.19 o                         
   4   2   1       1363.85       1275.49        76.00 o                         
   5   2   1       2707.90       2491.97       242.04 o                         
   6   2   1       1445.69       1522.20        76.58 o                         
   7   2   1         47.15         -4.40        66.88 o                         
   8   2   1         64.15        103.36        62.39 o                         
   9   2   1         61.06         60.43        63.59 o                         
  10   2   1          6.12         -1.15        59.87 o                         
  11   2   1        416.24        396.66        66.37 o                         
  12   2   1        340.01        420.00        81.99 o                         
  13   2   1          0.12          1.73        79.76 o                         
  14   2   1       1164.59       1133.87        80.59 o                         
  15   2   1        161.52        166.45        93.03 o                         
  16   2   1         12.35         -8.77       100.02 o                         
  17   2   1          2.49         41.46       114.41 o                         
 -17   3   1         59.35          4.85       106.60 o                         
 -16   3   1         60.06        109.88       100.48 o                         
 -15   3   1       1032.55        871.79       139.74 o                         
 -14   3   1        122.06         74.93        79.30 o                         
 -13   3   1          0.74        -21.33        96.65 o                         
 -12   3   1       1811.67       1990.19        87.04 o                         
 -11   3   1       1303.43       1370.26        78.36 o                         
 -10   3   1        269.65        229.24        80.49 o                         
  -9   3   1        234.40        291.77        67.14 o                         
  -8   3   1        667.26        760.44        83.79 o                         
  -7   3   1       2237.81       2389.35       109.43 o                         
  -6   3   1       3486.54       3490.64       102.23 o                         
  -5   3   1       2264.27       2428.61       223.63 o                         
  -4   3   1        257.30        182.09        77.68 o                         
  -3   3   1       2634.42       2564.80       146.08 o                         
  -2   3   1         10.35         17.03        96.16 o                         
  -1   3   1      34868.81      36452.01       692.16 o                         
   0   3   1      12633.45      13843.61      1041.17 o                         
   1   3   1        230.37        258.91        92.43 o                         
   2   3   1       1086.12       1132.02       102.49 o                         
   3   3   1       4044.73       3685.27       281.38 o                         
   4   3   1       9610.62      10391.47       382.14 o                         
   5   3   1       6372.28       6342.59       130.22 o                         
   6   3   1        977.83        902.22        86.75 o                         
   7   3   1       3721.88       4083.74       371.58 o                         
   8   3   1          7.94         39.21        64.39 o                         
   9   3   1       1651.09       1621.94        72.54 o                         
  10   3   1          3.89         44.38        68.84 o                         
  11   3   1          0.76         -3.11        56.47 o                         
  12   3   1        388.23        387.45        76.45 o                         
  13   3   1        613.74        518.42        82.87 o                         
  14   3   1        164.95        117.00        77.43 o                         
  15   3   1         25.81         14.47        99.21 o                         
  16   3   1          4.33         41.95       109.09 o                         
  17   3   1         86.29        136.64       146.99 o                         
 -17   4   1          1.06         51.19       134.58 o                         
 -16   4   1        479.96        313.27       104.75 o                         
 -15   4   1        132.17         62.65        94.76 o                         
 -14   4   1        348.00        264.11        86.06 o                         
 -13   4   1       1212.40       1238.27       109.08 o                         
 -12   4   1          1.11        -19.86        94.31 o                         
 -11   4   1          0.56         31.17        71.46 o                         
 -10   4   1        116.66         84.29        71.27 o                         
  -9   4   1        502.11        376.84       128.82 o                         
  -8   4   1         32.50        -22.39        67.42 o                         
  -7   4   1         35.86          9.97        82.23 o                         
  -6   4   1        788.84        790.59       127.12 o                         
  -5   4   1          5.45          2.12       123.03 o                         
  -4   4   1        120.10         80.51       123.13 o                         
  -3   4   1       4608.80       5518.25      1157.26 o                         
  -2   4   1      11457.26      12295.08      1788.44 o                         
  -1   4   1        426.60        452.26        89.34 o                         
   0   4   1        444.39        478.50        88.27 o                         
   1   4   1      11360.38      12788.45      1691.51 o                         
   2   4   1        288.33        264.83        91.99 o                         
   3   4   1          0.75         29.75        84.13 o                         
   4   4   1       4631.66       5849.35       560.52 o                         
   5   4   1          1.69        -26.46       106.22 o                         
   6   4   1       2403.04       2385.15       254.09 o                         
   7   4   1       1907.43       1963.30       101.00 o                         
   8   4   1        116.65        107.36        69.29 o                         
   9   4   1       1110.27       1110.30        67.11 o                         
  10   4   1       3625.93       4069.15        80.56 o                         
  11   4   1        373.09        345.98        81.60 o                         
  12   4   1         45.49         71.16        80.31 o                         
  13   4   1        701.28        646.24        90.46 o                         
  14   4   1         26.46         78.54        98.98 o                         
  15   4   1         96.28         34.77       112.13 o                         
  16   4   1        162.37        163.44       121.96 o                         
 -17   5   1          2.00         55.83       148.52 o                         
 -16   5   1        146.44        143.92        96.62 o                         
 -15   5   1          7.28        -24.87       109.49 o                         
 -14   5   1        277.88        205.06        95.29 o                         
 -13   5   1         23.37         71.15        93.99 o                         
 -12   5   1         62.63        119.41       107.92 o                         
 -11   5   1         37.35         74.03        89.47 o                         
 -10   5   1         32.51         15.78        75.55 o                         
  -9   5   1         57.28         72.70        99.43 o                         
  -8   5   1        937.98        886.64       107.85 o                         
  -7   5   1        790.48        747.86       109.08 o                         
  -6   5   1         20.31        -80.27        93.55 o                         
  -5   5   1       1218.53       1118.43       149.87 o                         
  -4   5   1        367.87        279.45       102.00 o                         
  -3   5   1       5900.20       5352.17       156.97 o                         
  -2   5   1       2966.12       3104.99       130.81 o                         
  -1   5   1         10.39         -1.60        89.54 o                         
   0   5   1         73.29         94.80        89.05 o                         
   1   5   1         59.57         63.47        98.20 o                         
   2   5   1         68.68         72.45        86.88 o                         
   3   5   1        484.93        478.00        88.37 o                         
   4   5   1        101.12        156.48       107.30 o                         
   5   5   1       2044.12       2291.03       158.09 o                         
   6   5   1          0.52         20.22        72.63 o                         
   7   5   1        402.05        335.51        84.47 o                         
   8   5   1        101.12        115.82        92.85 o                         
   9   5   1        399.54        495.95        90.55 o                         
  10   5   1        919.36        938.57        70.27 o                         
  11   5   1        120.90        164.49        98.63 o                         
  12   5   1         24.94         18.92        81.89 o                         
  13   5   1        645.95        605.44        88.23 o                         
  14   5   1         44.46         19.74       104.54 o                         
  15   5   1         10.45         -0.20       111.68 o                         
  16   5   1         10.24        -92.11       151.14 o                         
 -16   6   1         13.98         34.26       140.78 o                         
 -15   6   1        173.22        104.97       121.45 o                         
 -14   6   1         92.15         13.11       123.73 o                         
 -13   6   1          0.01        -21.49       104.64 o                         
 -12   6   1         14.54         15.12       122.76 o                         
 -11   6   1        367.70        440.55       124.76 o                         
 -10   6   1        161.26        137.02        86.38 o                         
  -9   6   1        244.95        160.77        83.56 o                         
  -8   6   1        341.43        346.57        99.84 o                         
  -7   6   1         42.79          4.74       119.60 o                         
  -6   6   1        138.02        110.92       122.44 o                         
  -5   6   1        136.72        126.61       123.94 o                         
  -4   6   1        996.32       1007.17       140.54 o                         
  -3   6   1          0.52         10.66       111.39 o                         
  -2   6   1        135.45        154.95       111.46 o                         
  -1   6   1       2177.60       2805.74       199.95 o                         
   0   6   1        597.03        615.81       111.68 o                         
   1   6   1        225.19        188.43       115.43 o                         
   2   6   1         24.24         49.01        97.19 o                         
   3   6   1       2849.61       2735.60       299.66 o                         
   4   6   1          6.54          5.11        96.05 o                         
   5   6   1          6.24         15.59        82.30 o                         
   6   6   1       1451.53       1513.35        87.54 o                         
   7   6   1        921.53        907.21        81.34 o                         
   8   6   1        365.87        388.86        98.63 o                         
   9   6   1         18.91         17.12        82.26 o                         
  10   6   1         78.78         96.69       103.30 o                         
  11   6   1        270.89        197.18        93.88 o                         
  12   6   1        298.51        255.59       104.65 o                         
  13   6   1        644.53        632.77       127.53 o                         
  14   6   1        121.71        -29.15       114.69 o                         
  15   6   1        139.73        181.58       119.94 o                         
 -15   7   1         36.99        107.16       136.11 o                         
 -14   7   1          1.41        135.77       134.94 o                         
 -13   7   1          3.73         47.81       133.82 o                         
 -12   7   1         48.24        -15.65        99.48 o                         
 -11   7   1         11.18       -128.74       154.40 o                         
 -10   7   1        177.39        126.35       153.32 o                         
  -9   7   1         57.30        110.72       121.30 o                         
  -8   7   1        443.35        298.80       125.30 o                         
  -7   7   1         52.01         44.96        98.06 o                         
  -6   7   1         61.18         62.90       120.34 o                         
  -5   7   1         40.09         55.67       118.81 o                         
  -4   7   1         83.07        164.60       122.70 o                         
  -3   7   1       1079.11        983.31       102.56 o                         
  -2   7   1         65.19         84.61        99.42 o                         
  -1   7   1        731.24        779.98       106.17 o                         
   0   7   1        379.01        396.42       108.18 o                         
   1   7   1        132.62        193.30        95.85 o                         
   2   7   1         34.36        109.35        96.00 o                         
   3   7   1         38.44        105.66        83.00 o                         
   4   7   1       1926.95       2143.77       118.35 o                         
   5   7   1        238.95        266.27        85.99 o                         
   6   7   1        282.00        359.62        92.45 o                         
   7   7   1        469.41        472.48        92.18 o                         
   8   7   1        400.11        409.60        92.76 o                         
   9   7   1         27.91        111.42        88.33 o                         
  10   7   1        307.73        314.40        83.33 o                         
  11   7   1         17.87         -6.77       111.14 o                         
  12   7   1        107.98         82.94        96.57 o                         
  13   7   1          9.97        -62.49       126.16 o                         
  14   7   1        660.34        877.24       130.79 o                         
  15   7   1         49.00        144.22       135.95 o                         
 -15   8   1         10.61         85.53       191.00 o                         
 -14   8   1          4.77        111.18       135.69 o                         
 -13   8   1         61.24        110.22       189.04 o                         
 -12   8   1         67.93        118.76       153.83 o                         
 -11   8   1         13.19        -14.53       125.76 o                         
 -10   8   1          0.04         21.26       123.38 o                         
  -9   8   1        211.71        213.44       124.43 o                         
  -8   8   1         29.37          2.03       106.56 o                         
  -7   8   1         67.91        156.48        97.66 o                         
  -6   8   1        298.53        264.93       102.71 o                         
  -5   8   1          6.41        -40.69       100.16 o                         
  -4   8   1         55.41         60.14       108.54 o                         
  -3   8   1        140.85        113.85        92.35 o                         
  -2   8   1        113.18        136.50        79.49 o                         
  -1   8   1        485.38        470.65        91.69 o                         
   0   8   1       1059.29       1293.45       107.21 o                         
   1   8   1        133.16        135.36        87.13 o                         
   2   8   1        735.88        857.74       102.04 o                         
   3   8   1        259.95        228.20        97.21 o                         
   4   8   1        356.07        429.56        90.06 o                         
   5   8   1        952.52       1041.20       127.79 o                         
   6   8   1          0.09        -30.78       120.50 o                         
   7   8   1        312.15        434.31       121.48 o                         
   8   8   1         18.21         13.04       125.36 o                         
   9   8   1         92.29        178.67       123.50 o                         
  10   8   1          0.91        -38.78       107.14 o                         
  11   8   1         51.27         42.10        81.20 o                         
  12   8   1          3.85         37.95       116.70 o                         
  13   8   1          2.19         33.90       128.10 o                         
  14   8   1        131.89        191.66       148.99 o                         
 -14   9   1          9.32         29.82       135.01 o                         
 -13   9   1          2.53         14.68       119.92 o                         
 -12   9   1        137.22        155.06       155.25 o                         
 -11   9   1          5.09         52.49       152.26 o                         
 -10   9   1         61.73        -37.56       125.69 o                         
  -9   9   1         34.86        -35.11       125.77 o                         
  -8   9   1        280.59        229.00       126.41 o                         
  -7   9   1        250.70        190.98       138.28 o                         
  -6   9   1        166.56        279.20       124.82 o                         
  -5   9   1         50.21         79.29       100.87 o                         
  -4   9   1         49.85         26.44       111.70 o                         
  -3   9   1         10.52         -0.06        92.37 o                         
  -2   9   1        105.14         99.24        84.47 o                         
  -1   9   1        495.18        435.25        90.82 o                         
   0   9   1        128.00        132.22       101.47 o                         
   1   9   1          5.24         11.53        91.74 o                         
   2   9   1        544.53        514.28        99.82 o                         
   3   9   1        310.15        346.68        88.22 o                         
   4   9   1          5.65         -5.09       105.14 o                         
   5   9   1          0.83         55.34       119.70 o                         
   6   9   1         44.39         81.59       123.75 o                         
   7   9   1          9.14        -43.75       153.31 o                         
   8   9   1        149.20        131.45        97.68 o                         
   9   9   1        170.02         -8.33        97.30 o                         
  10   9   1         37.31        129.62       140.62 o                         
  11   9   1          0.01         43.80       150.61 o                         
  12   9   1        140.60        137.28       133.40 o                         
  13   9   1         17.07         83.92       160.72 o                         
 -13  10   1         13.19         -4.68       166.68 o                         
 -12  10   1        191.68        269.20       191.74 o                         
 -11  10   1        222.33        330.82       192.57 o                         
 -10  10   1        272.42        236.40       189.97 o                         
  -9  10   1         66.91        -13.14       110.36 o                         
  -8  10   1        296.33        244.65       125.90 o                         
  -7  10   1        703.66        763.76       131.93 o                         
  -6  10   1        734.82        726.62       157.57 o                         
  -5  10   1         42.60       -102.24       155.92 o                         
  -4  10   1        272.57        306.11       157.70 o                         
  -3  10   1       2005.86       2077.50       170.49 o                         
  -2  10   1       1483.62       1439.46       118.62 o                         
  -1  10   1          4.88         24.52        93.26 o                         
   0  10   1       1283.34       1448.35       104.65 o                         
   1  10   1          2.61        -32.96       114.97 o                         
   2  10   1        201.47        228.17       128.64 o                         
   3  10   1        110.00        148.89       124.37 o                         
   4  10   1         55.28         86.24       114.55 o                         
   5  10   1          1.28         72.99       125.05 o                         
   6  10   1       1902.49       2162.58       150.63 o                         
   7  10   1          1.33         -5.07       125.92 o                         
   8  10   1         11.93        -12.94        88.76 o                         
   9  10   1          2.95        -32.83       132.39 o                         
  10  10   1          7.48        -13.58       133.02 o                         
  11  10   1          4.18        -58.71       133.36 o                         
  12  10   1         48.48        113.45       161.35 o                         
 -11  11   1         81.60        234.76       220.93 o                         
 -10  11   1         50.65        132.45       218.08 o                         
  -9  11   1         55.52         83.63       155.52 o                         
  -8  11   1          1.00        132.44       153.45 o                         
  -7  11   1        721.14        795.07       160.17 o                         
  -6  11   1        167.06         99.34       128.70 o                         
  -5  11   1        173.28        118.15       156.58 o                         
  -4  11   1         98.27        -29.13       156.41 o                         
  -3  11   1        172.63        156.18       114.48 o                         
  -2  11   1        180.27        157.42       110.95 o                         
  -1  11   1        127.11        120.86       100.38 o                         
   0  11   1        239.33        219.47        98.10 o                         
   1  11   1        165.26        262.81       102.71 o                         
   2  11   1         79.21         75.26       106.35 o                         
   3  11   1        115.30        114.25       108.89 o                         
   4  11   1         31.39        125.17       117.68 o                         
   5  11   1       1030.29       1123.17       189.31 o                         
   6  11   1        686.96        525.75       115.12 o                         
   7  11   1          9.34        -69.23       155.19 o                         
   8  11   1          0.23        -20.52       109.22 o                         
   9  11   1         50.56         84.20       154.30 o                         
  10  11   1         13.37        194.14       138.56 o                         
  11  11   1          1.14        -26.00       148.01 o                         
 -10  12   1        344.57        195.25       137.56 o                         
  -9  12   1        135.67         83.65       214.60 o                         
  -8  12   1        182.81        101.76       171.10 o                         
  -7  12   1         18.36         -6.55       156.27 o                         
  -6  12   1         29.44         48.31       190.08 o                         
  -5  12   1         21.28         46.60       156.00 o                         
  -4  12   1          1.78        123.31       179.76 o                         
  -3  12   1        193.10        261.10       121.80 o                         
  -2  12   1        145.53         96.50       108.77 o                         
  -1  12   1         47.72         21.42       107.86 o                         
   0  12   1        280.30        208.43       101.65 o                         
   1  12   1        153.14        112.78       102.57 o                         
   2  12   1        297.76        237.54       100.70 o                         
   3  12   1          3.71        -24.44       116.55 o                         
   4  12   1        398.56        301.19       138.50 o                         
   5  12   1         86.57          9.85       157.19 o                         
   6  12   1        228.37        248.63       157.53 o                         
   7  12   1         86.09         49.40       158.78 o                         
   8  12   1          0.83         46.09       136.40 o                         
   9  12   1         11.04        159.11       189.45 o                         
  -8  13   1         25.35        -51.55       150.55 o                         
  -7  13   1          2.06        186.43       232.87 o                         
  -6  13   1        139.22        105.07       195.54 o                         
  -5  13   1          4.74        -33.25       195.10 o                         
  -4  13   1          3.71        -22.67       192.29 o                         
  -3  13   1          0.11         69.58       159.07 o                         
  -2  13   1          3.27          5.26       144.71 o                         
  -1  13   1        527.88        447.74       133.74 o                         
   0  13   1          0.52         24.77       117.53 o                         
   1  13   1        126.37        142.35       122.60 o                         
   2  13   1        126.57        153.30       124.16 o                         
   3  13   1          1.31          8.18       118.09 o                         
   4  13   1       1371.64       1471.60       167.61 o                         
   5  13   1          0.68          3.05       160.18 o                         
   6  13   1          0.12         65.73       187.38 o                         
   7  13   1        154.24        185.05       169.21 o                         
  -5  14   1        126.92         90.34       168.98 o                         
  -4  14   1        394.10        384.55       195.45 o                         
  -3  14   1         41.62         46.11       162.46 o                         
  -2  14   1          2.36        -40.24       155.76 o                         
  -1  14   1         91.78         56.88       138.12 o                         
   0  14   1         42.05         39.85       136.07 o                         
   1  14   1         39.72         17.72       152.92 o                         
   2  14   1        120.46        174.94       156.48 o                         
   3  14   1         43.39         11.58       188.77 o                         
   4  14   1        241.26        312.10       194.74 o                         
 -18   0   2         41.53        -45.14       187.30 o                         
 -16   0   2         44.38         66.13       152.85 o                         
 -14   0   2        438.06        365.73       126.99 o                         
 -12   0   2        325.82        534.16       126.44 o                         
 -10   0   2        852.99        925.62       130.94 o                         
  -8   0   2        599.89        556.71       153.75 o                         
  -6   0   2       2318.59       2338.90       178.44 o                         
  -4   0   2       7252.66       6169.52       427.50 o                         
  -2   0   2        211.28        149.78       141.51 o                         
   0   0   2        218.77         91.93       137.75 o                         
   2   0   2      13145.96      11146.40      1788.79 o                         
   4   0   2      34680.20      34666.93       418.78 o                         
   6   0   2       2150.70       2218.30       242.47 o                         
   8   0   2       1521.21       1761.08        98.41 o                         
  10   0   2         17.52          2.13        83.28 o                         
  12   0   2        614.26        744.48       109.19 o                         
  14   0   2        245.68         37.17       107.61 o                         
  16   0   2        225.76        377.23       153.30 o                         
 -18   1   2          6.48        -39.71       114.86 o                         
 -17   1   2         35.52         36.05        94.33 o                         
 -16   1   2          0.02        -10.24       100.16 o                         
 -15   1   2        194.72        147.71        82.36 o                         
 -14   1   2       3021.62       3512.54       116.74 o                         
 -13   1   2        677.23        683.30        84.83 o                         
 -12   1   2         82.92         47.79        70.72 o                         
 -11   1   2         46.92         63.36        86.26 o                         
 -10   1   2        229.11        239.98        78.10 o                         
  -9   1   2        212.74        188.62        86.67 o                         
  -8   1   2       4129.99       4505.21       119.32 o                         
  -7   1   2          5.93         45.73        74.16 o                         
  -6   1   2        615.82        625.42        87.04 o                         
  -5   1   2       3576.44       3497.49       212.71 o                         
  -4   1   2       6836.30       6744.25       161.44 o                         
  -3   1   2       5885.16       6202.73       388.79 o                         
  -2   1   2        871.68        497.32       121.34 o                         
  -1   1   2       3194.62       2909.05       351.56 o                         
   0   1   2         40.96         47.31        87.32 o                         
   1   1   2       1255.10       1110.49       102.55 o                         
   2   1   2       1555.09       1431.62        85.73 o                         
   3   1   2        971.01        744.10        59.04 o                         
   4   1   2         54.57         33.24        53.64 o                         
   5   1   2       4555.41       4570.80       120.27 o                         
   6   1   2          1.92         43.85        64.36 o                         
   7   1   2       3519.10       3464.22        81.11 o                         
   8   1   2        655.75        719.31        73.91 o                         
   9   1   2         21.84         42.40        63.34 o                         
  10   1   2        759.55        723.20        83.55 o                         
  11   1   2        662.89        771.06        67.70 o                         
  12   1   2         39.42         21.07        75.17 o                         
  13   1   2        710.99        619.42        77.36 o                         
  14   1   2        122.92        127.62        75.42 o                         
  15   1   2          0.00        -38.08        92.15 o                         
  16   1   2         52.78         14.22       100.57 o                         
 -18   2   2         50.97         92.18       123.77 o                         
 -17   2   2         19.58         95.34       109.16 o                         
 -16   2   2          2.26         12.32        93.54 o                         
 -15   2   2         99.43         72.32        89.14 o                         
 -14   2   2        979.11       1199.51       129.15 o                         
 -13   2   2        462.00        443.57        99.54 o                         
 -12   2   2        427.59        447.31        64.51 o                         
 -11   2   2        667.84        691.33        80.70 o                         
 -10   2   2        203.70        152.36        87.04 o                         
  -9   2   2       2277.60       2272.63       198.67 o                         
  -8   2   2         98.99         26.35        91.23 o                         
  -7   2   2        909.27        810.07        88.04 o                         
  -6   2   2        288.07        290.94        91.20 o                         
  -5   2   2       7874.96       7649.40       627.15 o                         
  -4   2   2      10785.93       9528.73      1099.80 o                         
  -3   2   2       3193.40       2684.77       154.79 o                         
  -2   2   2       9276.18       8776.44       398.87 o                         
  -1   2   2         29.18        158.91        90.15 o                         
   0   2   2        754.02        891.05        95.01 o                         
   1   2   2       3864.56       3795.89       121.81 o                         
   2   2   2       1524.22       1711.69        93.05 o                         
   3   2   2        106.42        139.40        62.73 o                         
   4   2   2       1482.85       1462.07        62.05 o                         
   5   2   2       2202.85       2175.96       161.20 o                         
   6   2   2       1156.15       1095.45        88.42 o                         
   7   2   2          5.11        -16.29        61.98 o                         
   8   2   2       3165.69       3272.09        84.49 o                         
   9   2   2        104.06         96.67        63.17 o                         
  10   2   2       1878.15       1920.76       154.50 o                         
  11   2   2        511.09        587.34        65.87 o                         
  12   2   2        159.49        115.21        75.17 o                         
  13   2   2         51.59        -25.32        71.01 o                         
  14   2   2        237.77        111.48        82.47 o                         
  15   2   2          0.26        -44.06        92.67 o                         
  16   2   2        145.55         90.24        97.45 o                         
 -18   3   2          2.36        -18.45       125.76 o                         
 -17   3   2         44.33        -12.91        91.02 o                         
 -16   3   2        483.36        474.27       115.57 o                         
 -15   3   2        201.57        207.16        78.70 o                         
 -14   3   2        107.88        101.31        98.92 o                         
 -13   3   2        159.86        241.61        84.97 o                         
 -12   3   2        397.14        406.48        82.32 o                         
 -11   3   2          4.04         19.57        71.27 o                         
 -10   3   2        585.21        718.58        74.15 o                         
  -9   3   2         61.19         56.58        76.27 o                         
  -8   3   2       2303.38       2385.82       130.66 o                         
  -7   3   2        454.06        509.70       102.23 o                         
  -6   3   2       3879.02       3912.42       236.61 o                         
  -5   3   2         96.51         54.02        84.35 o                         
  -4   3   2        902.23        866.70       109.14 o                         
  -3   3   2        690.03        681.58       129.64 o                         
  -2   3   2        624.12        535.80        89.95 o                         
  -1   3   2       2237.07       2401.83       136.67 o                         
   0   3   2        677.72        582.16        83.80 o                         
   1   3   2       2341.08       1940.38       264.58 o                         
   2   3   2         25.24         32.13        65.82 o                         
   3   3   2       1212.08       1213.74        84.35 o                         
   4   3   2         66.21         60.90        71.32 o                         
   5   3   2        224.64        227.39        73.39 o                         
   6   3   2         44.97         41.92        74.49 o                         
   7   3   2       3922.61       4482.25       109.36 o                         
   8   3   2        852.50        937.59        62.10 o                         
   9   3   2        696.13        770.46        62.67 o                         
  10   3   2        208.62        201.72        64.85 o                         
  11   3   2        128.72        141.59        86.65 o                         
  12   3   2       1529.76       1692.76       244.74 o                         
  13   3   2         61.21         52.81        86.95 o                         
  14   3   2        141.90        126.50        91.78 o                         
  15   3   2         17.46        -22.95        99.44 o                         
  16   3   2          3.53        -15.61       124.22 o                         
 -17   4   2        258.85        191.85       112.07 o                         
 -16   4   2        661.67        562.31        99.56 o                         
 -15   4   2        619.96        640.75       114.18 o                         
 -14   4   2        324.54        186.14        95.13 o                         
 -13   4   2        358.56        243.65       102.82 o                         
 -12   4   2        781.36        833.27        88.77 o                         
 -11   4   2        181.68        141.04        81.71 o                         
 -10   4   2        110.88        194.99        83.30 o                         
  -9   4   2         90.55        108.55        77.28 o                         
  -8   4   2       3872.05       4118.14       289.77 o                         
  -7   4   2        111.90        102.47        88.66 o                         
  -6   4   2         33.47         -4.58        87.97 o                         
  -5   4   2        440.24        273.36       154.30 o                         
  -4   4   2        191.52        131.68       101.43 o                         
  -3   4   2        116.74         97.22        91.42 o                         
  -2   4   2        393.51        285.45        76.61 o                         
  -1   4   2       4313.22       4282.35       303.03 o                         
   0   4   2       9480.82       9949.69       532.56 o                         
   1   4   2        263.97        237.29        74.70 o                         
   2   4   2         18.55          7.27        72.49 o                         
   3   4   2          1.87          9.92        86.03 o                         
   4   4   2       4537.99       4464.34       374.17 o                         
   5   4   2        781.49        762.46        82.99 o                         
   6   4   2       3964.27       4367.06        89.09 o                         
   7   4   2        466.66        629.28        79.72 o                         
   8   4   2        513.74        527.77        79.92 o                         
   9   4   2        100.17         74.83        71.08 o                         
  10   4   2        190.03        181.77        68.54 o                         
  11   4   2        795.36        763.54        88.46 o                         
  12   4   2         45.80         32.42        80.48 o                         
  13   4   2          0.47        -21.27        81.07 o                         
  14   4   2         19.25         -5.67       105.34 o                         
  15   4   2          1.12         57.40       108.03 o                         
  16   4   2        129.11        102.79       123.01 o                         
 -17   5   2        159.48         77.74       120.06 o                         
 -16   5   2        154.60        165.89       105.37 o                         
 -15   5   2        214.34         74.83       124.50 o                         
 -14   5   2         58.74         16.47        92.18 o                         
 -13   5   2         75.40         60.24       101.03 o                         
 -12   5   2        180.17        141.90        82.48 o                         
 -11   5   2         94.57         27.07        80.21 o                         
 -10   5   2        201.76        169.30        75.02 o                         
  -9   5   2          4.43        -24.28        90.65 o                         
  -8   5   2         65.73          8.76       101.24 o                         
  -7   5   2       1304.72       1329.93       132.05 o                         
  -6   5   2        601.14        607.62        97.32 o                         
  -5   5   2       2434.57       2275.57       135.93 o                         
  -4   5   2        878.01        505.19       317.01 o                         
  -3   5   2       1805.52       1629.15       125.52 o                         
  -2   5   2        336.73        381.06        93.45 o                         
  -1   5   2       7351.01       6543.74       654.10 o                         
   0   5   2        167.70        159.51        81.63 o                         
   1   5   2        200.13        210.34        88.83 o                         
   2   5   2       1941.23       2356.78       264.37 o                         
   3   5   2        978.23        866.20       123.94 o                         
   4   5   2       1402.22       1413.29        76.66 o                         
   5   5   2         28.82         96.44        80.98 o                         
   6   5   2        173.48        224.29        64.61 o                         
   7   5   2         35.57         48.10        78.94 o                         
   8   5   2        203.71        149.08        65.34 o                         
   9   5   2         51.53        -21.85        71.53 o                         
  10   5   2       3162.19       3252.34       101.77 o                         
  11   5   2          3.80        -56.82        85.73 o                         
  12   5   2          0.61        -31.84        94.28 o                         
  13   5   2         22.82         -7.18       105.82 o                         
  14   5   2        223.61        120.71       117.15 o                         
  15   5   2          0.07        -46.39       125.23 o                         
 -16   6   2         53.01        189.23       133.40 o                         
 -15   6   2         14.89          5.12       132.05 o                         
 -14   6   2        105.19        100.45       130.67 o                         
 -13   6   2         37.52          2.55       107.41 o                         
 -12   6   2         54.49         44.86       111.66 o                         
 -11   6   2        245.72        238.35       129.61 o                         
 -10   6   2         79.52        120.52       103.19 o                         
  -9   6   2        585.91        804.21       250.71 o                         
  -8   6   2       1005.53       1017.94       107.11 o                         
  -7   6   2          6.22        -67.87       120.28 o                         
  -6   6   2        756.54        645.27       105.69 o                         
  -5   6   2        701.02        927.24       133.89 o                         
  -4   6   2       3360.49       3532.83       298.99 o                         
  -3   6   2        371.35        278.10       113.07 o                         
  -2   6   2        730.38        801.88        96.15 o                         
  -1   6   2       1245.77       1422.11       103.38 o                         
   0   6   2       2853.57       2890.57       217.52 o                         
   1   6   2       3910.15       4344.81       118.28 o                         
   2   6   2       1134.09       1137.20       162.68 o                         
   3   6   2        520.22        484.81       100.77 o                         
   4   6   2        320.10        355.11        93.86 o                         
   5   6   2       1407.15       1461.27       135.05 o                         
   6   6   2       1370.33       1246.88       121.44 o                         
   7   6   2        346.29        283.81        76.99 o                         
   8   6   2       1424.68       1569.92        75.57 o                         
   9   6   2         39.05         32.45        91.95 o                         
  10   6   2         18.86          7.53        98.30 o                         
  11   6   2        133.34        139.66        89.79 o                         
  12   6   2         53.67        104.92        80.45 o                         
  13   6   2        257.27        211.07       101.25 o                         
  14   6   2          0.15         50.57       110.38 o                         
  15   6   2         20.23        -55.58       140.15 o                         
 -16   7   2          0.81        -19.01       157.60 o                         
 -15   7   2        180.95         98.43       131.64 o                         
 -14   7   2          0.00         -8.78       137.19 o                         
 -13   7   2          7.55         58.15       100.76 o                         
 -12   7   2        863.46        672.80       131.67 o                         
 -11   7   2        497.44        479.22       156.82 o                         
 -10   7   2        171.79        104.48       124.58 o                         
  -9   7   2        374.25        288.65       180.09 o                         
  -8   7   2        174.78        255.13       100.15 o                         
  -7   7   2         31.52         51.33       118.97 o                         
  -6   7   2        248.32        322.82       121.44 o                         
  -5   7   2        825.15        903.31       132.58 o                         
  -4   7   2       1173.61       1193.87       112.16 o                         
  -3   7   2         86.87         33.20        91.03 o                         
  -2   7   2        218.53        178.17        90.98 o                         
  -1   7   2       1010.41       1002.52        90.60 o                         
   0   7   2       1749.66       1924.36        92.54 o                         
   1   7   2         95.19        147.33        85.41 o                         
   2   7   2        146.90        178.77        75.23 o                         
   3   7   2         12.57         12.97        68.41 o                         
   4   7   2          5.11        -29.84        69.66 o                         
   5   7   2          0.40         32.27        79.48 o                         
   6   7   2          8.54          0.81        72.02 o                         
   7   7   2          7.68         -1.05        82.32 o                         
   8   7   2         41.21         46.18        79.95 o                         
   9   7   2        138.36        146.68       103.59 o                         
  10   7   2        130.75         92.92        90.55 o                         
  11   7   2        795.02        928.92        98.43 o                         
  12   7   2         72.96        -17.14       113.26 o                         
  13   7   2        105.38         86.47       116.60 o                         
  14   7   2         50.38         12.39       126.68 o                         
 -15   8   2        153.45        288.29       192.32 o                         
 -14   8   2          0.07        -29.21       193.56 o                         
 -13   8   2        188.94         58.95       191.03 o                         
 -12   8   2        758.70        627.70       113.86 o                         
 -11   8   2        544.73        605.00       112.45 o                         
 -10   8   2        286.90         60.61       129.34 o                         
  -9   8   2        806.48        822.91       206.35 o                         
  -8   8   2         78.40        208.24       100.58 o                         
  -7   8   2        162.95        234.62       122.58 o                         
  -6   8   2        484.04        544.23       125.69 o                         
  -5   8   2         86.35         42.41       122.17 o                         
  -4   8   2       1829.53       2129.11       161.06 o                         
  -3   8   2        870.30        537.72       128.83 o                         
  -2   8   2          5.21         55.13        85.44 o                         
  -1   8   2       1160.62       1003.31       178.59 o                         
   0   8   2       1654.47       1767.10       177.50 o                         
   1   8   2         81.22        103.36        80.32 o                         
   2   8   2          0.01         53.47        82.52 o                         
   3   8   2        441.91        474.48        87.19 o                         
   4   8   2        177.71        251.51        77.08 o                         
   5   8   2        233.63        161.09        73.12 o                         
   6   8   2        115.74        114.37        86.59 o                         
   7   8   2        151.86        127.45       113.48 o                         
   8   8   2          7.17        -18.82        98.22 o                         
   9   8   2         28.08         62.04        89.44 o                         
  10   8   2         13.02         21.99       113.90 o                         
  11   8   2        619.17        687.54       138.43 o                         
  12   8   2          0.08        -53.45       109.82 o                         
  13   8   2         57.02         17.06       117.02 o                         
  14   8   2          2.33        -82.48       198.90 o                         
 -14   9   2         21.93        177.10       187.68 o                         
 -13   9   2          2.28        -99.14       156.07 o                         
 -12   9   2        280.90        347.67       190.64 o                         
 -11   9   2         96.88        199.13       132.49 o                         
 -10   9   2         24.71        -29.16       153.65 o                         
  -9   9   2         86.42         70.86       154.06 o                         
  -8   9   2         66.44         27.58       125.01 o                         
  -7   9   2        862.30        958.62       129.34 o                         
  -6   9   2        108.76         80.87       118.93 o                         
  -5   9   2        224.57        269.17       122.49 o                         
  -4   9   2         21.55         -7.67       100.15 o                         
  -3   9   2         84.13         58.62        82.36 o                         
  -2   9   2        180.86        244.46        84.23 o                         
  -1   9   2        135.80         81.74        84.13 o                         
   0   9   2       1387.74       1496.88       141.93 o                         
   1   9   2        639.59        763.05        85.44 o                         
   2   9   2         36.82          9.52        84.12 o                         
   3   9   2        345.38        377.58        86.30 o                         
   4   9   2         25.45         -7.80        87.36 o                         
   5   9   2        196.83        171.95       107.79 o                         
   6   9   2         47.34        -47.02       124.93 o                         
   7   9   2       1048.77       1276.73       129.46 o                         
   8   9   2        503.61        561.69       126.57 o                         
   9   9   2        863.93        854.79       125.67 o                         
  10   9   2         34.73          8.03       116.20 o                         
  11   9   2          2.17         -2.59       130.37 o                         
  12   9   2         84.17        -87.49       154.20 o                         
  13   9   2        225.12        -13.00       228.71 o                         
 -13  10   2         36.85        409.09       231.73 o                         
 -12  10   2         53.99        222.05       190.83 o                         
 -11  10   2        162.84         -5.15       188.70 o                         
 -10  10   2        189.39        155.10       187.34 o                         
  -9  10   2        241.64        115.69       143.08 o                         
  -8  10   2        141.82         73.60       154.75 o                         
  -7  10   2        141.41        112.48       155.24 o                         
  -6  10   2         71.44         38.54       153.45 o                         
  -5  10   2       2054.50       1923.37       138.88 o                         
  -4  10   2        980.63       1121.74       159.91 o                         
  -3  10   2         44.78         71.91       114.32 o                         
  -2  10   2        212.00        225.44       104.31 o                         
  -1  10   2        138.27        144.52       100.30 o                         
   0  10   2        163.51        137.08       108.99 o                         
   1  10   2          0.00         28.21       101.32 o                         
   2  10   2         25.64         -3.31       105.69 o                         
   3  10   2       1288.89       1341.61       103.41 o                         
   4  10   2        460.71        500.89       112.68 o                         
   5  10   2         28.87          4.28       126.64 o                         
   6  10   2       1594.43       2086.71       255.66 o                         
   7  10   2         84.35        129.01        87.68 o                         
   8  10   2          0.83        -26.32       126.38 o                         
   9  10   2         45.38         60.32       106.30 o                         
  10  10   2        356.37        328.65       155.02 o                         
  11  10   2        102.35         44.01       138.75 o                         
  12  10   2         12.11        -22.30       164.15 o                         
 -12  11   2         30.12         66.08       194.19 o                         
 -11  11   2         20.08        142.02       160.50 o                         
 -10  11   2          7.77        -42.29       190.01 o                         
  -9  11   2        100.71         15.33       189.46 o                         
  -8  11   2        560.29        557.90       155.77 o                         
  -7  11   2          2.21         20.39       125.41 o                         
  -6  11   2        192.82        146.67       155.41 o                         
  -5  11   2        209.21        155.89       156.20 o                         
  -4  11   2         99.95        103.63       153.17 o                         
  -3  11   2         70.96         86.27       120.55 o                         
  -2  11   2        627.29        507.90       105.92 o                         
  -1  11   2        955.28        871.98       100.89 o                         
   0  11   2        196.75        276.60       101.34 o                         
   1  11   2          1.68         13.93       101.28 o                         
   2  11   2        233.28        242.22       107.28 o                         
   3  11   2         73.30         98.38       108.48 o                         
   4  11   2       1863.37       2019.73       159.28 o                         
   5  11   2        784.26        841.12       132.59 o                         
   6  11   2        465.95        436.74       148.33 o                         
   7  11   2        195.40         71.65       120.63 o                         
   8  11   2        272.00        206.50       136.25 o                         
   9  11   2        123.15         91.42       135.24 o                         
  10  11   2          0.05         23.04       161.58 o                         
 -10  12   2        345.22        180.54       166.87 o                         
  -9  12   2         47.19         82.32       156.86 o                         
  -8  12   2          2.47       -163.06       163.06 o                         
  -7  12   2         56.15        143.39       153.61 o                         
  -6  12   2          0.10        -31.91       133.52 o                         
  -5  12   2          2.97         22.17       190.44 o                         
  -4  12   2         14.26        -36.05       181.50 o                         
  -3  12   2          8.81        -25.90       119.12 o                         
  -2  12   2        435.12        167.34       106.95 o                         
  -1  12   2         89.50         99.41        99.57 o                         
   0  12   2         65.52         43.31       104.08 o                         
   1  12   2        105.37        118.00       106.28 o                         
   2  12   2        227.91        151.81       112.22 o                         
   3  12   2         90.92         33.96       133.72 o                         
   4  12   2        203.80        101.30       134.98 o                         
   5  12   2        184.76         92.37       159.08 o                         
   6  12   2        108.89        240.81       156.78 o                         
   7  12   2        694.82        700.71       159.96 o                         
   8  12   2        352.18        316.81       166.92 o                         
   9  12   2        102.62        101.05       165.56 o                         
  -8  13   2        104.36        179.63       235.25 o                         
  -7  13   2        713.84        969.82       237.59 o                         
  -6  13   2        280.33        113.39       194.44 o                         
  -5  13   2          5.82        -40.05       192.30 o                         
  -4  13   2          8.55        -13.42       189.87 o                         
  -3  13   2        692.07        605.73       160.43 o                         
  -2  13   2        198.23        112.06       139.80 o                         
  -1  13   2         83.31         58.41       122.04 o                         
   0  13   2        371.76        341.76       133.02 o                         
   1  13   2         77.69        100.66       133.12 o                         
   2  13   2         30.99         62.76       130.25 o                         
   3  13   2        661.25        561.46       135.91 o                         
   4  13   2         10.44          0.50       158.01 o                         
   5  13   2         63.20          8.66       144.05 o                         
   6  13   2         89.40         37.86       150.36 o                         
  -5  14   2        116.96         59.05       236.45 o                         
  -4  14   2        414.68        317.86       238.68 o                         
  -3  14   2          9.85         23.26       204.72 o                         
  -2  14   2         95.71         34.31       183.43 o                         
  -1  14   2         87.75        103.19       164.18 o                         
   0  14   2          0.00         18.77       146.18 o                         
   1  14   2        235.54        229.73       149.08 o                         
   2  14   2          0.11         26.00       149.37 o                         
   3  14   2         87.54         45.84       168.03 o                         
 -17   0   3          1.54         29.17       154.39 o                         
 -15   0   3         44.31         22.46       126.74 o                         
 -13   0   3       1309.32       1247.54       368.46 o                         
 -11   0   3        127.75        221.18       122.82 o                         
  -9   0   3        198.84        187.30       136.71 o                         
  -7   0   3      11288.09      10946.47      1696.03 o                         
  -5   0   3       4297.87       3923.81       169.17 o                         
  -3   0   3      20709.70      13734.03      3149.58 o                         
  -1   0   3        741.08        730.45       162.98 o                         
   1   0   3      12069.52      11570.54       435.67 o                         
   3   0   3      10096.50       8659.37       857.71 o                         
   5   0   3       1913.95       1856.78       115.93 o                         
   7   0   3       7405.74       7354.28       841.35 o                         
   9   0   3        390.43        397.88        87.38 o                         
  11   0   3       1054.47       1128.17       145.08 o                         
  13   0   3        431.07        428.86       128.61 o                         
  15   0   3          1.21         46.50       132.44 o                         
 -18   1   3          4.43          9.77       110.31 o                         
 -17   1   3        205.24        201.41       102.37 o                         
 -16   1   3         98.72         67.34        96.64 o                         
 -15   1   3          8.09        -10.11        82.12 o                         
 -14   1   3        185.93        238.79        90.70 o                         
 -13   1   3       1142.30       1332.33       167.41 o                         
 -12   1   3          2.90        -52.51        79.28 o                         
 -11   1   3        362.54        278.49        81.46 o                         
 -10   1   3          3.01        -29.40        88.00 o                         
  -9   1   3       1031.22       1221.49       152.68 o                         
  -8   1   3       3467.68       3269.71       384.06 o                         
  -7   1   3        261.05        361.38        85.73 o                         
  -6   1   3        450.13        499.42        87.83 o                         
  -5   1   3       1444.32       1484.96        94.46 o                         
  -4   1   3        164.67        121.31        92.51 o                         
  -3   1   3       4076.60       3470.83       419.79 o                         
  -2   1   3          9.20         38.02       108.87 o                         
  -1   1   3      11242.75      10272.33       198.15 o                         
   0   1   3        173.97        180.17       100.11 o                         
   1   1   3      11963.81      11265.98       693.56 o                         
   2   1   3       3375.46       2804.78        73.28 o                         
   3   1   3       1201.57       1156.70        55.66 o                         
   4   1   3        865.56        778.75        52.56 o                         
   5   1   3         34.64         -1.07        55.45 o                         
   6   1   3        520.77        408.85        69.36 o                         
   7   1   3        410.94        370.58        65.08 o                         
   8   1   3        640.81        529.16        87.05 o                         
   9   1   3        277.08        352.86        64.27 o                         
  10   1   3        368.90        292.98        57.34 o                         
  11   1   3       3545.61       3904.25       315.56 o                         
  12   1   3         65.64         75.12        74.32 o                         
  13   1   3        138.37        101.42        80.62 o                         
  14   1   3         23.39        -26.91       106.11 o                         
  15   1   3          9.52         42.10        98.52 o                         
  16   1   3        488.37        272.81       115.45 o                         
 -18   2   3          2.79         47.96       109.03 o                         
 -17   2   3         37.69        -15.93       105.54 o                         
 -16   2   3         11.04          6.64       100.87 o                         
 -15   2   3         76.00         -3.25        90.36 o                         
 -14   2   3       1403.69       1558.56       104.70 o                         
 -13   2   3         25.14         41.91        87.80 o                         
 -12   2   3        169.98        195.24        79.91 o                         
 -11   2   3          7.04         24.64        86.39 o                         
 -10   2   3         19.14         32.75        86.68 o                         
  -9   2   3       1047.13       1217.54        90.83 o                         
  -8   2   3         40.16         47.13       104.60 o                         
  -7   2   3       6096.17       5947.18       766.94 o                         
  -6   2   3        949.57        939.26        88.53 o                         
  -5   2   3       1452.81       1391.92        94.91 o                         
  -4   2   3       6077.45       5197.26       737.09 o                         
  -3   2   3       1133.41        972.00       110.23 o                         
  -2   2   3        514.25        459.13       117.35 o                         
  -1   2   3        124.62        139.20        96.62 o                         
   0   2   3       2735.63       2653.79        95.72 o                         
   1   2   3         89.95         57.49        77.60 o                         
   2   2   3        561.47        480.96        64.85 o                         
   3   2   3        830.54        733.94        61.82 o                         
   4   2   3        412.58        448.15        66.78 o                         
   5   2   3        142.10         36.52        65.21 o                         
   6   2   3       3795.29       3967.84       129.73 o                         
   7   2   3         14.17        -18.27        65.84 o                         
   8   2   3       1552.14       1764.29        68.00 o                         
   9   2   3       1128.78       1161.37        73.77 o                         
  10   2   3        377.62        396.82        65.01 o                         
  11   2   3        665.24        582.27        80.96 o                         
  12   2   3        433.40        435.22        76.27 o                         
  13   2   3        528.68        446.93        89.24 o                         
  14   2   3        560.46        476.02        93.46 o                         
  15   2   3        158.36         93.18        93.01 o                         
  16   2   3        263.95          6.16       115.72 o                         
 -18   3   3        158.48         99.23       125.99 o                         
 -17   3   3         40.41        -12.06       112.25 o                         
 -16   3   3         61.40         72.97       102.05 o                         
 -15   3   3        182.54        194.47        99.63 o                         
 -14   3   3          9.62         29.92        84.79 o                         
 -13   3   3         12.05         12.25        89.19 o                         
 -12   3   3          4.06         -8.57        78.35 o                         
 -11   3   3          0.88         26.93        70.78 o                         
 -10   3   3        444.24        426.29        80.49 o                         
  -9   3   3         58.48         96.38        88.72 o                         
  -8   3   3       2826.49       2699.34       319.74 o                         
  -7   3   3        736.01        819.71       125.37 o                         
  -6   3   3       4251.18       3987.30       269.72 o                         
  -5   3   3          6.06         36.03        83.82 o                         
  -4   3   3       4804.30       4415.05       519.15 o                         
  -3   3   3      16765.77      16407.28      2095.49 o                         
  -2   3   3        249.50        215.45        81.59 o                         
  -1   3   3      36481.19      45033.23      4188.43 o                         
   0   3   3        754.12        699.21        62.84 o                         
   1   3   3        215.37        190.03        67.02 o                         
   2   3   3        202.40        182.82        62.23 o                         
   3   3   3        352.38        322.28        66.55 o                         
   4   3   3         13.23          0.40        66.68 o                         
   5   3   3        385.19        376.38        80.52 o                         
   6   3   3        155.89        193.41        72.59 o                         
   7   3   3         60.56         21.17        68.57 o                         
   8   3   3          0.14         48.80        68.00 o                         
   9   3   3       1847.70       1949.27        68.94 o                         
  10   3   3       1695.97       1733.17        71.46 o                         
  11   3   3        269.16        232.66        86.59 o                         
  12   3   3        409.29        346.12        96.63 o                         
  13   3   3        270.07        272.13        75.84 o                         
  14   3   3         74.53         46.30        98.60 o                         
  15   3   3          8.85         27.87       100.35 o                         
  16   3   3        138.06         98.21       115.90 o                         
 -18   4   3        121.79         11.99       138.47 o                         
 -17   4   3        664.59        622.43        95.00 o                         
 -16   4   3          8.22         20.21       130.67 o                         
 -15   4   3        109.73         48.37        93.73 o                         
 -14   4   3        444.76        331.81       101.23 o                         
 -13   4   3        979.90       1011.50        89.50 o                         
 -12   4   3        181.28        134.93        81.90 o                         
 -11   4   3         41.22          4.66        84.04 o                         
 -10   4   3          0.13        -14.98        86.63 o                         
  -9   4   3        181.87        142.20        85.67 o                         
  -8   4   3         24.05        -48.78        85.67 o                         
  -7   4   3        202.84        223.33        96.05 o                         
  -6   4   3        435.14        388.44       123.07 o                         
  -5   4   3         47.84         55.52       130.54 o                         
  -4   4   3        447.74        298.29       100.85 o                         
  -3   4   3        431.22        439.96       101.41 o                         
  -2   4   3       6197.99       5811.14       262.14 o                         
  -1   4   3        469.35        436.96        64.93 o                         
   0   4   3       1357.83       1359.32       106.96 o                         
   1   4   3        359.13        340.02        73.57 o                         
   2   4   3       1929.29       1941.74        89.07 o                         
   3   4   3       4433.55       4658.22       201.39 o                         
   4   4   3       5735.67       5792.09       162.59 o                         
   5   4   3       2039.19       2144.12        82.69 o                         
   6   4   3         58.70         44.65        63.01 o                         
   7   4   3          3.96        -11.32        65.48 o                         
   8   4   3        462.70        525.84        77.62 o                         
   9   4   3          0.01         23.44        69.76 o                         
  10   4   3        103.79         82.09        88.88 o                         
  11   4   3         53.13         23.25        85.53 o                         
  12   4   3        433.68        271.89        86.54 o                         
  13   4   3         48.80         46.33       105.04 o                         
  14   4   3         19.47        100.74       105.70 o                         
  15   4   3        109.05         99.72       113.66 o                         
 -17   5   3         73.41        150.60       121.97 o                         
 -16   5   3        217.04        120.29       126.20 o                         
 -15   5   3        604.81        566.17       115.77 o                         
 -14   5   3        115.27         37.29       105.38 o                         
 -13   5   3         42.12         39.46        94.26 o                         
 -12   5   3        166.74        167.57       105.13 o                         
 -11   5   3         30.07         63.84        83.88 o                         
 -10   5   3         99.33        112.31        79.41 o                         
  -9   5   3        133.92        113.88        76.51 o                         
  -8   5   3        128.38        104.72        77.26 o                         
  -7   5   3        973.83        984.04        96.76 o                         
  -6   5   3       1944.62       1455.74       673.73 o                         
  -5   5   3       1331.40       1480.48       133.12 o                         
  -4   5   3         43.63        106.43       123.47 o                         
  -3   5   3       1488.35       1436.13       115.16 o                         
  -2   5   3        251.45        237.08        84.09 o                         
  -1   5   3       5233.20       5151.01       117.08 o                         
   0   5   3        995.97        911.39        79.98 o                         
   1   5   3       1134.66       1063.20        85.71 o                         
   2   5   3         22.58         26.80        87.61 o                         
   3   5   3        269.42        221.20        81.92 o                         
   4   5   3       1366.43       1366.03        79.00 o                         
   5   5   3       1238.71       1249.91        72.01 o                         
   6   5   3       1539.02       1671.08       122.22 o                         
   7   5   3         93.87         69.50        71.33 o                         
   8   5   3        527.73        492.57        67.36 o                         
   9   5   3        774.11       1020.07       104.22 o                         
  10   5   3        664.29        465.80        87.29 o                         
  11   5   3         67.23         -4.50        88.60 o                         
  12   5   3          0.49         20.88        85.32 o                         
  13   5   3        412.56        357.69       107.23 o                         
  14   5   3         12.86         25.95       109.51 o                         
  15   5   3         76.52        109.30       143.51 o                         
 -17   6   3          7.08        -45.61       122.68 o                         
 -16   6   3          6.21         -0.50       147.10 o                         
 -15   6   3        147.56        195.00       116.83 o                         
 -14   6   3        928.28        772.35       136.58 o                         
 -13   6   3        128.32         70.61       108.20 o                         
 -12   6   3        137.06         70.26       107.40 o                         
 -11   6   3        858.29        847.03       175.40 o                         
 -10   6   3        304.65        265.97       102.86 o                         
  -9   6   3         26.79         13.24       122.38 o                         
  -8   6   3        337.51        406.96        89.34 o                         
  -7   6   3       3453.18       3624.66       115.17 o                         
  -6   6   3        852.46        880.12       108.53 o                         
  -5   6   3        847.83        915.63       133.48 o                         
  -4   6   3        617.07        674.47        97.98 o                         
  -3   6   3       1814.36       1733.65       112.97 o                         
  -2   6   3        529.44        421.00        96.48 o                         
  -1   6   3          6.65         29.69        97.05 o                         
   0   6   3       2517.42       2507.14       181.87 o                         
   1   6   3        553.90        595.32        93.16 o                         
   2   6   3       1731.95       2165.73       336.32 o                         
   3   6   3        291.81        379.02        88.33 o                         
   4   6   3         58.52         21.83        74.53 o                         
   5   6   3        634.34        662.66        71.62 o                         
   6   6   3        347.56        268.37        68.90 o                         
   7   6   3          7.41         16.47        69.66 o                         
   8   6   3          7.41         -3.17        71.10 o                         
   9   6   3        127.99        145.15        82.65 o                         
  10   6   3        276.88        287.00        87.24 o                         
  11   6   3        173.69        233.20        90.66 o                         
  12   6   3        575.37        461.19       118.72 o                         
  13   6   3        378.18        343.27       117.08 o                         
  14   6   3         29.14         43.83       111.97 o                         
 -16   7   3        133.86        136.50       167.64 o                         
 -15   7   3         20.68         47.11       161.11 o                         
 -14   7   3         68.73        120.69       143.07 o                         
 -13   7   3        432.08        114.88       299.17 o                         
 -12   7   3        290.84        240.50       111.92 o                         
 -11   7   3        691.22        777.22       131.45 o                         
 -10   7   3         21.60        -15.59       108.14 o                         
  -9   7   3       2721.05       2776.23       511.35 o                         
  -8   7   3        288.44        332.95        89.01 o                         
  -7   7   3        203.39        218.36       101.94 o                         
  -6   7   3          0.41        -34.41       120.64 o                         
  -5   7   3        487.83        469.93        89.31 o                         
  -4   7   3         25.11        -30.79        80.75 o                         
  -3   7   3       1450.27       1442.20       112.86 o                         
  -2   7   3        490.67        424.67        99.34 o                         
  -1   7   3       1004.23        870.26        89.36 o                         
   0   7   3       4858.98       5163.51       147.73 o                         
   1   7   3          0.69        -14.48        80.75 o                         
   2   7   3        975.32       1154.34        80.29 o                         
   3   7   3         32.34         23.29        79.89 o                         
   4   7   3       1939.96       2451.66       157.83 o                         
   5   7   3        775.73        792.37        90.17 o                         
   6   7   3          0.20        -16.78        64.13 o                         
   7   7   3         38.64         32.43        69.49 o                         
   8   7   3        227.63        239.49        93.26 o                         
   9   7   3        235.43        246.15        90.01 o                         
  10   7   3         97.34         33.18        92.71 o                         
  11   7   3         35.47         34.70        91.70 o                         
  12   7   3        115.27        108.66       106.77 o                         
  13   7   3         54.53         26.85       113.43 o                         
  14   7   3        206.67        272.33       133.87 o                         
 -15   8   3         52.60        132.34       224.67 o                         
 -14   8   3          0.01        -57.76       191.82 o                         
 -13   8   3          0.11        -60.50       135.19 o                         
 -12   8   3         41.23         59.26       127.82 o                         
 -11   8   3         32.08          2.70       126.36 o                         
 -10   8   3        425.24        375.71       127.27 o                         
  -9   8   3        158.64        158.06       151.08 o                         
  -8   8   3        174.92        218.84        98.59 o                         
  -7   8   3        156.28         84.39       121.82 o                         
  -6   8   3        380.80        595.01       123.83 o                         
  -5   8   3         91.48         74.65       101.32 o                         
  -4   8   3        324.82        321.16        94.93 o                         
  -3   8   3          5.16        -34.11        94.23 o                         
  -2   8   3         98.62        119.91        82.48 o                         
  -1   8   3        248.16        261.76        79.65 o                         
   0   8   3       1284.55       1385.02        84.81 o                         
   1   8   3        748.14        795.31        81.97 o                         
   2   8   3        686.72        726.54        81.92 o                         
   3   8   3        286.46        257.25        74.38 o                         
   4   8   3       1478.25       1504.58        85.25 o                         
   5   8   3          2.24        -29.47        62.02 o                         
   6   8   3        145.07        131.89        84.10 o                         
   7   8   3        805.34        829.36       105.86 o                         
   8   8   3        216.38        233.52        88.49 o                         
   9   8   3        241.93        346.74       104.88 o                         
  10   8   3         60.13         32.80        86.41 o                         
  11   8   3          3.81         26.76       115.47 o                         
  12   8   3         72.32        -18.84       131.79 o                         
  13   8   3        478.97        403.56       146.68 o                         
 -15   9   3          6.12         51.95       237.64 o                         
 -14   9   3        105.03         14.69       185.97 o                         
 -13   9   3         13.15       -116.66       157.76 o                         
 -12   9   3        107.16         69.58       154.38 o                         
 -11   9   3         93.83         43.18       155.62 o                         
 -10   9   3        148.51        122.82       126.80 o                         
  -9   9   3          4.87         15.22       124.63 o                         
  -8   9   3         35.69         22.18       152.42 o                         
  -7   9   3        564.28        731.86       155.62 o                         
  -6   9   3       1106.71       1133.16       126.52 o                         
  -5   9   3        179.72        142.09       121.81 o                         
  -4   9   3        197.97        223.83       106.50 o                         
  -3   9   3         10.78         29.50        79.23 o                         
  -2   9   3        212.20        200.53        83.81 o                         
  -1   9   3        861.70        907.62       177.06 o                         
   0   9   3        490.20        500.93        86.49 o                         
   1   9   3       1034.28       1226.80        88.72 o                         
   2   9   3        234.07        219.43        84.58 o                         
   3   9   3        143.96        200.60        84.28 o                         
   4   9   3        550.07        572.85       108.61 o                         
   5   9   3        414.88        337.04        95.07 o                         
   6   9   3        755.74        700.34       105.36 o                         
   7   9   3        444.00        339.26        98.70 o                         
   8   9   3          7.57        -12.12        91.22 o                         
   9   9   3         11.99        -37.18       120.63 o                         
  10   9   3          5.51        -47.29       149.92 o                         
  11   9   3        262.71        278.77       151.23 o                         
  12   9   3         53.02        103.67       141.39 o                         
 -13  10   3        193.32        203.86       232.77 o                         
 -12  10   3         35.57         11.78       191.55 o                         
 -11  10   3        101.07        -14.20       190.41 o                         
 -10  10   3         48.22         32.62       152.65 o                         
  -9  10   3         12.06         34.48       124.27 o                         
  -8  10   3        228.18         95.52       153.34 o                         
  -7  10   3        288.17        307.56       126.55 o                         
  -6  10   3        196.97         16.10       153.60 o                         
  -5  10   3        104.54         37.45       126.67 o                         
  -4  10   3        283.86        295.20       132.70 o                         
  -3  10   3        541.94        485.10       110.43 o                         
  -2  10   3          5.66         47.13       103.04 o                         
  -1  10   3        124.15        126.87       104.00 o                         
   0  10   3        157.09        163.12       101.06 o                         
   1  10   3        860.56       1001.81       109.81 o                         
   2  10   3        491.20        603.36        95.48 o                         
   3  10   3       1218.44       1311.28       110.69 o                         
   4  10   3        314.90        433.99       109.74 o                         
   5  10   3          4.58         13.48        93.67 o                         
   6  10   3        156.67        152.08       117.19 o                         
   7  10   3         71.47         10.76       125.84 o                         
   8  10   3        227.93        237.99       117.32 o                         
   9  10   3         27.05        115.17       151.69 o                         
  10  10   3          1.48        -49.47       131.93 o                         
  11  10   3         20.20         21.13       184.78 o                         
 -12  11   3         20.16        -24.50       233.61 o                         
 -11  11   3        145.27        151.43       157.95 o                         
 -10  11   3         68.60         69.41       190.27 o                         
  -9  11   3         21.67        105.46       152.91 o                         
  -8  11   3        366.56        389.65       188.55 o                         
  -7  11   3        730.53        700.35       157.70 o                         
  -6  11   3         67.45         82.37       124.92 o                         
  -5  11   3        237.85        264.18       155.05 o                         
  -4  11   3         57.94         76.88       138.93 o                         
  -3  11   3        326.76        233.41       125.56 o                         
  -2  11   3       1617.75       2344.29       524.20 o                         
  -1  11   3        396.07        382.88       104.92 o                         
   0  11   3         27.78         12.45       100.04 o                         
   1  11   3         44.97         58.85       105.44 o                         
   2  11   3       1207.71       1406.08       102.47 o                         
   3  11   3          4.70         35.71        95.17 o                         
   4  11   3       1106.55       1196.96       117.33 o                         
   5  11   3         27.92          7.72       101.79 o                         
   6  11   3        405.77        390.26       134.00 o                         
   7  11   3         42.55        166.95       153.67 o                         
   8  11   3         11.73        -30.06       154.07 o                         
   9  11   3          1.57         23.63       164.66 o                         
  10  11   3        231.74         48.91       188.69 o                         
 -10  12   3         17.95         -6.13       190.57 o                         
  -9  12   3        100.79         65.93       155.29 o                         
  -8  12   3        110.86         64.68       156.28 o                         
  -7  12   3          2.26       -118.25       189.91 o                         
  -6  12   3          8.72        102.17       188.24 o                         
  -5  12   3        167.97        171.27       189.29 o                         
  -4  12   3        912.64        819.68       192.85 o                         
  -3  12   3        176.10        108.61       132.59 o                         
  -2  12   3         99.48         76.64       108.68 o                         
  -1  12   3       1261.39       1245.43       111.07 o                         
   0  12   3         31.86         47.38       100.57 o                         
   1  12   3        337.66        188.00       108.22 o                         
   2  12   3         44.99         44.23       123.48 o                         
   3  12   3        344.51        445.98       132.40 o                         
   4  12   3        355.29        254.34       135.12 o                         
   5  12   3         85.28         95.33       135.23 o                         
   6  12   3          3.72       -125.76       157.58 o                         
   7  12   3         55.50         44.23       161.37 o                         
   8  12   3        424.96         42.15       191.62 o                         
  -8  13   3          3.69        106.86       232.39 o                         
  -7  13   3         37.91         91.30       166.03 o                         
  -6  13   3         85.54         70.73       192.07 o                         
  -5  13   3        295.12        -40.88       212.36 o                         
  -4  13   3          2.74        -11.77       190.01 o                         
  -3  13   3         67.51        130.22       137.04 o                         
  -2  13   3         38.51         59.18       156.53 o                         
  -1  13   3         77.74         78.89       131.48 o                         
   0  13   3         35.38         31.65       122.51 o                         
   1  13   3         15.30        -29.61       123.64 o                         
   2  13   3          8.73         16.88       133.40 o                         
   3  13   3          0.55        -13.29       134.76 o                         
   4  13   3         62.81        -13.08       149.00 o                         
   5  13   3        266.39        218.74       193.43 o                         
   6  13   3          1.26       -139.37       170.40 o                         
  -4  14   3         75.66         60.34       263.15 o                         
  -3  14   3         41.87         90.11       210.67 o                         
  -2  14   3         11.77         -5.72       179.51 o                         
  -1  14   3          0.04        -54.95       172.75 o                         
   0  14   3        237.68        214.99       162.43 o                         
   1  14   3         17.25        -68.77       141.40 o                         
   2  14   3          0.44        -11.90       156.03 o                         
 -18   0   4         25.91        102.61       135.94 o                         
 -16   0   4         72.63         87.73       156.78 o                         
 -14   0   4        314.51        333.97       130.00 o                         
 -12   0   4        398.61        374.88       104.53 o                         
 -10   0   4          0.11         42.97       126.34 o                         
  -8   0   4        396.72        410.89       126.38 o                         
  -6   0   4       1465.17       1723.10       326.06 o                         
  -4   0   4       5273.71       3597.01       997.42 o                         
  -2   0   4      27331.89      25956.70       401.67 o                         
   0   0   4        129.87         60.98       128.10 o                         
   2   0   4       4795.83       4385.35       110.27 o                         
   4   0   4         49.12        -11.24        78.23 o                         
   6   0   4        129.99        121.85       109.02 o                         
   8   0   4       1227.95       1414.40       247.49 o                         
  10   0   4       2157.53       1969.96       433.42 o                         
  12   0   4         20.88        -17.75       122.84 o                         
  14   0   4        267.45        158.50       152.89 o                         
  16   0   4        213.50        318.46       147.48 o                         
 -18   1   4         50.85         30.40       110.65 o                         
 -17   1   4         52.86         53.57        95.85 o                         
 -16   1   4        125.32        143.48        83.71 o                         
 -15   1   4        633.03        700.88        93.17 o                         
 -14   1   4        551.01        449.58        93.37 o                         
 -13   1   4        440.89        580.89        81.67 o                         
 -12   1   4        579.86        587.54        75.51 o                         
 -11   1   4        557.72        683.59        82.24 o                         
 -10   1   4        340.23        384.21        82.48 o                         
  -9   1   4         52.90         37.64        85.90 o                         
  -8   1   4        247.83        196.51       110.57 o                         
  -7   1   4        752.41        787.24        88.41 o                         
  -6   1   4         11.53         -0.27        84.51 o                         
  -5   1   4       4928.52       3891.27       720.42 o                         
  -4   1   4       5671.70       4838.68       248.74 o                         
  -3   1   4       3098.21       2661.63       150.57 o                         
  -2   1   4      12240.54      11901.59       690.30 o                         
  -1   1   4       8642.39       8292.95       165.99 o                         
   0   1   4      35532.56      35078.45      1046.01 o                         
   1   1   4         13.29         19.34        56.80 o                         
   2   1   4        284.42        283.46        52.20 o                         
   3   1   4       6612.92       6352.11       279.56 o                         
   4   1   4      11673.40      11840.84       525.61 o                         
   5   1   4       1730.23       1838.32        70.74 o                         
   6   1   4        516.17        677.16        68.62 o                         
   7   1   4       1298.24       1398.96        60.63 o                         
   8   1   4        922.43        926.35        63.75 o                         
   9   1   4        601.33        652.70        63.24 o                         
  10   1   4        144.56        134.31        57.01 o                         
  11   1   4          8.20         -9.60        74.56 o                         
  12   1   4         19.69         -3.62        86.09 o                         
  13   1   4        422.34        406.67        68.94 o                         
  14   1   4        453.86        382.01        95.91 o                         
  15   1   4         13.40        -45.97       108.63 o                         
  16   1   4        100.66         34.19       136.07 o                         
 -18   2   4         23.72        -42.53       117.69 o                         
 -17   2   4         21.05        124.57       109.65 o                         
 -16   2   4         45.66         63.96        83.52 o                         
 -15   2   4        160.95        101.16        99.13 o                         
 -14   2   4         68.09         58.28       110.76 o                         
 -13   2   4        597.73        593.41        82.68 o                         
 -12   2   4        329.90        342.29        80.19 o                         
 -11   2   4         77.82         73.03        78.91 o                         
 -10   2   4         29.73         10.68        87.27 o                         
  -9   2   4       2927.60       2972.48       119.82 o                         
  -8   2   4        989.50       1174.53       123.14 o                         
  -7   2   4       4211.63       4089.24       499.52 o                         
  -6   2   4       1409.76       1176.16       179.25 o                         
  -5   2   4         34.89         28.66        82.05 o                         
  -4   2   4       1920.69       1635.54       102.14 o                         
  -3   2   4      49658.20      47557.93       358.86 o                         
  -2   2   4       3946.85       3408.14       125.35 o                         
  -1   2   4      13215.51      11769.80       519.69 o                         
   0   2   4       2516.80       2693.95        87.16 o                         
   1   2   4        124.53         84.79        58.25 o                         
   2   2   4        420.65        388.45        55.67 o                         
   3   2   4        259.70        263.20        57.70 o                         
   4   2   4        940.45        881.27        70.59 o                         
   5   2   4         96.96        129.68        77.12 o                         
   6   2   4        218.14        273.14        58.22 o                         
   7   2   4         33.59         52.97        53.46 o                         
   8   2   4        555.78        630.84        56.74 o                         
   9   2   4         60.49         42.22        69.44 o                         
  10   2   4       1230.91       1266.64        69.09 o                         
  11   2   4          4.00          5.66        74.53 o                         
  12   2   4        272.02        131.08        77.01 o                         
  13   2   4        224.73        196.27        82.76 o                         
  14   2   4         28.18         99.86        92.49 o                         
  15   2   4          0.84        -30.73        95.12 o                         
 -18   3   4         41.12         31.68       110.92 o                         
 -17   3   4         19.87        -34.93       126.24 o                         
 -16   3   4          1.83        -28.72       109.88 o                         
 -15   3   4         16.69          2.70        90.28 o                         
 -14   3   4        216.06        179.32        98.94 o                         
 -13   3   4        369.99        314.60        91.60 o                         
 -12   3   4        371.68        320.45        81.53 o                         
 -11   3   4        313.40        349.24        72.87 o                         
 -10   3   4        485.23        439.03        82.64 o                         
  -9   3   4        250.94        241.18        84.27 o                         
  -8   3   4        482.26        446.29        95.93 o                         
  -7   3   4        178.79        208.86        89.26 o                         
  -6   3   4       2195.12       2161.56       265.23 o                         
  -5   3   4       2102.72       2685.64       317.22 o                         
  -4   3   4       1626.90       1492.07        92.94 o                         
  -3   3   4      25777.71      23409.22       580.95 o                         
  -2   3   4       1889.20       1608.77        82.73 o                         
  -1   3   4      24590.12      22274.98      1079.20 o                         
   0   3   4        142.96        137.85        60.92 o                         
   1   3   4       1014.64       1076.01       107.44 o                         
   2   3   4        973.54        925.06        70.20 o                         
   3   3   4        613.32        632.34        67.15 o                         
   4   3   4        194.94        182.39        80.02 o                         
   5   3   4        627.11        519.28       111.68 o                         
   6   3   4         32.57         38.08        71.27 o                         
   7   3   4        484.49        462.15        65.47 o                         
   8   3   4        175.08        139.78        68.72 o                         
   9   3   4        182.95        164.13        60.52 o                         
  10   3   4        821.33        751.91        97.47 o                         
  11   3   4         12.50         37.29        85.65 o                         
  12   3   4         89.99         63.14        86.58 o                         
  13   3   4         32.26          4.91       104.86 o                         
  14   3   4         78.32         44.39       107.67 o                         
  15   3   4         70.99         82.11       119.89 o                         
 -18   4   4        560.73        434.30       157.33 o                         
 -17   4   4         57.52         90.45       115.58 o                         
 -16   4   4        315.05        397.56       122.57 o                         
 -15   4   4       1981.06       1970.91       220.24 o                         
 -14   4   4         65.33         41.80        89.97 o                         
 -13   4   4         17.99        -19.95        94.64 o                         
 -12   4   4         78.03         94.78        73.48 o                         
 -11   4   4        584.03        620.07        84.37 o                         
 -10   4   4        153.75        150.96        80.34 o                         
  -9   4   4       1081.50        997.89       182.46 o                         
  -8   4   4       1331.06       1234.90       267.15 o                         
  -7   4   4       2138.24       2036.98       108.53 o                         
  -6   4   4        545.17        564.40       101.69 o                         
  -5   4   4       1948.40       1840.19       291.05 o                         
  -4   4   4       8529.48       7895.13       458.96 o                         
  -3   4   4          0.06         41.28        76.71 o                         
  -2   4   4         12.68         36.42        69.59 o                         
  -1   4   4       3305.90       3488.91       150.04 o                         
   0   4   4        387.74        381.17        70.86 o                         
   1   4   4        415.79        502.14        78.32 o                         
   2   4   4       1319.73       1345.14        87.63 o                         
   3   4   4         81.50         45.27        80.35 o                         
   4   4   4        469.68        565.79        82.15 o                         
   5   4   4        411.21        413.45        69.64 o                         
   6   4   4        959.36       1036.22        70.70 o                         
   7   4   4          6.32          4.73        63.57 o                         
   8   4   4         41.56         58.01        68.95 o                         
   9   4   4        104.46        126.32        68.41 o                         
  10   4   4        618.08        606.11        88.44 o                         
  11   4   4         35.44        -25.34        86.31 o                         
  12   4   4         70.21         48.85        88.20 o                         
  13   4   4         10.22         56.59       105.25 o                         
  14   4   4         34.84         66.24       106.33 o                         
  15   4   4         41.48         94.20       130.37 o                         
 -17   5   4        127.87        116.05       118.76 o                         
 -16   5   4        474.42        382.43       125.88 o                         
 -15   5   4        826.89        570.77       148.99 o                         
 -14   5   4          0.46         16.07        86.96 o                         
 -13   5   4          0.11        -62.01       104.99 o                         
 -12   5   4       1108.22       1186.93       110.04 o                         
 -11   5   4         47.73         40.40        75.02 o                         
 -10   5   4       3833.77       3923.39       438.24 o                         
  -9   5   4        140.63        161.24        96.51 o                         
  -8   5   4        215.14        218.92       103.00 o                         
  -7   5   4        426.33        547.89       129.10 o                         
  -6   5   4        547.87        480.91       137.97 o                         
  -5   5   4         34.72         62.94       109.00 o                         
  -4   5   4        665.53        657.80       130.83 o                         
  -3   5   4        808.62        720.91        85.98 o                         
  -2   5   4       1577.14       1416.78        94.67 o                         
  -1   5   4         11.53         16.57        77.64 o                         
   0   5   4       1862.68       1972.67       314.19 o                         
   1   5   4          6.93         -4.93        94.78 o                         
   2   5   4        377.33        358.33        84.93 o                         
   3   5   4        116.98         97.52        78.71 o                         
   4   5   4         63.60         89.59        74.54 o                         
   5   5   4        448.85        472.05        68.45 o                         
   6   5   4        114.79        189.67        64.54 o                         
   7   5   4        318.07        311.88        71.43 o                         
   8   5   4       1582.38       1547.29        78.77 o                         
   9   5   4       1178.81       1133.18        98.54 o                         
  10   5   4         16.86        -28.19        88.50 o                         
  11   5   4        165.53        111.36        88.63 o                         
  12   5   4        147.92        102.83        93.06 o                         
  13   5   4         83.59         61.75        93.53 o                         
  14   5   4        109.44         82.64       112.20 o                         
 -17   6   4        629.00        550.92       139.24 o                         
 -16   6   4        174.09        151.38       116.06 o                         
 -15   6   4        185.78        126.02       116.62 o                         
 -14   6   4        519.08        341.71       113.77 o                         
 -13   6   4         15.14          0.93       113.30 o                         
 -12   6   4        348.80        334.67       103.09 o                         
 -11   6   4         77.74        176.58       134.46 o                         
 -10   6   4        407.04        471.07       110.14 o                         
  -9   6   4          1.06        -27.91       122.02 o                         
  -8   6   4        178.49        200.00       121.29 o                         
  -7   6   4        159.12        164.23       121.05 o                         
  -6   6   4        468.61        431.15       105.02 o                         
  -5   6   4        427.26        385.16        94.58 o                         
  -4   6   4       4481.41       4638.89       162.31 o                         
  -3   6   4        513.28        486.92       109.01 o                         
  -2   6   4       1846.51       1651.74       148.24 o                         
  -1   6   4        209.33        198.84        88.13 o                         
   0   6   4       3271.10       4310.09       287.83 o                         
   1   6   4          0.01         19.33        84.85 o                         
   2   6   4        206.68        230.36        86.33 o                         
   3   6   4        185.84        175.08        71.53 o                         
   4   6   4        775.55        781.48        69.80 o                         
   5   6   4         75.14         48.61        67.15 o                         
   6   6   4         11.28        -60.39        66.31 o                         
   7   6   4        174.60        199.56        70.25 o                         
   8   6   4        584.77        521.38       101.40 o                         
   9   6   4        246.25        322.03        96.12 o                         
  10   6   4         56.64        103.66        85.75 o                         
  11   6   4        211.03        180.98        82.34 o                         
  12   6   4        737.22        587.63       102.36 o                         
  13   6   4        110.50         25.11       117.09 o                         
  14   6   4         11.98       -108.66       147.61 o                         
 -16   7   4         36.16        151.85       189.21 o                         
 -15   7   4        183.26        224.03       150.18 o                         
 -14   7   4          8.35        141.15       154.84 o                         
 -13   7   4        390.41        305.81       111.97 o                         
 -12   7   4        173.00         70.60       126.95 o                         
 -11   7   4       3019.22       3209.77       141.49 o                         
 -10   7   4       1963.21       2055.19       162.39 o                         
  -9   7   4        824.86       1020.57       126.70 o                         
  -8   7   4       3146.44       3234.43       215.56 o                         
  -7   7   4         29.93         -9.73       100.44 o                         
  -6   7   4          1.13         30.21       119.84 o                         
  -5   7   4       1610.07       1577.51       254.33 o                         
  -4   7   4       1453.44       1518.52        90.56 o                         
  -3   7   4       2244.44       2131.73       111.51 o                         
  -2   7   4         39.78         11.95        70.81 o                         
  -1   7   4        299.82        308.27        79.01 o                         
   0   7   4          1.12        -18.02        77.28 o                         
   1   7   4         54.33         48.25        65.61 o                         
   2   7   4          7.09        -13.65        73.57 o                         
   3   7   4       2393.59       2750.79       115.46 o                         
   4   7   4        394.55        442.58        76.28 o                         
   5   7   4         25.10         16.52        67.94 o                         
   6   7   4        135.16        111.73        68.14 o                         
   7   7   4        110.45        123.63        86.62 o                         
   8   7   4        779.05        815.15       123.33 o                         
   9   7   4         67.14         61.48        84.06 o                         
  10   7   4         44.45         30.32        95.17 o                         
  11   7   4       1481.74       1271.46       118.22 o                         
  12   7   4        102.45         65.20       104.83 o                         
  13   7   4        138.02        188.59       136.49 o                         
 -16   8   4         47.15         32.90       237.25 o                         
 -15   8   4          2.37        -19.18       161.42 o                         
 -14   8   4        514.99         46.10       196.75 o                         
 -13   8   4        593.50        510.02       158.07 o                         
 -12   8   4        648.68        448.31       166.29 o                         
 -11   8   4        928.16       1012.37       129.33 o                         
 -10   8   4        488.96        454.73       152.49 o                         
  -9   8   4          0.08       -122.22       153.11 o                         
  -8   8   4       5299.92       5222.23       287.37 o                         
  -7   8   4       3767.40       4007.74       413.05 o                         
  -6   8   4        448.32        382.51       101.51 o                         
  -5   8   4        159.63        141.50       122.46 o                         
  -4   8   4       1164.86       1074.12        96.50 o                         
  -3   8   4        119.41        177.99        91.15 o                         
  -2   8   4         12.87          1.94        73.86 o                         
  -1   8   4       2308.69       3082.75       541.07 o                         
   0   8   4         45.39         15.86        75.85 o                         
   1   8   4        285.01        206.64        77.65 o                         
   2   8   4         51.82         23.89        71.99 o                         
   3   8   4        271.89        245.29        81.78 o                         
   4   8   4         13.35         48.21        82.10 o                         
   5   8   4         22.85         50.94        65.89 o                         
   6   8   4        280.98        273.26        81.98 o                         
   7   8   4        335.49        253.77        89.64 o                         
   8   8   4        829.11        828.34        95.91 o                         
   9   8   4       1991.70       2154.76       115.89 o                         
  10   8   4         23.46         14.93       123.85 o                         
  11   8   4         16.42        -20.34       113.14 o                         
  12   8   4         18.82         16.70       104.61 o                         
  13   8   4        146.95         80.29       177.21 o                         
 -15   9   4         46.33         40.53       191.33 o                         
 -14   9   4          7.11        -34.39       147.47 o                         
 -13   9   4          0.05        -18.02       155.43 o                         
 -12   9   4        467.72        527.18       158.99 o                         
 -11   9   4        144.93        150.01       125.37 o                         
 -10   9   4        103.00          8.56       175.35 o                         
  -9   9   4       1188.93       1069.80       192.40 o                         
  -8   9   4         19.84        137.05       151.62 o                         
  -7   9   4        113.09        132.51       152.62 o                         
  -6   9   4        104.05        133.99       108.50 o                         
  -5   9   4        291.31        340.18       123.87 o                         
  -4   9   4       4687.94       4102.49       362.82 o                         
  -3   9   4          7.76         54.89        94.55 o                         
  -2   9   4          2.72        -15.11        82.29 o                         
  -1   9   4        533.66        517.15        85.59 o                         
   0   9   4        598.29        646.35        83.41 o                         
   1   9   4          1.72         27.14        77.31 o                         
   2   9   4        358.24        328.87        80.02 o                         
   3   9   4         96.27         94.13        97.38 o                         
   4   9   4        321.82        260.72       107.05 o                         
   5   9   4        489.97        333.26        93.90 o                         
   6   9   4         83.16         50.22        97.37 o                         
   7   9   4         62.39        127.66       101.64 o                         
   8   9   4        701.81        625.61        89.88 o                         
   9   9   4         51.15         80.93       112.72 o                         
  10   9   4         42.39         45.99       132.30 o                         
  11   9   4          0.31         26.18       108.85 o                         
  12   9   4         26.67         70.33       145.76 o                         
 -14  10   4         46.91         -4.23       166.92 o                         
 -13  10   4         98.08        229.84       184.54 o                         
 -12  10   4          0.24       -190.73       190.73 o                         
 -11  10   4          7.93         44.92       152.01 o                         
 -10  10   4        332.79        313.91       152.76 o                         
  -9  10   4         32.85         73.01       152.30 o                         
  -8  10   4        109.66         31.81       151.08 o                         
  -7  10   4         12.34         -7.18       123.32 o                         
  -6  10   4        420.96        483.92       154.96 o                         
  -5  10   4        485.56        613.74       127.83 o                         
  -4  10   4        241.81        187.54       126.26 o                         
  -3  10   4        179.14        140.94       115.42 o                         
  -2  10   4         20.55         16.91       103.90 o                         
  -1  10   4          0.03          6.33        95.53 o                         
   0  10   4       1470.22       1573.80       108.21 o                         
   1  10   4         64.33        159.04       108.63 o                         
   2  10   4        833.58        817.73       104.78 o                         
   3  10   4         88.48        107.42        98.56 o                         
   4  10   4         70.93         46.77        95.68 o                         
   5  10   4        118.15        112.88        98.22 o                         
   6  10   4        101.51         49.14        92.35 o                         
   7  10   4         82.68         61.71       118.50 o                         
   8  10   4        245.01        206.45       121.97 o                         
   9  10   4         88.48        182.83       151.28 o                         
  10  10   4         33.27          2.53       155.19 o                         
  11  10   4        160.48        362.50       313.62 o                         
 -12  11   4         15.19         -0.70       233.54 o                         
 -11  11   4         68.36         46.13       156.17 o                         
 -10  11   4         18.06          2.19       188.33 o                         
  -9  11   4         65.54        100.25       131.51 o                         
  -8  11   4        191.02         62.78       134.41 o                         
  -7  11   4         96.31         95.54       125.26 o                         
  -6  11   4        531.03        460.21       156.98 o                         
  -5  11   4        141.26        109.22       154.58 o                         
  -4  11   4        100.07         42.59       131.65 o                         
  -3  11   4        636.13        438.43       113.40 o                         
  -2  11   4        208.50        206.03       111.05 o                         
  -1  11   4       1629.81       2811.01       604.78 o                         
   0  11   4        483.01        397.96        91.05 o                         
   1  11   4          1.06         54.13       100.72 o                         
   2  11   4        336.46        294.32       103.25 o                         
   3  11   4        629.78        449.32       107.89 o                         
   4  11   4        446.50        383.37       112.12 o                         
   5  11   4         91.22        117.24       127.39 o                         
   6  11   4         55.14         29.20       142.14 o                         
   7  11   4        445.53        498.69       155.97 o                         
   8  11   4         77.10        -68.70       156.38 o                         
   9  11   4         58.81        231.05       161.00 o                         
 -11  12   4        179.94         95.57       327.40 o                         
 -10  12   4         44.94        -99.97       229.59 o                         
  -9  12   4        110.36        -20.30       265.63 o                         
  -8  12   4          0.16        115.16       186.99 o                         
  -7  12   4          3.10       -119.31       188.21 o                         
  -6  12   4        163.88         15.05       187.53 o                         
  -5  12   4          0.10         74.01       151.43 o                         
  -4  12   4         33.31          8.68       164.95 o                         
  -3  12   4         84.53         63.99       133.50 o                         
  -2  12   4        208.73        114.66       107.90 o                         
  -1  12   4        120.62         86.61       102.61 o                         
   0  12   4          6.35         -5.89       105.07 o                         
   1  12   4         85.49        136.66       122.77 o                         
   2  12   4        106.20        120.37       123.41 o                         
   3  12   4        273.84        174.47       132.07 o                         
   4  12   4          0.09        -18.84       126.47 o                         
   5  12   4        126.93         76.83       113.94 o                         
   6  12   4        343.24        303.72       158.38 o                         
   7  12   4         53.67        -66.84       189.74 o                         
   8  12   4         15.79        124.53       228.67 o                         
  -8  13   4          0.18         86.57       187.19 o                         
  -7  13   4         37.81        -32.49       220.35 o                         
  -6  13   4         18.72        -34.59       156.33 o                         
  -5  13   4        109.81         51.94       208.89 o                         
  -4  13   4         12.73         63.95       189.53 o                         
  -3  13   4        938.69        883.21       165.63 o                         
  -2  13   4         23.54         23.80       124.82 o                         
  -1  13   4         14.46         -3.73       128.11 o                         
   0  13   4        312.94        141.81       130.29 o                         
   1  13   4          7.37        -27.11       118.81 o                         
   2  13   4          3.18         -0.15       128.78 o                         
   3  13   4         32.19        -82.15       120.91 o                         
   4  13   4          6.53         14.58       159.40 o                         
   5  13   4         67.59         59.40       165.92 o                         
  -5  14   4         95.16         64.88       234.41 o                         
  -4  14   4        363.85        240.29       234.45 o                         
  -3  14   4        264.80        207.69       195.11 o                         
  -2  14   4          8.83         62.22       194.78 o                         
  -1  14   4        150.98        110.01       158.06 o                         
   0  14   4          6.46         -8.82       162.40 o                         
   1  14   4         17.14         21.35       156.91 o                         
   2  14   4          1.94         14.96       389.72 o                         
 -19   0   5        146.22        210.88       193.47 o                         
 -17   0   5        497.75        383.28       195.79 o                         
 -15   0   5         41.18         86.85       129.41 o                         
 -13   0   5        280.93        377.24       126.60 o                         
 -11   0   5         82.73        131.54       123.05 o                         
  -9   0   5        346.31        216.81        99.50 o                         
  -7   0   5          4.08        104.18       129.55 o                         
  -5   0   5        520.45        931.79       237.98 o                         
  -3   0   5       3233.07       3183.47       152.29 o                         
  -1   0   5      10050.11       9292.34       327.85 o                         
   1   0   5        471.77        421.63        77.28 o                         
   3   0   5       5483.62       5361.24       102.11 o                         
   5   0   5        779.79        873.00       163.12 o                         
   7   0   5         58.15         43.40        97.89 o                         
   9   0   5        329.10        234.36        98.95 o                         
  11   0   5        161.71        208.64       123.62 o                         
  13   0   5        247.03        234.02       151.63 o                         
  15   0   5         15.92        119.23       160.97 o                         
 -19   1   5          3.04        -82.84       110.43 o                         
 -18   1   5          4.46        -18.60       111.20 o                         
 -17   1   5         11.12        -49.95        95.76 o                         
 -16   1   5        202.83        116.75       100.62 o                         
 -15   1   5          1.90          2.70        98.79 o                         
 -14   1   5        814.09        683.99       150.95 o                         
 -13   1   5         13.11         -5.49        66.57 o                         
 -12   1   5        124.52        161.58        87.82 o                         
 -11   1   5        112.66        117.69        78.27 o                         
 -10   1   5        197.93        211.40        81.43 o                         
  -9   1   5         14.74        -10.22        86.12 o                         
  -8   1   5       2418.94       2417.64       124.99 o                         
  -7   1   5       1057.97       1231.16       103.07 o                         
  -6   1   5        265.21        244.47        76.63 o                         
  -5   1   5        903.56        880.18       110.73 o                         
  -4   1   5      11391.86      10820.02       357.61 o                         
  -3   1   5       9115.75       8673.08       188.96 o                         
  -2   1   5       7550.42       6509.85       128.60 o                         
  -1   1   5         12.10        -18.07        76.71 o                         
   0   1   5       2067.94       1897.99        73.89 o                         
   1   1   5        735.60        624.85        66.25 o                         
   2   1   5        150.15        149.36        54.65 o                         
   3   1   5       5038.42       4534.29       264.28 o                         
   4   1   5         13.49         -8.02        55.73 o                         
   5   1   5         12.64         41.38        57.24 o                         
   6   1   5        605.11        703.77        64.22 o                         
   7   1   5         15.75         13.74        53.38 o                         
   8   1   5          0.00         12.88        59.48 o                         
   9   1   5        130.80        165.99        60.32 o                         
  10   1   5          4.99         31.03        75.11 o                         
  11   1   5          0.37        -23.32        86.83 o                         
  12   1   5         23.64         42.26        75.39 o                         
  13   1   5         29.55        -66.17        98.86 o                         
  14   1   5          1.91         11.10        87.96 o                         
  15   1   5         45.86         43.29       132.16 o                         
 -19   2   5         78.71         92.33       136.43 o                         
 -18   2   5         52.74         -8.35       111.72 o                         
 -17   2   5          1.96        -33.52       110.13 o                         
 -16   2   5        573.51        511.63        86.51 o                         
 -15   2   5        861.81        746.48       103.59 o                         
 -14   2   5        106.39        132.87       109.97 o                         
 -13   2   5        138.90        102.45        88.16 o                         
 -12   2   5        229.62        179.18        79.36 o                         
 -11   2   5        206.47        209.02        87.14 o                         
 -10   2   5        536.23        439.46       105.27 o                         
  -9   2   5        371.30        419.99        88.06 o                         
  -8   2   5        139.31        240.68       105.46 o                         
  -7   2   5          8.03         56.04        72.70 o                         
  -6   2   5        885.42        807.77        89.09 o                         
  -5   2   5          0.02         -1.86        73.02 o                         
  -4   2   5        718.77        850.51        90.75 o                         
  -3   2   5       1356.23       1304.66        93.33 o                         
  -2   2   5       2145.92       1972.16       141.65 o                         
  -1   2   5       7639.97       7166.71       119.95 o                         
   0   2   5        699.64        692.38        78.02 o                         
   1   2   5        716.59        667.33        64.85 o                         
   2   2   5       2511.61       2359.73        87.24 o                         
   3   2   5       1423.14       1430.67        65.66 o                         
   4   2   5        343.78        258.35        70.45 o                         
   5   2   5        101.10         85.90        69.98 o                         
   6   2   5         79.64        116.37        64.81 o                         
   7   2   5        476.16        483.82        58.48 o                         
   8   2   5        216.58        158.56        60.83 o                         
   9   2   5        532.01        470.77        53.29 o                         
  10   2   5         25.91         32.58        86.44 o                         
  11   2   5        623.66        530.94        77.53 o                         
  12   2   5        119.97         60.19        87.88 o                         
  13   2   5        535.61        573.66        93.38 o                         
  14   2   5        178.82         62.87       100.95 o                         
  15   2   5        120.92        -30.28       133.41 o                         
 -18   3   5         49.00         34.43       121.71 o                         
 -17   3   5        316.67        284.99       116.23 o                         
 -16   3   5         11.09         61.20        97.23 o                         
 -15   3   5        296.52        233.84       103.50 o                         
 -14   3   5        660.68        980.50       114.07 o                         
 -13   3   5       1619.29       1809.39       122.29 o                         
 -12   3   5        112.15         51.97        82.27 o                         
 -11   3   5        302.03        308.91        80.31 o                         
 -10   3   5         39.51         33.96        85.76 o                         
  -9   3   5        554.61        418.78        92.95 o                         
  -8   3   5        194.10        177.42        97.99 o                         
  -7   3   5        218.15        193.38       113.23 o                         
  -6   3   5        341.61        241.77        86.79 o                         
  -5   3   5       5854.86       4723.51       580.91 o                         
  -4   3   5         12.91        -13.89        78.18 o                         
  -3   3   5       1438.76       1320.36        79.39 o                         
  -2   3   5       1032.19       1010.12        70.49 o                         
  -1   3   5       1796.86       1694.85        76.14 o                         
   0   3   5        719.81        495.89        68.23 o                         
   1   3   5        301.96        266.26        62.21 o                         
   2   3   5       1042.54       1041.01        69.32 o                         
   3   3   5       1480.52       1619.28       146.35 o                         
   4   3   5        560.95        579.65        81.49 o                         
   5   3   5       2051.66       2267.62       165.89 o                         
   6   3   5        243.94        213.25        70.36 o                         
   7   3   5          2.40         21.86        63.38 o                         
   8   3   5         13.28         76.47        69.44 o                         
   9   3   5        151.89        111.14        69.36 o                         
  10   3   5         40.14        -50.28        71.05 o                         
  11   3   5         79.88         81.21        94.95 o                         
  12   3   5        880.40        635.55       155.00 o                         
  13   3   5        159.65        125.57       116.50 o                         
  14   3   5         21.05         21.43       100.06 o                         
  15   3   5          0.00        -31.71       144.89 o                         
 -18   4   5        113.36        202.31       139.96 o                         
 -17   4   5        259.98        305.38       122.76 o                         
 -16   4   5          0.09         10.03       101.85 o                         
 -15   4   5        822.73       1008.37       117.87 o                         
 -14   4   5        209.55        275.63        98.73 o                         
 -13   4   5         17.04        -14.91       114.01 o                         
 -12   4   5         10.62        -20.55        77.50 o                         
 -11   4   5        315.84        301.26        72.06 o                         
 -10   4   5        271.96        251.12        80.77 o                         
  -9   4   5        320.14        388.93        96.97 o                         
  -8   4   5         78.48         71.38        86.48 o                         
  -7   4   5          8.96         -0.43        94.82 o                         
  -6   4   5        379.36        379.45       124.91 o                         
  -5   4   5        104.41        161.01        89.26 o                         
  -4   4   5      12588.86      10682.85       878.31 o                         
  -3   4   5       1643.64       1358.29        92.83 o                         
  -2   4   5        307.53        297.92        80.97 o                         
  -1   4   5       7299.13       6654.81       254.92 o                         
   0   4   5         83.91        184.48        73.58 o                         
   1   4   5       1182.98       1136.18        72.91 o                         
   2   4   5        233.81        244.21        86.42 o                         
   3   4   5        806.72        712.30        82.60 o                         
   4   4   5         47.70         65.95        59.51 o                         
   5   4   5        885.25       1103.00       107.10 o                         
   6   4   5        624.64        730.75        74.15 o                         
   7   4   5        466.45        516.73        71.29 o                         
   8   4   5        191.90        139.82        70.05 o                         
   9   4   5        342.88        293.28        87.56 o                         
  10   4   5        112.67         94.10        86.54 o                         
  11   4   5         18.52         41.35        86.11 o                         
  12   4   5          2.03         33.98       104.71 o                         
  13   4   5        109.98          1.69        98.42 o                         
  14   4   5         99.45         48.69       114.82 o                         
 -18   5   5        579.04        242.50       138.98 o                         
 -17   5   5        182.92         96.63       122.84 o                         
 -16   5   5       1570.67       1209.69       500.82 o                         
 -15   5   5         42.49         -9.08        96.38 o                         
 -14   5   5        101.87         89.34        95.04 o                         
 -13   5   5        894.27       1020.48       138.62 o                         
 -12   5   5        108.39        104.41        94.94 o                         
 -11   5   5        635.57        645.04        92.36 o                         
 -10   5   5        265.52        280.57        86.30 o                         
  -9   5   5        502.71        350.14        92.18 o                         
  -8   5   5          0.20        -24.33        88.23 o                         
  -7   5   5        283.38        302.15       107.81 o                         
  -6   5   5        154.99        202.31       104.51 o                         
  -5   5   5        766.04        850.90        94.90 o                         
  -4   5   5       3881.14       4088.44       160.74 o                         
  -3   5   5       2220.67       2615.39       293.33 o                         
  -2   5   5       5163.94       5180.97       173.33 o                         
  -1   5   5       1327.94       1252.88        98.29 o                         
   0   5   5       2454.83       2600.82       116.88 o                         
   1   5   5        118.90         78.75        88.90 o                         
   2   5   5        612.56        556.71       107.52 o                         
   3   5   5         54.25          8.46        66.48 o                         
   4   5   5          9.56        -11.66        60.43 o                         
   5   5   5         13.00         -0.83        68.78 o                         
   6   5   5        952.49        929.55        70.69 o                         
   7   5   5         25.65         33.03        69.84 o                         
   8   5   5         49.91         28.79        72.30 o                         
   9   5   5        108.18         70.07        74.51 o                         
  10   5   5        624.39        566.89        97.37 o                         
  11   5   5          0.67         20.70        86.06 o                         
  12   5   5         93.66         76.81       119.14 o                         
  13   5   5        104.31        -41.63        99.63 o                         
  14   5   5         35.71         24.00       119.32 o                         
 -17   6   5          2.15         38.09       128.35 o                         
 -16   6   5       1312.90        580.92       320.29 o                         
 -15   6   5        473.75        300.77       129.66 o                         
 -14   6   5        226.82        204.59       100.53 o                         
 -13   6   5        659.43        588.40       104.40 o                         
 -12   6   5        196.56        165.93       112.95 o                         
 -11   6   5        103.74        148.24       105.00 o                         
 -10   6   5          1.62        -62.61       121.76 o                         
  -9   6   5        467.06        299.39       124.92 o                         
  -8   6   5        100.72        114.18       120.08 o                         
  -7   6   5         43.26         79.07       100.28 o                         
  -6   6   5        391.58        447.80       117.09 o                         
  -5   6   5        121.48         95.28        80.04 o                         
  -4   6   5       2367.71       2440.78       149.45 o                         
  -3   6   5        525.90        497.42        87.50 o                         
  -2   6   5       1988.82       1850.46       201.89 o                         
  -1   6   5         98.37        123.02        82.87 o                         
   0   6   5          1.80        -29.64        80.18 o                         
   1   6   5        437.51        470.31        80.80 o                         
   2   6   5        440.83        531.23        72.87 o                         
   3   6   5        153.60        187.97        69.98 o                         
   4   6   5          4.48         -0.75        72.93 o                         
   5   6   5         71.83         64.16        71.22 o                         
   6   6   5        648.17        707.43        70.11 o                         
   7   6   5        438.78        404.06        68.35 o                         
   8   6   5        425.72        481.70        82.82 o                         
   9   6   5        136.87         46.72        95.56 o                         
  10   6   5        251.60        231.70        85.76 o                         
  11   6   5        551.11        389.66       159.75 o                         
  12   6   5        113.44         41.57        90.88 o                         
  13   6   5         88.83        124.13       105.85 o                         
 -17   7   5        105.39         27.79       235.37 o                         
 -16   7   5        330.72         63.26       204.58 o                         
 -15   7   5          7.03         36.93       135.23 o                         
 -14   7   5         54.35         13.92       164.68 o                         
 -13   7   5        302.70        231.19       129.14 o                         
 -12   7   5        626.27        765.21       129.43 o                         
 -11   7   5        100.00        172.69       151.87 o                         
 -10   7   5        146.87        148.59       152.45 o                         
  -9   7   5        174.60        142.51        87.28 o                         
  -8   7   5       1275.80       1066.67       122.68 o                         
  -7   7   5        180.92        167.54       101.33 o                         
  -6   7   5       2609.12       2633.24       221.32 o                         
  -5   7   5        111.40        175.91       104.26 o                         
  -4   7   5         89.41        126.25        84.26 o                         
  -3   7   5          5.97         17.33        77.70 o                         
  -2   7   5       1148.60       1192.85        80.42 o                         
  -1   7   5        261.01        357.00        78.12 o                         
   0   7   5        277.82        307.58        77.85 o                         
   1   7   5        159.08        106.41        77.15 o                         
   2   7   5        276.04        280.39        71.42 o                         
   3   7   5       1597.83       1770.29        88.03 o                         
   4   7   5        216.70        182.19        77.14 o                         
   5   7   5          0.75         18.95        61.12 o                         
   6   7   5         75.24         13.02        80.58 o                         
   7   7   5          0.44         57.81        84.19 o                         
   8   7   5         31.19         34.48        84.47 o                         
   9   7   5        726.05        705.92        90.91 o                         
  10   7   5        277.60         84.63       106.17 o                         
  11   7   5          2.69         35.97       109.87 o                         
  12   7   5        275.21        265.50       113.64 o                         
  13   7   5         57.65         81.49       147.60 o                         
 -16   8   5         26.70         29.69       165.53 o                         
 -15   8   5         11.77         72.48       155.96 o                         
 -14   8   5         44.67         43.51       135.47 o                         
 -13   8   5        147.09        246.01       151.08 o                         
 -12   8   5         33.11         52.00       124.41 o                         
 -11   8   5         19.23        -86.86       152.69 o                         
 -10   8   5        175.61         90.44       201.80 o                         
  -9   8   5       1375.82       1628.01       162.06 o                         
  -8   8   5        665.99        765.08       104.29 o                         
  -7   8   5         17.67        -19.48       122.93 o                         
  -6   8   5       2522.22       2479.35       183.37 o                         
  -5   8   5        836.46        962.50        96.13 o                         
  -4   8   5        545.02        460.99        89.51 o                         
  -3   8   5        363.85        281.33        88.98 o                         
  -2   8   5        519.04        554.78        82.67 o                         
  -1   8   5        351.55        306.65        77.94 o                         
   0   8   5          3.07          3.44        76.87 o                         
   1   8   5         49.01         47.68        76.87 o                         
   2   8   5         35.96        111.96        79.88 o                         
   3   8   5        275.53        210.15        78.26 o                         
   4   8   5          4.77        -12.15        78.88 o                         
   5   8   5         60.01         57.67        84.42 o                         
   6   8   5         72.40         49.74        86.93 o                         
   7   8   5        905.73        816.00       103.57 o                         
   8   8   5        538.11        278.33        95.26 o                         
   9   8   5        232.37        279.19       105.76 o                         
  10   8   5          1.21          1.74       100.73 o                         
  11   8   5        424.15        303.80       106.68 o                         
  12   8   5         18.35        -30.06       119.89 o                         
 -15   9   5          9.02         94.60       231.99 o                         
 -14   9   5        314.36        272.54       158.69 o                         
 -13   9   5        169.50         48.90       156.81 o                         
 -12   9   5        547.41        630.70       155.60 o                         
 -11   9   5        241.08        153.78       153.51 o                         
 -10   9   5        348.26        241.40       125.45 o                         
  -9   9   5        554.05        539.38       128.41 o                         
  -8   9   5        580.03        720.94       111.23 o                         
  -7   9   5         16.61         53.24       152.61 o                         
  -6   9   5        201.58        226.83       132.06 o                         
  -5   9   5       2172.34       2206.36       255.94 o                         
  -4   9   5         13.38         69.56        95.73 o                         
  -3   9   5         87.29         95.10        81.25 o                         
  -2   9   5        307.38        200.34        83.67 o                         
  -1   9   5        239.45        203.02        78.24 o                         
   0   9   5         27.24         10.82        76.72 o                         
   1   9   5         75.50         67.37        77.93 o                         
   2   9   5        149.49        189.05        99.09 o                         
   3   9   5        539.08        484.31        95.82 o                         
   4   9   5         24.20         42.97        90.64 o                         
   5   9   5        759.55        628.92        94.53 o                         
   6   9   5        996.90        954.60       176.79 o                         
   7   9   5        326.04        314.91        82.88 o                         
   8   9   5         15.03          9.55       114.02 o                         
   9   9   5          2.88        -76.15       129.90 o                         
  10   9   5         51.39         -6.19       107.87 o                         
  11   9   5          2.64         31.27       151.53 o                         
 -14  10   5          0.44         -1.12       164.00 o                         
 -13  10   5         50.31         48.43       155.24 o                         
 -12  10   5        226.07        183.62       189.35 o                         
 -11  10   5         52.48        201.90       241.11 o                         
 -10  10   5          0.09         35.05       183.59 o                         
  -9  10   5          2.94         50.87       123.58 o                         
  -8  10   5         58.28         81.14       123.51 o                         
  -7  10   5        164.83        192.49       152.42 o                         
  -6  10   5        793.00        739.15       128.36 o                         
  -5  10   5        947.33        845.08       159.53 o                         
  -4  10   5        174.36        111.84       125.18 o                         
  -3  10   5        339.09        251.24       115.23 o                         
  -2  10   5        607.28        669.05       103.34 o                         
  -1  10   5        381.94        459.59       106.94 o                         
   0  10   5         84.22        125.80       100.75 o                         
   1  10   5        438.56        490.53        99.47 o                         
   2  10   5          3.44        -12.38        82.29 o                         
   3  10   5         28.17         47.16       100.55 o                         
   4  10   5        922.26        871.81       107.18 o                         
   5  10   5        169.43         57.21        91.83 o                         
   6  10   5        219.62        110.78        97.49 o                         
   7  10   5          6.18        -12.47       127.78 o                         
   8  10   5        146.23         60.00       133.54 o                         
   9  10   5          5.69         -5.90       117.57 o                         
  10  10   5         16.77          3.70       141.56 o                         
 -12  11   5          5.12         92.96       228.80 o                         
 -11  11   5         15.79       -132.46       156.85 o                         
 -10  11   5        104.56        -51.97       154.50 o                         
  -9  11   5        455.52        494.41       188.36 o                         
  -8  11   5         45.99         70.97       184.70 o                         
  -7  11   5        439.11        356.34       152.90 o                         
  -6  11   5        293.78        167.46       153.93 o                         
  -5  11   5        948.91        889.95       133.53 o                         
  -4  11   5         11.77         14.15       122.06 o                         
  -3  11   5        113.53         58.36       121.40 o                         
  -2  11   5       1819.09       1582.57       264.86 o                         
  -1  11   5        464.29        393.98       102.32 o                         
   0  11   5         17.25         67.56       100.53 o                         
   1  11   5         13.41          4.62        91.65 o                         
   2  11   5         88.97         45.70        92.37 o                         
   3  11   5          1.36         14.74       100.90 o                         
   4  11   5        805.79        715.16       133.30 o                         
   5  11   5        520.25        457.60       112.74 o                         
   6  11   5       1322.97       1208.25       121.40 o                         
   7  11   5          7.47         10.60       121.10 o                         
   8  11   5          3.59        -90.54       157.34 o                         
 -11  12   5         14.26        -15.81       189.39 o                         
 -10  12   5         32.53         36.25       188.17 o                         
  -9  12   5        117.82         52.10       197.62 o                         
  -8  12   5        112.63         20.98       187.36 o                         
  -7  12   5        457.25        370.90       197.02 o                         
  -6  12   5          1.00       -135.76       205.48 o                         
  -5  12   5        333.64        285.58       189.94 o                         
  -4  12   5         38.50         70.82       159.99 o                         
  -3  12   5         53.27        152.29       145.38 o                         
  -2  12   5         26.78         81.46       139.50 o                         
  -1  12   5         15.21         34.91       137.95 o                         
   0  12   5          0.69         35.85       117.99 o                         
   1  12   5          0.00         29.98       112.69 o                         
   2  12   5        586.89        674.12       131.57 o                         
   3  12   5        514.41        338.56       124.96 o                         
   4  12   5        193.87        132.95       123.02 o                         
   5  12   5          4.27         15.12       116.37 o                         
   6  12   5          0.02        -26.45       146.35 o                         
   7  12   5          0.47        -80.58       147.14 o                         
  -8  13   5        405.02        351.75       233.10 o                         
  -7  13   5        338.39        108.42       290.26 o                         
  -6  13   5        232.57        126.97       314.38 o                         
  -5  13   5        390.99        317.07       192.68 o                         
  -4  13   5         46.48         76.32       166.06 o                         
  -3  13   5          8.51        -36.26       148.12 o                         
  -2  13   5          5.19         27.13       148.80 o                         
  -1  13   5         90.97         96.20       125.32 o                         
   0  13   5         51.28        -28.64       134.66 o                         
   1  13   5          0.79        -13.69       119.32 o                         
   2  13   5         55.93         66.17       111.83 o                         
   3  13   5         13.82        111.24       138.50 o                         
   4  13   5         35.20        152.97       153.36 o                         
   5  13   5        272.19        185.45       284.07 o                         
  -4  14   5        115.77         89.84       233.16 o                         
  -3  14   5          6.29        -29.93       189.32 o                         
  -2  14   5        258.63        237.00       174.75 o                         
  -1  14   5        257.09        200.61       167.84 o                         
   0  14   5         23.56         50.76       156.77 o                         
 -18   0   6          2.27         99.37       193.37 o                         
 -16   0   6       1252.32       1082.54       342.51 o                         
 -14   0   6       2438.85       2693.62       147.96 o                         
 -12   0   6        846.05        976.19       130.39 o                         
 -10   0   6       1949.05       1874.00       459.12 o                         
  -8   0   6       6016.16       6408.09       478.89 o                         
  -6   0   6        591.87        405.35       123.56 o                         
  -4   0   6         28.36         36.42        94.52 o                         
  -2   0   6         45.21         47.17       121.39 o                         
   0   0   6        373.52        354.73        98.79 o                         
   2   0   6        768.65        799.20        78.99 o                         
   4   0   6       1721.16       1638.16       108.35 o                         
   6   0   6        462.13        558.99        78.19 o                         
   8   0   6        106.96         51.74        98.53 o                         
  10   0   6        558.12        412.95       113.65 o                         
  12   0   6        508.45        403.73        98.29 o                         
  14   0   6        275.84        286.56       156.19 o                         
 -19   1   6        217.78        305.49       135.69 o                         
 -18   1   6         17.92          9.99       137.06 o                         
 -17   1   6          0.03         17.06       135.94 o                         
 -16   1   6         78.89         23.95       100.70 o                         
 -15   1   6         64.67         24.18        99.52 o                         
 -14   1   6        307.67        283.62       110.85 o                         
 -13   1   6        119.97        166.21        78.42 o                         
 -12   1   6        765.80       1046.03       184.65 o                         
 -11   1   6        824.26        803.69       117.48 o                         
 -10   1   6       2442.67       2525.87        96.01 o                         
  -9   1   6       1071.59       1017.35       100.13 o                         
  -8   1   6        289.38        423.53       107.09 o                         
  -7   1   6         89.67         63.95        67.20 o                         
  -6   1   6        165.62        166.74        78.56 o                         
  -5   1   6         15.58         13.41        72.28 o                         
  -4   1   6        247.34        239.04        67.57 o                         
  -3   1   6       8664.25       8526.63       212.21 o                         
  -2   1   6       7713.60       8280.82       558.49 o                         
  -1   1   6       2054.21       2021.57        97.78 o                         
   0   1   6       1168.10       1060.50        79.64 o                         
   1   1   6       1158.14       1211.78        75.88 o                         
   2   1   6       1409.42       1430.78        64.52 o                         
   3   1   6        715.77        669.17        62.04 o                         
   4   1   6       1248.92       1263.86        69.16 o                         
   5   1   6       1908.14       1827.97        61.55 o                         
   6   1   6          5.97         24.72        59.39 o                         
   7   1   6        152.03        142.59        53.94 o                         
   8   1   6          3.44        -24.34        64.00 o                         
   9   1   6         19.38        -16.28        58.99 o                         
  10   1   6         27.83        -13.05        75.27 o                         
  11   1   6          0.44          7.23        80.44 o                         
  12   1   6         71.51        115.33        64.30 o                         
  13   1   6          2.80        -93.80        99.99 o                         
  14   1   6         21.73          1.29        94.45 o                         
 -19   2   6         54.76         -2.07       139.65 o                         
 -18   2   6          0.00        -10.98       102.45 o                         
 -17   2   6        316.09        118.41       142.99 o                         
 -16   2   6        191.47        159.82       103.55 o                         
 -15   2   6        823.07        813.49       172.97 o                         
 -14   2   6         71.69         64.50       108.79 o                         
 -13   2   6        118.84        102.74        87.03 o                         
 -12   2   6        128.42        200.27        71.13 o                         
 -11   2   6          0.01        -14.69        85.94 o                         
 -10   2   6          9.14         32.78        87.48 o                         
  -9   2   6       1601.60       1714.23       115.00 o                         
  -8   2   6        222.42        273.08       102.20 o                         
  -7   2   6       2032.40       1906.23       287.97 o                         
  -6   2   6        707.31        722.39        98.28 o                         
  -5   2   6       1378.37       1215.04       102.11 o                         
  -4   2   6       1155.03        961.41        89.66 o                         
  -3   2   6        664.42        627.57        78.24 o                         
  -2   2   6       2753.02       2558.14        95.17 o                         
  -1   2   6       2390.10       2077.59       206.65 o                         
   0   2   6       1476.23       1492.25        73.55 o                         
   1   2   6         99.45         51.91        67.15 o                         
   2   2   6        325.68        307.37        59.59 o                         
   3   2   6        701.70        635.31        67.40 o                         
   4   2   6        596.70        666.00        68.44 o                         
   5   2   6         67.19         68.10        65.22 o                         
   6   2   6         35.34         38.53        59.22 o                         
   7   2   6         67.88         78.16        63.74 o                         
   8   2   6         82.60         65.67        61.08 o                         
   9   2   6         84.49        108.29        87.16 o                         
  10   2   6         73.15         86.72        95.31 o                         
  11   2   6         19.71         67.01        80.17 o                         
  12   2   6        194.00        191.61        98.76 o                         
  13   2   6          2.37        -99.19        99.19 o                         
  14   2   6         35.66          8.31       134.80 o                         
 -19   3   6          4.22       -269.36       329.34 o                         
 -18   3   6         10.27          3.34       126.77 o                         
 -17   3   6         94.24        111.66       120.18 o                         
 -16   3   6        209.07        207.87       111.72 o                         
 -15   3   6        226.57        241.71       103.32 o                         
 -14   3   6        198.46        156.66        98.95 o                         
 -13   3   6       1019.94       1055.40       121.74 o                         
 -12   3   6        951.62       1082.21       113.43 o                         
 -11   3   6        989.93        990.50       220.04 o                         
 -10   3   6        186.71        147.27        70.12 o                         
  -9   3   6       2105.38       2094.35       137.29 o                         
  -8   3   6        610.09        706.74       142.95 o                         
  -7   3   6         76.24        126.98       110.05 o                         
  -6   3   6          0.09         17.90        79.33 o                         
  -5   3   6       4171.93       4225.02       120.24 o                         
  -4   3   6       8562.51       7270.62      1047.67 o                         
  -3   3   6       6490.12       5854.86       129.41 o                         
  -2   3   6       2839.54       2739.47       147.63 o                         
  -1   3   6       1955.35       2211.28       244.31 o                         
   0   3   6         57.78        138.19        80.74 o                         
   1   3   6        644.08        605.01        65.02 o                         
   2   3   6       1257.23       1245.67        80.28 o                         
   3   3   6        224.55        247.14        65.31 o                         
   4   3   6        119.33         75.70        63.24 o                         
   5   3   6         20.66         -5.41        59.72 o                         
   6   3   6        460.41        542.08        65.69 o                         
   7   3   6        684.03        706.19        62.39 o                         
   8   3   6         39.33         15.17        53.80 o                         
   9   3   6        197.29        120.13        81.08 o                         
  10   3   6       1147.50       1128.64       105.99 o                         
  11   3   6        131.43         91.76        95.08 o                         
  12   3   6        185.09         85.52       116.43 o                         
  13   3   6        224.42        185.08       108.26 o                         
  14   3   6          5.87         33.37       142.58 o                         
 -18   4   6         44.47         34.54       149.26 o                         
 -17   4   6         77.02          6.10       130.55 o                         
 -16   4   6         60.43         13.45       116.36 o                         
 -15   4   6        132.79         30.16        90.85 o                         
 -14   4   6        193.00        209.31       102.57 o                         
 -13   4   6        531.45        560.13       110.59 o                         
 -12   4   6         32.87        107.35        88.87 o                         
 -11   4   6          6.84        -54.57        79.42 o                         
 -10   4   6         72.35         32.08        72.79 o                         
  -9   4   6        612.45        517.97        81.36 o                         
  -8   4   6        129.50        164.36        98.90 o                         
  -7   4   6       1949.93       2032.14       104.68 o                         
  -6   4   6        140.96        100.51        96.77 o                         
  -5   4   6        920.80       1004.24       109.23 o                         
  -4   4   6       2255.85       1986.01       184.41 o                         
  -3   4   6       1127.42       1080.69        82.09 o                         
  -2   4   6       5445.47       6833.70      1112.18 o                         
  -1   4   6        260.00        156.26        72.11 o                         
   0   4   6        985.21        920.95        74.07 o                         
   1   4   6        879.44       1101.41        97.45 o                         
   2   4   6        203.54        197.83        73.67 o                         
   3   4   6         43.46         28.17        67.78 o                         
   4   4   6        421.78        433.79        58.87 o                         
   5   4   6        141.22        221.11        69.67 o                         
   6   4   6        221.35        186.75        53.98 o                         
   7   4   6         38.84         -2.65        59.73 o                         
   8   4   6       1372.28       1450.47        77.20 o                         
   9   4   6         13.45         10.88        74.47 o                         
  10   4   6        420.11        226.97        96.11 o                         
  11   4   6         42.63         72.12        79.16 o                         
  12   4   6          9.61        -17.25       116.23 o                         
  13   4   6          1.89        -80.91        92.74 o                         
  14   4   6        186.51         89.82       130.97 o                         
 -18   5   6          1.54        -11.84       139.03 o                         
 -17   5   6         57.24       -126.60       126.60 o                         
 -16   5   6          7.60        139.86       132.78 o                         
 -15   5   6        732.74        752.63       121.56 o                         
 -14   5   6        487.49        356.41        98.88 o                         
 -13   5   6        295.29        205.27        95.65 o                         
 -12   5   6        571.44        561.22       103.07 o                         
 -11   5   6         54.32         37.95        83.01 o                         
 -10   5   6        393.18        371.05        87.15 o                         
  -9   5   6          7.23        -16.97        83.97 o                         
  -8   5   6         38.16         22.78       101.37 o                         
  -7   5   6        508.17        518.91       105.42 o                         
  -6   5   6          7.14        -28.74        77.95 o                         
  -5   5   6         48.43         52.92        85.53 o                         
  -4   5   6        364.37        367.50        83.80 o                         
  -3   5   6         40.08         25.98        85.22 o                         
  -2   5   6          0.83         44.41        82.42 o                         
  -1   5   6         55.99         12.66        81.43 o                         
   0   5   6        681.79        663.51        74.92 o                         
   1   5   6        587.42        701.52        85.85 o                         
   2   5   6         37.32         53.89        72.96 o                         
   3   5   6       2061.25       2547.66       434.76 o                         
   4   5   6       1554.05       1664.82       166.97 o                         
   5   5   6          6.35         -6.96        64.45 o                         
   6   5   6         73.92         84.93        58.49 o                         
   7   5   6        515.82        448.26       103.21 o                         
   8   5   6        745.89        553.07        91.59 o                         
   9   5   6        426.53        307.41       115.18 o                         
  10   5   6         77.11         -1.88        79.79 o                         
  11   5   6         64.16         74.04        96.65 o                         
  12   5   6          8.06         -1.81       115.92 o                         
  13   5   6        139.49        -94.11       111.79 o                         
 -17   6   6         42.30         49.87       133.04 o                         
 -16   6   6        161.70        127.93       119.83 o                         
 -15   6   6          5.40        -36.37       137.97 o                         
 -14   6   6        263.88        274.52       115.87 o                         
 -13   6   6       1266.63       1351.43       123.23 o                         
 -12   6   6       1028.47        995.36       112.65 o                         
 -11   6   6       1798.96       1902.56       130.39 o                         
 -10   6   6       1864.62       1573.69       343.36 o                         
  -9   6   6        245.02        197.34       116.57 o                         
  -8   6   6        193.43        284.06       101.08 o                         
  -7   6   6         13.94          7.47        82.56 o                         
  -6   6   6         55.99         83.64        87.66 o                         
  -5   6   6         25.47         -4.38        87.75 o                         
  -4   6   6       2171.71       2198.49       220.59 o                         
  -3   6   6       1164.62       1126.07       121.87 o                         
  -2   6   6        565.29        574.41        87.25 o                         
  -1   6   6         75.65         51.92        67.38 o                         
   0   6   6        628.03        682.77        74.82 o                         
   1   6   6        246.83        353.41        78.33 o                         
   2   6   6        829.06       1051.22        66.77 o                         
   3   6   6        306.95        304.87        62.46 o                         
   4   6   6        291.52        332.08        65.77 o                         
   5   6   6        646.61        669.84       103.93 o                         
   6   6   6        225.56        209.19        74.61 o                         
   7   6   6        351.73        376.99        81.80 o                         
   8   6   6        260.94        236.14        90.82 o                         
   9   6   6        172.07        126.90        87.31 o                         
  10   6   6          0.36         -0.89        88.54 o                         
  11   6   6        146.11        137.78       108.53 o                         
  12   6   6        108.12        -13.69        92.90 o                         
  13   6   6          3.99         25.80       133.43 o                         
 -17   7   6         90.26       -122.33       189.37 o                         
 -16   7   6       1324.43       1094.47       227.36 o                         
 -15   7   6         84.04         32.79       133.89 o                         
 -14   7   6        156.75        247.82       131.16 o                         
 -13   7   6        344.03        546.97       153.84 o                         
 -12   7   6          0.81        -14.46       206.90 o                         
 -11   7   6        499.27        430.96       127.74 o                         
 -10   7   6        472.14        525.71       110.26 o                         
  -9   7   6         67.70        116.91        99.36 o                         
  -8   7   6        244.46        329.43       101.55 o                         
  -7   7   6        149.12        122.46        87.66 o                         
  -6   7   6       1405.02       1422.91       100.26 o                         
  -5   7   6        630.12        568.49        98.45 o                         
  -4   7   6        903.11       1205.40       212.81 o                         
  -3   7   6        671.55        673.50        75.36 o                         
  -2   7   6        932.50        914.55        93.05 o                         
  -1   7   6          6.85         67.39        64.46 o                         
   0   7   6          3.44         -5.13        69.34 o                         
   1   7   6        739.65        803.26        80.22 o                         
   2   7   6        158.65        200.10        77.48 o                         
   3   7   6        221.27        256.24        77.88 o                         
   4   7   6          8.55         47.91        63.72 o                         
   5   7   6       1122.25       1070.10       100.69 o                         
   6   7   6         17.04        -22.59        82.89 o                         
   7   7   6       1754.77       1799.31       110.79 o                         
   8   7   6        308.06        292.25        93.77 o                         
   9   7   6         39.47          4.41        99.38 o                         
  10   7   6        338.82        137.73       101.63 o                         
  11   7   6          1.03        -15.36       117.83 o                         
  12   7   6         30.64        -81.89       119.43 o                         
 -16   8   6        183.09          4.84       222.15 o                         
 -15   8   6        150.69         53.61       191.00 o                         
 -14   8   6        996.00       1103.08       141.04 o                         
 -13   8   6         99.87         93.96       152.74 o                         
 -12   8   6       1073.38       1021.83       263.93 o                         
 -11   8   6         12.37         91.38       106.34 o                         
 -10   8   6        300.61        271.70       152.03 o                         
  -9   8   6          6.52       -110.27       155.86 o                         
  -8   8   6       1203.48       1036.82       125.57 o                         
  -7   8   6        320.74        436.38       103.03 o                         
  -6   8   6        342.77        245.90        91.99 o                         
  -5   8   6         32.27         -7.77        85.35 o                         
  -4   8   6        172.33        136.35        80.52 o                         
  -3   8   6        928.18        964.51        94.22 o                         
  -2   8   6       1478.25       1491.88        89.47 o                         
  -1   8   6        108.57        111.20        80.10 o                         
   0   8   6        265.89        275.88        80.56 o                         
   1   8   6         88.75        153.49        77.71 o                         
   2   8   6        221.52        195.48        66.52 o                         
   3   8   6        676.75        696.74       113.80 o                         
   4   8   6          4.99        -30.24        96.26 o                         
   5   8   6       1370.75       1342.51        95.48 o                         
   6   8   6        101.02         17.50        85.37 o                         
   7   8   6        374.01        342.08        84.54 o                         
   8   8   6         29.92         33.40        91.54 o                         
   9   8   6        180.15        116.52       107.43 o                         
  10   8   6         18.37         57.22       101.10 o                         
  11   8   6         78.47        -88.41       134.77 o                         
 -15   9   6        202.54        128.56       234.03 o                         
 -14   9   6         31.65         20.23       154.40 o                         
 -13   9   6        788.22        799.65       157.91 o                         
 -12   9   6        125.49         -9.99       187.03 o                         
 -11   9   6        440.95        441.21       127.59 o                         
 -10   9   6          9.27         69.36       150.81 o                         
  -9   9   6        295.31        384.19       125.79 o                         
  -8   9   6        324.73        321.83       153.95 o                         
  -7   9   6        230.46        237.92       125.74 o                         
  -6   9   6          2.45       -111.92       155.04 o                         
  -5   9   6       8060.86       8215.32       165.20 o                         
  -4   9   6        273.54        171.52        96.70 o                         
  -3   9   6         36.08         31.41        91.29 o                         
  -2   9   6        533.11        431.66        94.06 o                         
  -1   9   6        115.58        168.12        83.96 o                         
   0   9   6          2.84         34.29        77.28 o                         
   1   9   6        255.72        180.91       101.35 o                         
   2   9   6         23.75          0.84        97.17 o                         
   3   9   6        924.78       1192.92       205.92 o                         
   4   9   6        427.93        363.30       106.64 o                         
   5   9   6         69.00         66.33        90.89 o                         
   6   9   6        205.51         69.05        87.06 o                         
   7   9   6         68.63         31.61       113.45 o                         
   8   9   6        453.07        246.82       122.76 o                         
   9   9   6         31.62        -99.73       114.61 o                         
  10   9   6         35.07         65.25       123.23 o                         
 -14  10   6          0.42         80.58       327.53 o                         
 -13  10   6        637.12        249.88       237.77 o                         
 -12  10   6         11.83        -66.50       151.15 o                         
 -11  10   6        136.80         13.18       223.09 o                         
 -10  10   6        105.14         53.66       184.20 o                         
  -9  10   6          1.35          2.82       151.23 o                         
  -8  10   6        203.23        197.41       153.01 o                         
  -7  10   6         66.09        -26.72       124.53 o                         
  -6  10   6          3.75        -16.40       152.92 o                         
  -5  10   6        396.16        442.08       114.65 o                         
  -4  10   6       1028.72       1121.95       126.45 o                         
  -3  10   6        237.69        200.53       115.89 o                         
  -2  10   6        670.82        620.22       129.57 o                         
  -1  10   6          6.50          4.84        99.93 o                         
   0  10   6        687.56        671.85       103.43 o                         
   1  10   6          0.76        -21.33        97.06 o                         
   2  10   6        774.52        856.92       134.12 o                         
   3  10   6        105.07         74.97        91.99 o                         
   4  10   6        305.38        211.53       105.24 o                         
   5  10   6         53.40         63.02        79.98 o                         
   6  10   6         93.76          5.26       119.88 o                         
   7  10   6          0.01         -0.41       115.82 o                         
   8  10   6         67.72        102.26       114.74 o                         
   9  10   6        455.78        380.99       129.54 o                         
 -12  11   6          1.11       -162.57       229.61 o                         
 -11  11   6         85.34         -4.33       136.06 o                         
 -10  11   6          1.72        -42.29       186.38 o                         
  -9  11   6         23.77        109.69       184.15 o                         
  -8  11   6        344.94        373.91       151.88 o                         
  -7  11   6        312.14        259.18       173.31 o                         
  -6  11   6         69.69        154.29       151.88 o                         
  -5  11   6        111.88         76.48       125.64 o                         
  -4  11   6          3.61        -70.09       127.04 o                         
  -3  11   6        643.68        567.77       118.74 o                         
  -2  11   6        122.47         97.00       110.01 o                         
  -1  11   6         95.13         49.65       105.11 o                         
   0  11   6        327.51        247.78        98.55 o                         
   1  11   6         19.14         36.26       101.59 o                         
   2  11   6         30.82         22.90        97.79 o                         
   3  11   6        542.65        495.02       125.58 o                         
   4  11   6         26.45         97.24       110.89 o                         
   5  11   6         72.94         16.56       109.92 o                         
   6  11   6        111.62         65.08       110.74 o                         
   7  11   6          1.44        -12.65        99.57 o                         
   8  11   6          9.88        -18.10       144.65 o                         
 -11  12   6         27.95        100.60       322.89 o                         
 -10  12   6        254.31        207.57       189.44 o                         
  -9  12   6          0.60        -92.48       154.17 o                         
  -8  12   6        133.07        -78.57       190.10 o                         
  -7  12   6         73.05        160.57       152.37 o                         
  -6  12   6        186.13        123.45       153.81 o                         
  -5  12   6         14.19         79.65       153.16 o                         
  -4  12   6        310.05        206.08       148.66 o                         
  -3  12   6         27.58         98.72       151.49 o                         
  -2  12   6        636.05        596.35       144.82 o                         
  -1  12   6        242.15        179.40       124.97 o                         
   0  12   6        253.14        207.74       119.66 o                         
   1  12   6          0.85          3.53       118.97 o                         
   2  12   6        558.47        499.76       110.65 o                         
   3  12   6        125.17         79.47       116.20 o                         
   4  12   6          5.34        -10.14       122.15 o                         
   5  12   6         71.93         74.90       130.60 o                         
   6  12   6        226.67        139.24       145.37 o                         
  -8  13   6         12.66         75.20       230.73 o                         
  -7  13   6        227.93        -63.68       230.06 o                         
  -6  13   6        109.48        173.44       210.45 o                         
  -5  13   6        162.77        -58.31       194.01 o                         
  -4  13   6        334.11        181.58       160.08 o                         
  -3  13   6        159.94        151.98       143.99 o                         
  -2  13   6          1.75        -34.50       143.95 o                         
  -1  13   6         27.77         46.22       137.21 o                         
   0  13   6         21.35         39.01       130.15 o                         
   1  13   6         12.14         16.93       128.75 o                         
   2  13   6          6.38         71.69       153.72 o                         
   3  13   6        115.80        168.72       154.97 o                         
   4  13   6        318.77         82.27       249.63 o                         
  -3  14   6          0.83       -136.10       332.89 o                         
 -19   0   7          8.67         21.98       235.84 o                         
 -17   0   7       1054.78       1665.12       514.30 o                         
 -15   0   7        138.50        311.60       156.39 o                         
 -13   0   7        210.42         83.92       100.81 o                         
 -11   0   7       3354.21       3480.01       973.85 o                         
  -9   0   7        295.64        269.57       132.63 o                         
  -7   0   7       2076.28       1911.03       137.44 o                         
  -5   0   7       8644.81       8641.73       360.60 o                         
  -3   0   7       1353.26       1219.57       112.59 o                         
  -1   0   7       1949.74       1931.56       136.73 o                         
   1   0   7         16.51         -8.41        89.27 o                         
   3   0   7         44.31         -2.11       113.80 o                         
   5   0   7          4.16         80.96        96.73 o                         
   7   0   7          6.70         77.25        68.26 o                         
   9   0   7        510.22        431.12       109.21 o                         
  11   0   7        467.56        450.61       127.34 o                         
  13   0   7        254.02        219.98       155.51 o                         
 -19   1   7          1.21       -155.16       166.65 o                         
 -18   1   7        117.95        183.27       136.45 o                         
 -17   1   7       1121.94        693.37       312.36 o                         
 -16   1   7        273.80        269.44        91.51 o                         
 -15   1   7         14.83         52.75       110.30 o                         
 -14   1   7        193.07        223.41        98.28 o                         
 -13   1   7        412.42        458.22        89.41 o                         
 -12   1   7         36.06         83.06        86.50 o                         
 -11   1   7          4.10         -5.29        85.43 o                         
 -10   1   7       1039.93       1094.19        83.98 o                         
  -9   1   7         39.48         41.10        81.27 o                         
  -8   1   7        609.97        477.84        85.51 o                         
  -7   1   7       3205.71       3833.69       983.06 o                         
  -6   1   7         80.56         64.57        81.35 o                         
  -5   1   7        343.08        189.66        78.89 o                         
  -4   1   7       2868.33       2798.57       102.21 o                         
  -3   1   7       2356.51       2049.29       180.92 o                         
  -2   1   7        312.26        281.36        77.75 o                         
  -1   1   7         58.78         70.32        86.06 o                         
   0   1   7        197.85        156.40        72.92 o                         
   1   1   7       1083.21       1143.22        79.22 o                         
   2   1   7       2372.48       2467.65       171.14 o                         
   3   1   7        371.16        301.17        80.15 o                         
   4   1   7        198.25        192.12        59.84 o                         
   5   1   7          0.02          4.93        58.53 o                         
   6   1   7        136.44        134.39        60.21 o                         
   7   1   7          5.23        -18.06        63.83 o                         
   8   1   7        342.31        272.82        61.19 o                         
   9   1   7       2205.41       2635.97       340.00 o                         
  10   1   7         23.25         20.98        80.66 o                         
  11   1   7        188.41        173.32        77.15 o                         
  12   1   7         46.88         99.12        92.94 o                         
  13   1   7         54.13          3.01       109.09 o                         
  14   1   7          2.91         17.66       132.23 o                         
 -19   2   7          0.57         49.02       146.99 o                         
 -18   2   7          5.79         -5.05       136.02 o                         
 -17   2   7        336.85        227.70       123.10 o                         
 -16   2   7         79.64         86.51       110.00 o                         
 -15   2   7          1.28         -7.23        97.41 o                         
 -14   2   7        211.81        186.88        88.75 o                         
 -13   2   7         27.27        -74.71        86.98 o                         
 -12   2   7        187.67        208.88        77.97 o                         
 -11   2   7       1017.59        866.53       133.70 o                         
 -10   2   7       1396.40       1350.95        93.04 o                         
  -9   2   7       2072.55       2833.13       420.09 o                         
  -8   2   7        243.51        231.96       102.99 o                         
  -7   2   7         34.79         20.53        94.70 o                         
  -6   2   7       1077.65       1015.72        86.13 o                         
  -5   2   7        562.86        560.34        94.86 o                         
  -4   2   7        317.31        282.78        81.47 o                         
  -3   2   7        120.94        112.98        78.29 o                         
  -2   2   7         24.87         33.53        78.26 o                         
  -1   2   7        347.02        218.57        75.85 o                         
   0   2   7        210.98        251.17        75.08 o                         
   1   2   7         31.49         39.12        70.14 o                         
   2   2   7        321.24        263.96        84.80 o                         
   3   2   7       2398.86       2423.18       143.46 o                         
   4   2   7          2.86         23.54        60.49 o                         
   5   2   7          0.32         -5.50        50.29 o                         
   6   2   7        178.17        251.98        68.83 o                         
   7   2   7        180.28        201.71        64.75 o                         
   8   2   7       1099.98       1121.19        58.60 o                         
   9   2   7        135.51        128.67        75.52 o                         
  10   2   7          0.72        -30.95        86.97 o                         
  11   2   7        110.08         56.09        96.14 o                         
  12   2   7       1296.71       1257.22       106.85 o                         
  13   2   7          9.90        -70.73       101.30 o                         
  14   2   7          7.88         70.87       133.82 o                         
 -19   3   7          8.97        -30.91       135.51 o                         
 -18   3   7         39.00         54.26       121.42 o                         
 -17   3   7          0.56        -10.18       134.22 o                         
 -16   3   7        651.27        610.85       112.82 o                         
 -15   3   7        243.39        253.98       109.38 o                         
 -14   3   7        672.38        685.87        99.21 o                         
 -13   3   7        345.31        370.60        97.07 o                         
 -12   3   7         21.62         91.47        85.07 o                         
 -11   3   7        687.39        857.72       203.47 o                         
 -10   3   7         26.13         76.51        88.96 o                         
  -9   3   7       7335.01       8831.58      1172.24 o                         
  -8   3   7        948.06        928.05        82.12 o                         
  -7   3   7       3832.06       3917.63       441.49 o                         
  -6   3   7       6235.35       7082.95      1156.15 o                         
  -5   3   7        125.17        263.24        88.97 o                         
  -4   3   7        181.07        193.34        73.71 o                         
  -3   3   7         16.55         27.90        73.81 o                         
  -2   3   7        730.09        510.35       114.35 o                         
  -1   3   7       1649.74       1514.42       101.71 o                         
   0   3   7        524.16        402.26        63.46 o                         
   1   3   7        410.95        299.19        85.95 o                         
   2   3   7          0.02         24.42        67.25 o                         
   3   3   7          3.92        -27.41        62.51 o                         
   4   3   7         55.28         80.89        59.86 o                         
   5   3   7          2.81          8.18        63.73 o                         
   6   3   7          0.29         31.60        56.73 o                         
   7   3   7        285.50        266.91        69.87 o                         
   8   3   7         16.29         16.66        80.35 o                         
   9   3   7          7.84         17.10        80.67 o                         
  10   3   7          0.72         -7.85        86.98 o                         
  11   3   7        540.76        378.95        97.72 o                         
  12   3   7          4.86         19.03       116.60 o                         
  13   3   7        137.55        154.77        88.49 o                         
 -18   4   7         57.84         57.00       143.69 o                         
 -17   4   7         19.43         51.01       120.48 o                         
 -16   4   7          8.17         36.71       118.81 o                         
 -15   4   7        108.21         38.77       109.70 o                         
 -14   4   7        301.49        244.51        97.96 o                         
 -13   4   7        166.00         68.80        90.78 o                         
 -12   4   7          0.31         -4.11        88.58 o                         
 -11   4   7         62.19         56.20        89.92 o                         
 -10   4   7       1185.65       1161.76       123.10 o                         
  -9   4   7        464.57        456.37        98.13 o                         
  -8   4   7        365.18        399.66        90.72 o                         
  -7   4   7         78.60        113.72        92.36 o                         
  -6   4   7       3974.05       4911.20       832.17 o                         
  -5   4   7       1836.94       1658.72       181.51 o                         
  -4   4   7        360.41        325.36        95.86 o                         
  -3   4   7       5636.35       5795.46       127.47 o                         
  -2   4   7        943.88        989.93       106.90 o                         
  -1   4   7       3939.65       3577.37       288.63 o                         
   0   4   7        212.52        239.81        83.12 o                         
   1   4   7        101.35        149.85        71.77 o                         
   2   4   7       2476.55       2433.86       161.36 o                         
   3   4   7        375.75        384.92        55.16 o                         
   4   4   7        215.42        257.72        52.53 o                         
   5   4   7         17.39         18.05        59.41 o                         
   6   4   7          8.42         33.21        69.39 o                         
   7   4   7        335.38        192.00        70.71 o                         
   8   4   7         17.26         38.54        80.13 o                         
   9   4   7        126.80        109.87        96.22 o                         
  10   4   7          6.00         27.19        94.75 o                         
  11   4   7          1.77         20.83        85.93 o                         
  12   4   7          2.62         -5.51       117.22 o                         
  13   4   7         27.47        -66.13       112.71 o                         
 -18   5   7          0.29         33.04       151.37 o                         
 -17   5   7          2.62         14.54       129.66 o                         
 -16   5   7        131.13        157.63       123.39 o                         
 -15   5   7        748.22        773.30       113.09 o                         
 -14   5   7         67.59         40.91       119.46 o                         
 -13   5   7        390.91        432.42       106.31 o                         
 -12   5   7        109.55         71.01       113.14 o                         
 -11   5   7         33.26         11.63        81.99 o                         
 -10   5   7        754.73        745.14        80.65 o                         
  -9   5   7         71.64         87.47        97.02 o                         
  -8   5   7        300.62        337.91        97.42 o                         
  -7   5   7        209.32        128.63        92.97 o                         
  -6   5   7        201.51        108.82        87.30 o                         
  -5   5   7        123.36        125.77        85.84 o                         
  -4   5   7       6250.70       6159.19       200.73 o                         
  -3   5   7        279.91        185.61        77.63 o                         
  -2   5   7       1084.53       1239.37        82.25 o                         
  -1   5   7       2583.75       2746.80        95.46 o                         
   0   5   7        252.57        214.48        68.34 o                         
   1   5   7       1362.68       1318.16       112.05 o                         
   2   5   7         69.81        111.18        69.95 o                         
   3   5   7          0.06         88.58        75.89 o                         
   4   5   7          6.48         23.43        64.40 o                         
   5   5   7         90.63        124.76        60.58 o                         
   6   5   7        421.89        377.75        66.18 o                         
   7   5   7        202.28        137.19        87.76 o                         
   8   5   7       1005.93       1076.48        84.83 o                         
   9   5   7          6.10         64.03        87.33 o                         
  10   5   7        205.31        199.74        75.58 o                         
  11   5   7          3.73         -8.74       115.54 o                         
  12   5   7         36.27         69.88       117.09 o                         
  13   5   7        172.60        284.45       130.54 o                         
 -17   6   7         84.63         32.34       150.58 o                         
 -16   6   7         48.80         -6.43       123.35 o                         
 -15   6   7         29.93         11.39       120.51 o                         
 -14   6   7        575.97        466.91       105.12 o                         
 -13   6   7        151.46        204.70       101.24 o                         
 -12   6   7       1425.31       1546.79       135.52 o                         
 -11   6   7        300.34        266.02       128.34 o                         
 -10   6   7        487.45        469.17       103.43 o                         
  -9   6   7       1616.86       1625.70        99.13 o                         
  -8   6   7        172.81         93.46        93.00 o                         
  -7   6   7        674.52        605.91        96.64 o                         
  -6   6   7          5.61         27.97        77.19 o                         
  -5   6   7       3686.00       3278.76       229.68 o                         
  -4   6   7        153.04        159.67        80.79 o                         
  -3   6   7        791.46        841.32        84.08 o                         
  -2   6   7       2070.97       2038.91        78.95 o                         
  -1   6   7        805.29        893.76        81.22 o                         
   0   6   7       4465.11       4621.22       121.51 o                         
   1   6   7       1363.26       1634.42       135.22 o                         
   2   6   7          4.10         19.78        64.89 o                         
   3   6   7         73.48         -4.25        76.68 o                         
   4   6   7        674.45        710.43        67.72 o                         
   5   6   7        367.96        417.51        62.09 o                         
   6   6   7        692.85        732.46        78.34 o                         
   7   6   7        113.75         93.01        77.79 o                         
   8   6   7        360.41        391.80        73.38 o                         
   9   6   7       1003.62        946.22        79.91 o                         
  10   6   7        268.11        205.06       117.20 o                         
  11   6   7         12.40         59.50       106.00 o                         
  12   6   7         19.20        -37.30       129.75 o                         
 -17   7   7         62.70        186.61       182.19 o                         
 -16   7   7         20.18        153.21       116.53 o                         
 -15   7   7         51.73        -63.05       131.76 o                         
 -14   7   7        327.06        427.10       160.60 o                         
 -13   7   7        415.42        256.29       127.11 o                         
 -12   7   7          2.82          6.59       122.71 o                         
 -11   7   7          1.08         29.74       150.50 o                         
 -10   7   7         71.23         -4.65       152.07 o                         
  -9   7   7        593.74        567.48       102.16 o                         
  -8   7   7        961.15        986.05       126.51 o                         
  -7   7   7       1023.03        903.01        94.40 o                         
  -6   7   7        956.88        895.31       103.69 o                         
  -5   7   7        842.26        835.36        77.20 o                         
  -4   7   7        239.37        245.98        92.03 o                         
  -3   7   7       2698.47       2873.81       190.37 o                         
  -2   7   7        877.53        825.57        91.05 o                         
  -1   7   7         88.47        120.73        69.96 o                         
   0   7   7       1137.12       1088.03       118.42 o                         
   1   7   7        173.22        152.00        77.17 o                         
   2   7   7         56.09        127.08        69.87 o                         
   3   7   7        432.53        415.76        71.41 o                         
   4   7   7       2691.24       3152.03       192.43 o                         
   5   7   7         16.63          8.96        74.68 o                         
   6   7   7          0.03         42.93        93.09 o                         
   7   7   7         43.70         27.75        88.27 o                         
   8   7   7          6.21        -65.11        87.98 o                         
   9   7   7          0.01         27.39       106.81 o                         
  10   7   7        106.41        156.34       100.25 o                         
  11   7   7          2.61         64.30       138.19 o                         
 -16   8   7          9.28       -130.19       187.43 o                         
 -15   8   7         31.72       -107.48       190.66 o                         
 -14   8   7         66.10        -12.17       131.65 o                         
 -13   8   7          3.88        -29.26       150.48 o                         
 -12   8   7         30.21         69.90       151.75 o                         
 -11   8   7        229.81        235.84       150.46 o                         
 -10   8   7         50.46         52.94       124.53 o                         
  -9   8   7       1208.39       1171.04       235.65 o                         
  -8   8   7        661.98        688.01       127.92 o                         
  -7   8   7        130.25        167.86       118.66 o                         
  -6   8   7        142.05        175.49        79.29 o                         
  -5   8   7          0.06         62.80        95.19 o                         
  -4   8   7        163.07        183.41        92.00 o                         
  -3   8   7        298.34        376.28        93.37 o                         
  -2   8   7          8.53         -8.07        86.76 o                         
  -1   8   7          6.02         44.21        72.42 o                         
   0   8   7         18.41         37.75        76.44 o                         
   1   8   7       1398.78       1262.11        79.09 o                         
   2   8   7        501.62        502.06        79.58 o                         
   3   8   7       2824.34       3055.96       122.45 o                         
   4   8   7        136.84        273.50        81.53 o                         
   5   8   7        150.55        131.30        87.56 o                         
   6   8   7        800.60        726.38        85.54 o                         
   7   8   7          4.01        -20.10        83.55 o                         
   8   8   7         22.94         43.92        99.31 o                         
   9   8   7          7.04        -67.03       107.52 o                         
  10   8   7        156.61         91.09        94.20 o                         
  11   8   7         30.39        -37.64       139.09 o                         
 -15   9   7         12.90        100.59       228.74 o                         
 -14   9   7         69.51         94.90       152.33 o                         
 -13   9   7         74.72        176.32       252.25 o                         
 -12   9   7        401.90        148.91       187.15 o                         
 -11   9   7         25.84        -60.09       123.63 o                         
 -10   9   7          8.41         56.40       122.23 o                         
  -9   9   7        175.20          3.88       125.69 o                         
  -8   9   7       4176.53       4576.93       178.82 o                         
  -7   9   7        813.46        751.73       155.76 o                         
  -6   9   7       1655.92       1740.76       225.68 o                         
  -5   9   7       3114.21       3200.18       142.69 o                         
  -4   9   7         61.20          3.46       110.16 o                         
  -3   9   7        234.63        237.77       120.96 o                         
  -2   9   7        481.11        531.23       116.80 o                         
  -1   9   7        156.62        172.80       101.84 o                         
   0   9   7        303.46        273.97       105.31 o                         
   1   9   7         41.00         16.41        99.71 o                         
   2   9   7         43.27        113.26        96.69 o                         
   3   9   7         64.92        124.26        87.97 o                         
   4   9   7         23.98         -6.22        82.78 o                         
   5   9   7        101.78        138.52        90.85 o                         
   6   9   7       1313.73       1237.65       104.62 o                         
   7   9   7         50.52         -3.54       118.01 o                         
   8   9   7          5.01         59.22       102.87 o                         
   9   9   7        145.63         44.58       116.09 o                         
  10   9   7        173.12        128.67       124.88 o                         
 -14  10   7          3.43       -170.86       209.19 o                         
 -13  10   7        158.11        249.82       155.53 o                         
 -12  10   7          0.86         -4.15       151.13 o                         
 -11  10   7        492.70        441.22       153.93 o                         
 -10  10   7         91.42        108.17       129.25 o                         
  -9  10   7         61.05        -70.33       154.42 o                         
  -8  10   7        477.49        375.62       129.03 o                         
  -7  10   7         31.42        -45.29       152.18 o                         
  -6  10   7        417.32        410.83       117.83 o                         
  -5  10   7       1053.85       1000.23       128.14 o                         
  -4  10   7         18.87        -20.29       120.41 o                         
  -3  10   7        124.57        162.88       115.83 o                         
  -2  10   7       1301.26       1130.29       106.04 o                         
  -1  10   7        139.30         74.51        92.68 o                         
   0  10   7        150.46        139.53        97.90 o                         
   1  10   7          1.21         14.15       104.25 o                         
   2  10   7        224.74        134.93        92.40 o                         
   3  10   7        104.89         63.27        91.04 o                         
   4  10   7         84.92         63.28        84.16 o                         
   5  10   7         50.39         50.70        99.41 o                         
   6  10   7          6.40          9.63       102.52 o                         
   7  10   7         97.86        103.20       116.57 o                         
   8  10   7        568.08        366.67       126.84 o                         
   9  10   7          2.35       -120.44       128.60 o                         
 -12  11   7         53.25       -190.20       228.43 o                         
 -11  11   7          8.20        -46.50       152.52 o                         
 -10  11   7        317.11        159.55       156.86 o                         
  -9  11   7         37.18        -38.92       186.40 o                         
  -8  11   7        398.98        327.37       154.90 o                         
  -7  11   7         16.23         34.22       176.84 o                         
  -6  11   7        193.02        102.44       154.96 o                         
  -5  11   7        377.08        429.79       113.66 o                         
  -4  11   7          5.48         38.66       120.63 o                         
  -3  11   7          2.12         17.16       116.38 o                         
  -2  11   7         14.19         19.21       111.37 o                         
  -1  11   7        167.09        141.33       102.44 o                         
   0  11   7        100.78         75.98       102.43 o                         
   1  11   7         15.69         30.52        91.30 o                         
   2  11   7        224.76        192.13       108.64 o                         
   3  11   7        122.59         69.13       122.44 o                         
   4  11   7        203.39        198.39       115.13 o                         
   5  11   7          1.74         28.44       103.11 o                         
   6  11   7        264.61        257.12       112.89 o                         
   7  11   7         39.01         16.39       139.05 o                         
 -10  12   7        171.86        284.58       229.32 o                         
  -9  12   7         32.96        137.01       188.05 o                         
  -8  12   7        144.89         94.73       132.12 o                         
  -7  12   7        347.35        396.45       152.89 o                         
  -6  12   7        292.55        -76.85       190.32 o                         
  -5  12   7         52.46         28.16       155.05 o                         
  -4  12   7         79.90         90.03       155.86 o                         
  -3  12   7         84.41         58.68       136.62 o                         
  -2  12   7         24.40         24.20       149.43 o                         
  -1  12   7        520.38        484.07       151.14 o                         
   0  12   7          2.14        -62.08       129.60 o                         
   1  12   7         29.20         40.63       133.48 o                         
   2  12   7        404.27        293.49       124.95 o                         
   3  12   7        149.70        215.76       119.72 o                         
   4  12   7         22.01         17.83       121.33 o                         
   5  12   7         27.81         52.24       146.17 o                         
  -8  13   7          0.41        -31.10       230.93 o                         
  -7  13   7         17.74        -25.14       377.52 o                         
  -6  13   7        121.16        -31.49       188.45 o                         
  -5  13   7        105.56        -34.31       163.47 o                         
  -4  13   7          0.75         83.12       152.07 o                         
  -3  13   7         28.73         98.61       151.23 o                         
  -2  13   7         25.04         52.39       139.52 o                         
  -1  13   7         13.74         20.04       145.43 o                         
   0  13   7         27.77         43.82       126.59 o                         
   1  13   7          0.23        -95.29       144.99 o                         
   2  13   7          0.20         -3.64       149.15 o                         
   3  13   7         70.03        123.20       210.66 o                         
 -18   0   8         13.13        144.85       191.27 o                         
 -16   0   8          8.81        165.77       125.35 o                         
 -14   0   8        230.38        304.50       157.51 o                         
 -12   0   8          0.02         -1.82       120.50 o                         
 -10   0   8       2563.72       2357.79       309.52 o                         
  -8   0   8        448.35        312.77       146.89 o                         
  -6   0   8        976.69        866.98       109.31 o                         
  -4   0   8         80.52         55.59       106.59 o                         
  -2   0   8       3754.50       4256.17       203.45 o                         
   0   0   8        991.41       1080.10       134.61 o                         
   2   0   8       4378.62       4711.76       166.13 o                         
   4   0   8        195.93        192.65        98.59 o                         
   6   0   8        139.26        204.91        98.24 o                         
   8   0   8       4046.95       4220.43       247.47 o                         
  10   0   8         18.07        -11.46       125.57 o                         
  12   0   8        110.49        170.26       155.90 o                         
 -19   1   8          0.12         13.82       148.38 o                         
 -18   1   8         23.62         -3.92       102.47 o                         
 -17   1   8        199.07        130.23       121.44 o                         
 -16   1   8        211.03        163.24        99.41 o                         
 -15   1   8        184.70        247.03       110.34 o                         
 -14   1   8         96.16         43.35        97.40 o                         
 -13   1   8         37.38         26.96        86.05 o                         
 -12   1   8         55.19        106.87        85.54 o                         
 -11   1   8        990.31        973.22        70.13 o                         
 -10   1   8        164.08        194.62        77.32 o                         
  -9   1   8        543.19        574.56        91.06 o                         
  -8   1   8        523.28        513.06        87.44 o                         
  -7   1   8       2422.87       3252.82       407.67 o                         
  -6   1   8        711.62        665.63        90.36 o                         
  -5   1   8         57.38         31.13        73.42 o                         
  -4   1   8        291.96        324.14        85.74 o                         
  -3   1   8       3541.42       3602.97       112.94 o                         
  -2   1   8       2021.57       2207.07       173.48 o                         
  -1   1   8        193.50        260.88        69.54 o                         
   0   1   8        315.38        329.05        63.55 o                         
   1   1   8          0.22         13.97        72.89 o                         
   2   1   8        227.76        282.90        78.53 o                         
   3   1   8       1655.72       1688.16        70.09 o                         
   4   1   8         85.32         95.47        53.87 o                         
   5   1   8       3023.61       3235.04       273.33 o                         
   6   1   8        218.57        203.22        54.15 o                         
   7   1   8        103.78        162.95        56.94 o                         
   8   1   8        942.20        893.85        80.69 o                         
   9   1   8        654.86        663.05        77.98 o                         
  10   1   8        349.61        219.16        83.32 o                         
  11   1   8        171.61        103.96       100.38 o                         
  12   1   8        396.37        378.79       101.71 o                         
  13   1   8          4.82         34.60       145.31 o                         
 -19   2   8         18.38         32.35       147.51 o                         
 -18   2   8         66.06         83.58       135.96 o                         
 -17   2   8        352.90        225.35       135.18 o                         
 -16   2   8          6.33        -24.45        97.07 o                         
 -15   2   8        784.27        686.30       167.88 o                         
 -14   2   8         77.25         69.67        88.28 o                         
 -13   2   8         31.53         44.91        85.25 o                         
 -12   2   8        123.77         75.58        76.27 o                         
 -11   2   8        105.93         75.70        75.66 o                         
 -10   2   8         39.91         92.69        84.57 o                         
  -9   2   8        385.67        395.39        79.90 o                         
  -8   2   8         56.22         40.27        82.51 o                         
  -7   2   8         35.10         18.36        81.83 o                         
  -6   2   8       7463.76       7137.93       917.53 o                         
  -5   2   8        893.02        856.57        84.09 o                         
  -4   2   8        654.51        726.59        85.07 o                         
  -3   2   8       2304.86       2177.84        96.26 o                         
  -2   2   8       5133.05       5321.45       161.21 o                         
  -1   2   8        463.50        531.83        81.01 o                         
   0   2   8        843.31        860.41        84.58 o                         
   1   2   8          1.14        -74.07        82.31 o                         
   2   2   8        420.68        495.62        67.58 o                         
   3   2   8       1425.64       1491.35        59.66 o                         
   4   2   8        198.03        166.03        56.53 o                         
   5   2   8         28.25         17.98        52.80 o                         
   6   2   8        652.08        630.80        58.83 o                         
   7   2   8        514.18        647.43        72.17 o                         
   8   2   8        619.57        645.65        89.19 o                         
   9   2   8          0.26          4.79        74.85 o                         
  10   2   8         74.32         36.49        96.31 o                         
  11   2   8        880.71        968.05       120.60 o                         
  12   2   8         58.53        -49.03       118.75 o                         
  13   2   8          0.22         12.28       122.07 o                         
 -19   3   8         15.31         54.66       146.73 o                         
 -18   3   8        239.57        175.68       122.45 o                         
 -17   3   8        105.05        204.27       119.38 o                         
 -16   3   8         66.46         70.21       109.49 o                         
 -15   3   8          2.92          2.58        96.18 o                         
 -14   3   8        210.49        109.26       107.46 o                         
 -13   3   8         92.38         47.86        87.20 o                         
 -12   3   8        290.61        339.55        87.54 o                         
 -11   3   8         13.52         13.53        78.52 o                         
 -10   3   8         36.84        116.07        89.51 o                         
  -9   3   8       1334.10       1392.71        80.53 o                         
  -8   3   8        339.96        240.55        80.39 o                         
  -7   3   8         89.82         78.60        93.84 o                         
  -6   3   8        558.12        350.13       101.88 o                         
  -5   3   8       4250.66       4352.99       116.17 o                         
  -4   3   8        504.12        402.28        90.61 o                         
  -3   3   8        338.91        302.03       104.74 o                         
  -2   3   8      16677.90      17115.10      1702.25 o                         
  -1   3   8         53.49         50.11        79.37 o                         
   0   3   8       4029.87       4959.54       695.83 o                         
   1   3   8        212.20        243.90        83.82 o                         
   2   3   8          0.31         18.55        66.94 o                         
   3   3   8        837.50        948.89        55.05 o                         
   4   3   8        439.60        439.32        52.19 o                         
   5   3   8        149.40         71.20        53.64 o                         
   6   3   8         55.00         34.16        69.22 o                         
   7   3   8        146.15        214.42        68.16 o                         
   8   3   8        329.40        316.30        76.38 o                         
   9   3   8        267.56        242.22        72.39 o                         
  10   3   8        247.84        148.49        76.89 o                         
  11   3   8         15.71         36.71       106.01 o                         
  12   3   8        140.21          5.53       119.52 o                         
  13   3   8        160.09        116.45       114.90 o                         
 -18   4   8          0.21          7.05       114.99 o                         
 -17   4   8          8.08          1.24       118.73 o                         
 -16   4   8          0.54        -73.98       117.29 o                         
 -15   4   8         93.21        153.68        96.39 o                         
 -14   4   8         82.08        101.78        99.41 o                         
 -13   4   8        914.97        696.17       200.30 o                         
 -12   4   8         59.97         54.35        79.18 o                         
 -11   4   8        597.03        629.35        91.22 o                         
 -10   4   8        906.47       1159.69       191.03 o                         
  -9   4   8        494.88        404.23        93.48 o                         
  -8   4   8       1882.50       1812.67       101.10 o                         
  -7   4   8        561.76        476.72        94.69 o                         
  -6   4   8         84.60         89.44        76.20 o                         
  -5   4   8      12217.19      13677.24       639.67 o                         
  -4   4   8       1185.82       1300.16        94.86 o                         
  -3   4   8       6562.22       6731.73       263.22 o                         
  -2   4   8        156.41        141.36        79.63 o                         
  -1   4   8         39.18         79.96        67.52 o                         
   0   4   8         70.61         47.20        69.43 o                         
   1   4   8        256.47        231.17        68.20 o                         
   2   4   8        432.01        422.67        61.62 o                         
   3   4   8         10.06         42.46        56.23 o                         
   4   4   8        940.78       1013.40        78.28 o                         
   5   4   8        290.53        258.63        65.78 o                         
   6   4   8        104.95        141.16        59.93 o                         
   7   4   8        160.59         93.42        81.32 o                         
   8   4   8        156.21         78.15        81.44 o                         
   9   4   8          0.39        -46.29        87.91 o                         
  10   4   8         73.09         37.52        97.89 o                         
  11   4   8          0.41        -74.21        93.08 o                         
  12   4   8          6.28         15.93       118.86 o                         
  13   4   8         91.58        -92.57       231.74 o                         
 -18   5   8          7.66         49.88       140.32 o                         
 -17   5   8         73.05         13.31       124.48 o                         
 -16   5   8        644.57        735.51       140.88 o                         
 -15   5   8          0.58         -3.15       112.75 o                         
 -14   5   8        117.21        147.09       103.05 o                         
 -13   5   8         60.86         25.21       111.63 o                         
 -12   5   8         65.12         50.80        98.90 o                         
 -11   5   8        555.06        494.26        96.06 o                         
 -10   5   8       2034.75       1903.76        97.25 o                         
  -9   5   8        748.08        692.68        86.09 o                         
  -8   5   8          5.90         53.33        90.56 o                         
  -7   5   8       1691.79       1817.52       124.23 o                         
  -6   5   8        526.73        574.31        99.78 o                         
  -5   5   8         55.74         15.45        82.20 o                         
  -4   5   8       4305.58       5128.79       652.48 o                         
  -3   5   8        212.91        211.09        73.16 o                         
  -2   5   8       2753.25       2119.38       225.85 o                         
  -1   5   8        423.47        410.19        73.19 o                         
   0   5   8       2537.47       2707.98        89.87 o                         
   1   5   8         19.44          2.38        59.64 o                         
   2   5   8          2.90         -5.04        59.79 o                         
   3   5   8          0.02         -3.52        63.73 o                         
   4   5   8        132.68        131.45        64.89 o                         
   5   5   8       1695.13       1830.62        80.95 o                         
   6   5   8       1566.42       1510.46        77.97 o                         
   7   5   8        331.48        311.89        82.45 o                         
   8   5   8         40.99         40.04        75.37 o                         
   9   5   8          5.92          6.51        71.84 o                         
  10   5   8         79.13         26.80        91.28 o                         
  11   5   8        107.70        116.43       107.69 o                         
  12   5   8         10.95         50.45       130.73 o                         
 -17   6   8        100.38        166.85       135.32 o                         
 -16   6   8        163.77        261.76       136.48 o                         
 -15   6   8         68.51         32.57       118.77 o                         
 -14   6   8        180.33        173.93        94.15 o                         
 -13   6   8       1748.29       1563.71       212.56 o                         
 -12   6   8          6.45          5.77       107.64 o                         
 -11   6   8        869.70        874.48       109.32 o                         
 -10   6   8          9.65        -10.07        98.97 o                         
  -9   6   8        889.15        853.70        89.19 o                         
  -8   6   8       1488.81       1256.36       178.27 o                         
  -7   6   8       3335.69       3633.67       232.45 o                         
  -6   6   8        488.13        519.29        76.05 o                         
  -5   6   8         20.37         21.98        83.12 o                         
  -4   6   8       1809.11       1784.34        88.40 o                         
  -3   6   8        155.61        152.35        69.79 o                         
  -2   6   8         41.02         80.46        75.97 o                         
  -1   6   8         32.92         38.13        75.54 o                         
   0   6   8       1073.01       1035.13       118.19 o                         
   1   6   8        184.41        208.46        69.96 o                         
   2   6   8        409.47        477.75        77.62 o                         
   3   6   8         43.43         97.92        69.87 o                         
   4   6   8         60.35        119.50        70.46 o                         
   5   6   8        503.61        516.19        82.65 o                         
   6   6   8        699.22        721.51        83.27 o                         
   7   6   8       1364.06       1451.76        86.89 o                         
   8   6   8         24.88         23.92        75.75 o                         
   9   6   8        334.34        321.74       108.45 o                         
  10   6   8        241.46        265.03       117.69 o                         
  11   6   8          2.85         55.57       100.54 o                         
  12   6   8          0.18        -14.90       157.68 o                         
 -17   7   8         73.12         32.05       147.03 o                         
 -16   7   8         78.74         57.91       138.95 o                         
 -15   7   8          7.53         65.52       166.03 o                         
 -14   7   8         86.51         41.38       151.67 o                         
 -13   7   8          0.10        -15.31        86.34 o                         
 -12   7   8         41.50         20.99       123.02 o                         
 -11   7   8       1192.21       1286.25       157.84 o                         
 -10   7   8          0.44         14.97       110.84 o                         
  -9   7   8         94.93         61.85        85.27 o                         
  -8   7   8        411.22        461.12        96.86 o                         
  -7   7   8         97.37         76.80        86.70 o                         
  -6   7   8         87.53         63.74        78.01 o                         
  -5   7   8        668.58        871.22        98.50 o                         
  -4   7   8        106.98        138.95        77.47 o                         
  -3   7   8       1068.47       1255.61       126.97 o                         
  -2   7   8        500.17        596.61        88.28 o                         
  -1   7   8       1768.61       1743.33        95.54 o                         
   0   7   8        100.77        136.51        77.62 o                         
   1   7   8         18.32         47.84        76.81 o                         
   2   7   8         47.57         20.33        69.91 o                         
   3   7   8        717.96        761.28        96.57 o                         
   4   7   8        199.83        215.13        77.82 o                         
   5   7   8         11.78        -88.25        88.25 o                         
   6   7   8        579.65        638.90        84.19 o                         
   7   7   8         21.71         52.85        88.51 o                         
   8   7   8         96.15         63.45       114.28 o                         
   9   7   8        592.10        696.61        96.67 o                         
  10   7   8         29.93         84.27       107.13 o                         
  11   7   8         62.46       -100.87       144.90 o                         
 -16   8   8          1.46       -111.73       367.21 o                         
 -15   8   8        101.16        137.96       306.53 o                         
 -14   8   8         40.71         95.71       150.60 o                         
 -13   8   8        125.73        201.54       150.07 o                         
 -12   8   8        237.41        212.90       124.86 o                         
 -11   8   8        268.50         54.83       171.38 o                         
 -10   8   8        464.93        415.16       126.19 o                         
  -9   8   8       1037.39        999.72       228.54 o                         
  -8   8   8        219.14        106.00       114.73 o                         
  -7   8   8        926.35       1029.66       113.98 o                         
  -6   8   8        169.08        155.26        85.84 o                         
  -5   8   8         14.33         20.53        91.08 o                         
  -4   8   8          3.18         31.10        90.61 o                         
  -3   8   8        692.30        771.61        91.64 o                         
  -2   8   8        231.71        173.46        72.12 o                         
  -1   8   8         17.24         15.83        77.41 o                         
   0   8   8       1624.47       1661.41        80.06 o                         
   1   8   8        256.61        201.75        85.68 o                         
   2   8   8        376.03        494.99        92.98 o                         
   3   8   8        416.21        333.75       103.96 o                         
   4   8   8         23.59         17.24        87.13 o                         
   5   8   8       1333.26       1484.01       132.49 o                         
   6   8   8         67.04         31.03        88.09 o                         
   7   8   8         91.75         61.23       114.37 o                         
   8   8   8         11.13        -11.14       100.22 o                         
   9   8   8        102.47        119.82       101.37 o                         
  10   8   8         61.66         76.84       115.47 o                         
 -15   9   8         15.02         80.31       227.45 o                         
 -14   9   8          2.90         18.16       152.68 o                         
 -13   9   8          3.71         25.11       255.51 o                         
 -12   9   8        143.16        235.00       185.38 o                         
 -11   9   8        219.41        193.40       154.77 o                         
 -10   9   8         68.97       -128.89       152.62 o                         
  -9   9   8       1065.49        975.23       162.03 o                         
  -8   9   8        388.03        339.00       200.17 o                         
  -7   9   8          5.15          7.80       127.93 o                         
  -6   9   8        171.53        102.56       128.04 o                         
  -5   9   8        105.38        144.41        95.15 o                         
  -4   9   8        183.71        163.02        98.56 o                         
  -3   9   8       1401.54       1496.35       145.40 o                         
  -2   9   8          0.08         20.61        98.50 o                         
  -1   9   8       2712.22       2869.60       145.98 o                         
   0   9   8        514.55        416.67        98.70 o                         
   1   9   8        298.76        266.10        89.33 o                         
   2   9   8        144.45        103.03        97.30 o                         
   3   9   8        108.45         92.71        96.88 o                         
   4   9   8        235.90        189.63        93.42 o                         
   5   9   8         10.89          8.35        83.22 o                         
   6   9   8         35.92         26.63       107.66 o                         
   7   9   8        190.11        115.49       102.02 o                         
   8   9   8          4.06         17.57       106.42 o                         
   9   9   8        286.89        136.41       133.72 o                         
 -14  10   8        131.71         84.25       189.52 o                         
 -13  10   8          1.80       -119.91       159.04 o                         
 -12  10   8          7.72         73.37       153.21 o                         
 -11  10   8        238.21        176.16       187.14 o                         
 -10  10   8          0.00       -118.31       150.10 o                         
  -9  10   8        160.62        -19.77       153.92 o                         
  -8  10   8        363.49        219.99       156.15 o                         
  -7  10   8         88.43         26.29       125.99 o                         
  -6  10   8        136.48        100.56       110.43 o                         
  -5  10   8         44.40        -11.74       120.74 o                         
  -4  10   8        984.71        674.78       119.84 o                         
  -3  10   8        102.54        102.68       110.70 o                         
  -2  10   8          6.44         37.27       110.03 o                         
  -1  10   8         12.02         13.29       109.78 o                         
   0  10   8          1.33        -20.89       101.78 o                         
   1  10   8         82.59         70.99       100.74 o                         
   2  10   8         12.88        -56.55       100.74 o                         
   3  10   8         24.68         55.48        88.03 o                         
   4  10   8         68.95         48.97       101.56 o                         
   5  10   8         19.99         47.95        98.48 o                         
   6  10   8        176.02        103.57       112.64 o                         
   7  10   8         10.07         34.96       106.12 o                         
   8  10   8        261.28        249.06       131.40 o                         
 -12  11   8         42.39         26.33       227.42 o                         
 -11  11   8         11.19         78.29       153.96 o                         
 -10  11   8         12.52        -46.54       186.93 o                         
  -9  11   8          8.57        -97.75       185.40 o                         
  -8  11   8          1.59         36.70       151.32 o                         
  -7  11   8         33.98         47.88       152.52 o                         
  -6  11   8        213.80        179.24       122.31 o                         
  -5  11   8          8.97         73.70       120.10 o                         
  -4  11   8        483.75        390.78       124.46 o                         
  -3  11   8         22.92         40.94       117.04 o                         
  -2  11   8        110.22         89.82       116.61 o                         
  -1  11   8          8.62         27.53       111.37 o                         
   0  11   8         28.78         33.88       121.23 o                         
   1  11   8         45.43         56.16       118.81 o                         
   2  11   8        218.26        145.78       128.68 o                         
   3  11   8        127.14         87.04       114.78 o                         
   4  11   8          1.55        -76.40       114.42 o                         
   5  11   8        405.53        320.06       113.67 o                         
   6  11   8          1.87         96.59       125.42 o                         
 -10  12   8         37.24        133.89       227.51 o                         
  -9  12   8          6.67        -26.92       180.30 o                         
  -8  12   8        283.11         26.45       155.14 o                         
  -7  12   8         15.32         79.38       154.65 o                         
  -6  12   8        191.73        106.94       156.35 o                         
  -5  12   8          0.98        120.82       154.32 o                         
  -4  12   8         22.32        -11.17       142.25 o                         
  -3  12   8        188.78        261.87       150.90 o                         
  -2  12   8          2.68         19.27       150.18 o                         
  -1  12   8        392.41        305.05       139.08 o                         
   0  12   8         14.95          6.09       120.24 o                         
   1  12   8         32.14         20.58       120.56 o                         
   2  12   8         12.75         87.56        99.98 o                         
   3  12   8          2.41       -113.02       138.10 o                         
   4  12   8        208.82        144.95       128.75 o                         
  -7  13   8         19.31          5.38       189.88 o                         
  -6  13   8         98.35        194.96       232.58 o                         
  -5  13   8         47.71          6.68       162.21 o                         
  -4  13   8          0.44         15.90       186.98 o                         
  -3  13   8         40.99         20.97       175.29 o                         
  -2  13   8        105.03        166.98       175.40 o                         
  -1  13   8         19.64        120.48       173.07 o                         
   0  13   8          9.69         73.11       164.36 o                         
   1  13   8         93.31        126.35       146.17 o                         
 -19   0   9         77.01         24.82       187.03 o                         
 -17   0   9        350.17        454.61       159.35 o                         
 -15   0   9        110.23         98.00       154.46 o                         
 -13   0   9          1.74         19.16       120.27 o                         
 -11   0   9         44.43         30.27        96.52 o                         
  -9   0   9        571.03        492.87       113.15 o                         
  -7   0   9        103.95         89.38       140.37 o                         
  -5   0   9          4.88        -42.43       116.55 o                         
  -3   0   9       1133.63       1176.85       148.16 o                         
  -1   0   9       9816.38      10509.96       193.60 o                         
   1   0   9       6675.82       7207.08       239.75 o                         
   3   0   9       5011.73       4790.01       401.27 o                         
   5   0   9         54.01         64.41        83.33 o                         
   7   0   9       1825.71       2275.36       133.28 o                         
   9   0   9        318.52        158.20       154.06 o                         
  11   0   9         89.55         84.27       252.49 o                         
  13   0   9          0.01        -81.08       235.28 o                         
 -19   1   9         93.77         43.94       166.08 o                         
 -18   1   9          1.66         43.64       134.50 o                         
 -17   1   9         94.80         47.91       134.42 o                         
 -16   1   9        176.94         64.90        89.72 o                         
 -15   1   9        340.66        379.25        90.21 o                         
 -14   1   9         40.77         22.58        96.29 o                         
 -13   1   9        766.10        821.36        80.91 o                         
 -12   1   9         22.71         12.36        75.71 o                         
 -11   1   9          2.19         -3.07        84.38 o                         
 -10   1   9          1.18         10.44        63.66 o                         
  -9   1   9        168.65        149.27        86.89 o                         
  -8   1   9        106.58         43.23        74.81 o                         
  -7   1   9          0.81        -58.34        79.21 o                         
  -6   1   9         50.07         53.38        74.39 o                         
  -5   1   9       3398.30       2960.43       274.66 o                         
  -4   1   9       1096.95       1000.46        78.68 o                         
  -3   1   9       1351.55       1331.88        80.94 o                         
  -2   1   9        779.90        691.11        93.17 o                         
  -1   1   9       1976.50       2005.73       159.49 o                         
   0   1   9       4110.51       4203.76        99.26 o                         
   1   1   9         48.85         14.70        58.94 o                         
   2   1   9       2543.03       3353.11       330.45 o                         
   3   1   9        408.21        548.16        69.84 o                         
   4   1   9       1432.82       1572.55        91.63 o                         
   5   1   9         42.15        111.68        58.68 o                         
   6   1   9        841.49        945.34        57.60 o                         
   7   1   9        179.27        200.00        72.24 o                         
   8   1   9        921.61       1047.77        91.34 o                         
   9   1   9         18.94         83.20        87.71 o                         
  10   1   9         11.83        104.34       110.81 o                         
  11   1   9        640.07        463.86       163.03 o                         
  12   1   9          2.79        -50.24       111.02 o                         
 -19   2   9         84.95        111.94       164.38 o                         
 -18   2   9          0.19        -56.16       121.11 o                         
 -17   2   9          8.65       -103.03       132.97 o                         
 -16   2   9         56.24         67.64        88.04 o                         
 -15   2   9        121.62         85.17        95.93 o                         
 -14   2   9        314.06        153.42        88.40 o                         
 -13   2   9          1.61         66.79        75.42 o                         
 -12   2   9         54.70         62.18        88.86 o                         
 -11   2   9        120.43         95.93        70.41 o                         
 -10   2   9       1653.98       1839.34        86.78 o                         
  -9   2   9        837.63        765.71        90.52 o                         
  -8   2   9         62.21         94.06        72.73 o                         
  -7   2   9        378.52        330.99        78.03 o                         
  -6   2   9        951.19       1045.42       104.52 o                         
  -5   2   9       7207.35       7581.83       710.49 o                         
  -4   2   9          8.78        119.93        87.05 o                         
  -3   2   9       8497.61       8912.64       126.33 o                         
  -2   2   9       1000.84        955.31        91.55 o                         
  -1   2   9        165.63        126.41        83.40 o                         
   0   2   9         12.08         36.80        71.76 o                         
   1   2   9         34.79         69.37        67.89 o                         
   2   2   9        555.38        558.17        72.55 o                         
   3   2   9       2606.00       2646.94        89.97 o                         
   4   2   9         37.48          3.06        51.54 o                         
   5   2   9         84.66        183.68        64.60 o                         
   6   2   9         22.26         80.93        64.31 o                         
   7   2   9          0.62        -25.53        75.60 o                         
   8   2   9       1322.23       1318.74       137.52 o                         
   9   2   9        355.88        344.93        89.69 o                         
  10   2   9         90.41        190.63       116.80 o                         
  11   2   9         18.80        -62.81       109.88 o                         
  12   2   9        312.95        317.43       135.92 o                         
 -19   3   9         83.67        113.09       146.55 o                         
 -18   3   9        218.95        241.82       119.86 o                         
 -17   3   9          8.59          2.47       138.36 o                         
 -16   3   9          6.44         -9.14       108.39 o                         
 -15   3   9          3.32        -16.75       107.31 o                         
 -14   3   9          9.61        -31.36        94.99 o                         
 -13   3   9         18.24        -47.15        95.48 o                         
 -12   3   9        514.09        523.17        85.28 o                         
 -11   3   9        240.86        225.33        78.38 o                         
 -10   3   9         71.08         51.98        85.65 o                         
  -9   3   9          0.10        -62.78        86.31 o                         
  -8   3   9        884.21        808.79        85.07 o                         
  -7   3   9        454.04        500.72        83.93 o                         
  -6   3   9        133.29        126.56        94.40 o                         
  -5   3   9       4504.61       4240.19       108.31 o                         
  -4   3   9        104.96        114.13        81.13 o                         
  -3   3   9          1.91         -0.46        70.02 o                         
  -2   3   9        169.45        111.73        87.70 o                         
  -1   3   9       1127.77       1277.02        69.86 o                         
   0   3   9        197.99        216.69        64.81 o                         
   1   3   9        110.84        108.34        66.60 o                         
   2   3   9        605.61        669.34        79.57 o                         
   3   3   9        619.49        731.40        87.21 o                         
   4   3   9         97.30        118.51        59.97 o                         
   5   3   9       1384.61       1384.79        65.23 o                         
   6   3   9         18.74         52.41        75.06 o                         
   7   3   9       2012.73       2214.73       108.91 o                         
   8   3   9          2.27          2.87        76.09 o                         
   9   3   9        801.12        729.17        91.01 o                         
  10   3   9         20.28         41.06        98.37 o                         
  11   3   9        664.20        556.01       103.03 o                         
  12   3   9         39.57         50.32       132.29 o                         
 -18   4   9          2.13        -26.91       124.92 o                         
 -17   4   9          2.43       -132.81       132.81 o                         
 -16   4   9        122.98        122.78       116.06 o                         
 -15   4   9        175.75         88.41       112.58 o                         
 -14   4   9        648.48        542.88       108.97 o                         
 -13   4   9         12.00        -21.79        97.61 o                         
 -12   4   9         58.11         49.14        85.04 o                         
 -11   4   9        114.37        149.91        90.82 o                         
 -10   4   9        764.49        941.18        82.55 o                         
  -9   4   9        129.75        134.66        78.25 o                         
  -8   4   9       2232.64       2343.44       175.77 o                         
  -7   4   9        879.76        756.05       133.23 o                         
  -6   4   9        188.62        257.19        89.81 o                         
  -5   4   9         43.89         61.78        90.36 o                         
  -4   4   9       1317.27       1330.79        78.27 o                         
  -3   4   9       1892.71       2364.38       171.87 o                         
  -2   4   9         68.71         93.35        63.57 o                         
  -1   4   9        142.89        155.90        72.96 o                         
   0   4   9         35.66         45.16        65.08 o                         
   1   4   9          1.46        -21.16        69.45 o                         
   2   4   9        193.74        206.27        65.51 o                         
   3   4   9       1541.61       1625.34        61.26 o                         
   4   4   9         96.87        130.77        54.90 o                         
   5   4   9        199.69        232.62        55.13 o                         
   6   4   9         23.26         28.88        71.05 o                         
   7   4   9          8.69        -37.34        75.93 o                         
   8   4   9        363.15        380.60        84.71 o                         
   9   4   9        304.71        173.35        73.53 o                         
  10   4   9         38.71         48.77        98.75 o                         
  11   4   9         39.00         19.37       108.00 o                         
  12   4   9        276.16        199.72       123.65 o                         
 -18   5   9         34.13         98.15       150.05 o                         
 -17   5   9        733.20        614.06       144.18 o                         
 -16   5   9        302.93        241.43       122.85 o                         
 -15   5   9         32.00         42.06        90.12 o                         
 -14   5   9         63.37         96.99        97.83 o                         
 -13   5   9        102.33        115.29        98.02 o                         
 -12   5   9        151.45         77.72       103.79 o                         
 -11   5   9         37.98        -30.26        74.41 o                         
 -10   5   9        540.35        589.34        91.80 o                         
  -9   5   9        386.35        375.69        86.26 o                         
  -8   5   9        536.93        633.08        75.10 o                         
  -7   5   9         78.77        107.86        71.56 o                         
  -6   5   9         32.04         -2.97        66.06 o                         
  -5   5   9          6.30        -33.59        65.35 o                         
  -4   5   9       1926.39       1897.01       240.92 o                         
  -3   5   9        238.28        267.16        78.55 o                         
  -2   5   9       1538.22       1543.18        77.25 o                         
  -1   5   9        878.04       1003.39        80.56 o                         
   0   5   9          0.33         12.80        69.31 o                         
   1   5   9         70.74         86.82        69.82 o                         
   2   5   9        367.56        372.16        62.00 o                         
   3   5   9          5.10         -1.77        60.46 o                         
   4   5   9        199.84        297.45        70.92 o                         
   5   5   9        153.44        190.73        76.66 o                         
   6   5   9        107.61         96.99        76.17 o                         
   7   5   9        410.21        268.70        82.14 o                         
   8   5   9         61.19         -2.01        68.70 o                         
   9   5   9        210.10        166.27        93.22 o                         
  10   5   9        430.05        332.16       101.30 o                         
  11   5   9         56.47        165.52       134.11 o                         
 -17   6   9        157.81        145.38       145.19 o                         
 -16   6   9         56.75         74.40       133.80 o                         
 -15   6   9         25.06         14.74       123.49 o                         
 -14   6   9         40.44         -4.48       104.73 o                         
 -13   6   9         25.72         74.24       104.29 o                         
 -12   6   9        259.64        207.34       105.53 o                         
 -11   6   9         51.91         83.27       105.94 o                         
 -10   6   9        289.42        212.58        81.77 o                         
  -9   6   9        571.10        533.45        84.41 o                         
  -8   6   9       1004.03        998.42        83.80 o                         
  -7   6   9         26.54        -28.32        80.80 o                         
  -6   6   9        499.64        638.76       112.82 o                         
  -5   6   9       1327.46       1362.58       116.30 o                         
  -4   6   9          0.97        -16.86        71.41 o                         
  -3   6   9        846.85        872.62        73.93 o                         
  -2   6   9       2039.85       2005.95       119.68 o                         
  -1   6   9          8.14         10.32        76.31 o                         
   0   6   9        440.79        462.71        66.78 o                         
   1   6   9       1439.29       1361.92        83.23 o                         
   2   6   9        266.16        267.38        71.30 o                         
   3   6   9        313.19        283.63        77.87 o                         
   4   6   9       3064.66       3352.63       385.58 o                         
   5   6   9         15.52          5.35        75.99 o                         
   6   6   9         77.05        125.44        81.43 o                         
   7   6   9         45.69         -0.16        88.18 o                         
   8   6   9          8.95        -38.72        99.02 o                         
   9   6   9        196.21        141.26       108.70 o                         
  10   6   9         70.48         -0.41       119.24 o                         
  11   6   9         73.95        177.08       130.52 o                         
 -17   7   9          5.05        -32.24       155.70 o                         
 -16   7   9         41.59         16.31       131.42 o                         
 -15   7   9        116.81        104.03       154.96 o                         
 -14   7   9        113.25        -23.23       132.43 o                         
 -13   7   9         10.50         15.22       108.27 o                         
 -12   7   9         38.52         94.91       108.24 o                         
 -11   7   9        172.85         90.21       103.89 o                         
 -10   7   9        114.98         74.15       115.37 o                         
  -9   7   9        452.31        483.81       105.38 o                         
  -8   7   9         18.31         -9.06        72.08 o                         
  -7   7   9          3.31          9.24        79.75 o                         
  -6   7   9        386.18        478.19        80.04 o                         
  -5   7   9        116.63        185.16        80.29 o                         
  -4   7   9          0.00         12.37        83.21 o                         
  -3   7   9        553.72        623.59        79.49 o                         
  -2   7   9          4.67        -29.49        65.19 o                         
  -1   7   9       1131.74       1166.09        92.38 o                         
   0   7   9        141.59        257.84        78.07 o                         
   1   7   9         45.31         72.32        69.70 o                         
   2   7   9       1870.53       1977.05       109.06 o                         
   3   7   9         33.03         17.89        87.82 o                         
   4   7   9        246.21        332.89        89.02 o                         
   5   7   9        284.73        358.37        82.07 o                         
   6   7   9        215.86        194.69        81.97 o                         
   7   7   9         20.24         44.14        92.68 o                         
   8   7   9         83.58         49.35        95.28 o                         
   9   7   9        232.63        269.42        94.99 o                         
  10   7   9         10.78          3.38       134.23 o                         
 -16   8   9         89.60       -227.49       227.49 o                         
 -15   8   9          8.03        137.30       185.43 o                         
 -14   8   9         16.93         -4.86       150.00 o                         
 -13   8   9         57.91        -49.67       149.54 o                         
 -12   8   9         12.02        -28.27       151.30 o                         
 -11   8   9         18.26        -31.76       151.31 o                         
 -10   8   9         25.93       -101.95       154.07 o                         
  -9   8   9          9.62         73.78       126.04 o                         
  -8   8   9        561.63        600.77       109.85 o                         
  -7   8   9        472.92        416.03       110.17 o                         
  -6   8   9        786.32        872.93        96.70 o                         
  -5   8   9       1841.06       1838.55       102.36 o                         
  -4   8   9         85.14         82.95        80.88 o                         
  -3   8   9          4.47        -38.44        78.08 o                         
  -2   8   9         18.32         39.31        76.93 o                         
  -1   8   9       1111.26       1166.99       101.71 o                         
   0   8   9         35.32         65.76        96.31 o                         
   1   8   9        151.22         20.77        89.06 o                         
   2   8   9        672.97        596.09       103.08 o                         
   3   8   9          9.88         43.72        95.68 o                         
   4   8   9         32.71         73.47        83.89 o                         
   5   8   9       1135.72       1131.88        92.62 o                         
   6   8   9        155.55        110.03        99.00 o                         
   7   8   9         38.97         57.06        99.86 o                         
   8   8   9         24.61          3.80       104.28 o                         
   9   8   9         32.54         -6.96       119.43 o                         
 -15   9   9         21.80       -113.95       225.97 o                         
 -14   9   9        259.55        282.72       150.84 o                         
 -13   9   9        125.72        135.61       184.99 o                         
 -12   9   9         13.61        -83.34       185.18 o                         
 -11   9   9         54.91         26.66       151.10 o                         
 -10   9   9        183.49         90.62       197.16 o                         
  -9   9   9         99.53        103.00       154.21 o                         
  -8   9   9         74.46         26.76       134.93 o                         
  -7   9   9         16.37        -22.23       110.35 o                         
  -6   9   9       1084.10       1064.27       125.41 o                         
  -5   9   9        118.49        168.44        98.42 o                         
  -4   9   9       1985.83       2115.46       146.88 o                         
  -3   9   9       1296.53       1514.55       126.91 o                         
  -2   9   9        515.84        557.01       112.18 o                         
  -1   9   9        165.82         94.80       109.26 o                         
   0   9   9        613.27        580.57       117.37 o                         
   1   9   9         16.94        -11.30        82.02 o                         
   2   9   9        733.20        558.75       100.28 o                         
   3   9   9          8.39        -24.43       103.83 o                         
   4   9   9         87.43         -4.47        85.35 o                         
   5   9   9         23.36          4.44       109.98 o                         
   6   9   9        544.00        509.62        96.90 o                         
   7   9   9         25.79         23.60       103.53 o                         
   8   9   9         25.09        -11.65       123.01 o                         
 -14  10   9          0.00        -41.86       228.11 o                         
 -13  10   9         71.58         64.61       216.04 o                         
 -12  10   9         22.42        108.26       152.01 o                         
 -11  10   9         18.09          4.69       153.50 o                         
 -10  10   9          3.37        -64.94       132.33 o                         
  -9  10   9        254.05        132.73       188.61 o                         
  -8  10   9        157.05        111.43       126.69 o                         
  -7  10   9        259.66        264.76       129.58 o                         
  -6  10   9        404.20        342.89       108.92 o                         
  -5  10   9        173.38        156.59       122.18 o                         
  -4  10   9        337.50        227.01       117.10 o                         
  -3  10   9        539.10        577.05       117.05 o                         
  -2  10   9          3.55        -15.99       115.52 o                         
  -1  10   9         72.47         86.06        99.48 o                         
   0  10   9         86.34         81.50       114.97 o                         
   1  10   9        116.13        112.80        89.35 o                         
   2  10   9       1021.63        821.01       110.33 o                         
   3  10   9         96.11        109.50       110.80 o                         
   4  10   9         10.86         -5.21       101.98 o                         
   5  10   9         55.42         54.24       108.37 o                         
   6  10   9        465.20        335.86       110.73 o                         
   7  10   9          0.07        104.56       134.81 o                         
 -12  11   9          3.91        -94.99       228.48 o                         
 -11  11   9         56.55         -7.59       208.68 o                         
 -10  11   9          6.44        -64.89       133.84 o                         
  -9  11   9          0.00        -17.64       153.68 o                         
  -8  11   9        279.38        350.99       156.13 o                         
  -7  11   9          1.60       -118.48       165.93 o                         
  -6  11   9       1079.58        883.18       152.29 o                         
  -5  11   9         32.29        -19.79       152.53 o                         
  -4  11   9         27.76        -15.26       149.79 o                         
  -3  11   9        127.52         50.32       136.98 o                         
  -2  11   9        441.04        273.46       136.26 o                         
  -1  11   9         43.02          4.60       135.10 o                         
   0  11   9          9.04         11.49       119.52 o                         
   1  11   9        873.72        923.95       123.34 o                         
   2  11   9         24.51         -2.61       119.48 o                         
   3  11   9         88.07         47.13       123.67 o                         
   4  11   9         43.25        -66.43       109.55 o                         
   5  11   9         43.45        119.63       125.90 o                         
 -10  12   9         14.59        179.98       185.39 o                         
  -9  12   9        209.60        267.59       187.93 o                         
  -8  12   9          6.36        -95.91       200.83 o                         
  -7  12   9          0.70        -25.43       191.50 o                         
  -6  12   9        372.57        362.06       165.58 o                         
  -5  12   9        164.60         81.01       150.83 o                         
  -4  12   9          5.83         76.57       143.96 o                         
  -3  12   9          0.00         41.49       143.81 o                         
  -2  12   9        413.42        433.64       145.53 o                         
  -1  12   9         28.35         -3.66       124.45 o                         
   0  12   9        151.91        145.62       142.60 o                         
   1  12   9         64.24         38.52       121.00 o                         
   2  12   9          6.06        -37.78       135.07 o                         
   3  12   9          3.93         16.45       135.92 o                         
  -6  13   9          0.08       -154.84       208.54 o                         
  -5  13   9        183.31        116.54       166.56 o                         
  -4  13   9         78.65        124.35       185.48 o                         
  -3  13   9         28.18         27.00       170.52 o                         
  -2  13   9        153.83        133.59       169.72 o                         
  -1  13   9         48.86         82.59       167.23 o                         
   0  13   9        138.25        216.24       324.09 o                         
 -18   0  10         35.16        -89.42       191.86 o                         
 -16   0  10         73.70        -19.24       124.31 o                         
 -14   0  10       1275.97       1353.63       208.48 o                         
 -12   0  10        490.57        647.34       178.10 o                         
 -10   0  10         67.33          7.06        97.39 o                         
  -8   0  10        449.24        270.60       126.97 o                         
  -6   0  10       3250.42       3172.75       157.03 o                         
  -4   0  10       1395.45       1538.55       130.96 o                         
  -2   0  10        183.56        108.91       117.08 o                         
   0   0  10        296.49        333.77       109.28 o                         
   2   0  10       3912.28       4316.39       112.85 o                         
   4   0  10        136.12        238.54        76.56 o                         
   6   0  10        224.62        435.92       106.98 o                         
   8   0  10         26.70         30.71       107.89 o                         
  10   0  10        190.35         -9.95       154.77 o                         
  12   0  10         17.36         18.02       231.46 o                         
 -19   1  10          2.21        -10.84       147.85 o                         
 -18   1  10          8.99        -44.48       120.96 o                         
 -17   1  10          2.02        -49.58       120.34 o                         
 -16   1  10         53.58         84.06        96.57 o                         
 -15   1  10          0.00        -25.48        96.54 o                         
 -14   1  10          3.19        -18.98        95.20 o                         
 -13   1  10        530.69        589.35        79.72 o                         
 -12   1  10        166.68         98.80        69.65 o                         
 -11   1  10        171.42         99.31        77.43 o                         
 -10   1  10       1096.97       1158.92       246.06 o                         
  -9   1  10        123.29         80.67        76.71 o                         
  -8   1  10          9.81         92.80        86.34 o                         
  -7   1  10         18.28         42.08        73.87 o                         
  -6   1  10        349.21        239.76        81.02 o                         
  -5   1  10         70.65        129.81        80.83 o                         
  -4   1  10         25.75         43.50        81.73 o                         
  -3   1  10       1204.43       1153.87        82.82 o                         
  -2   1  10         13.91         62.06        73.21 o                         
  -1   1  10         93.43         64.82        77.26 o                         
   0   1  10          0.48        -31.37        59.77 o                         
   1   1  10         95.90         86.60        61.05 o                         
   2   1  10        557.32        504.13        68.14 o                         
   3   1  10       2876.26       3265.91        76.64 o                         
   4   1  10        673.64        652.30        53.86 o                         
   5   1  10          0.74        102.50        60.13 o                         
   6   1  10        226.74        258.97        75.86 o                         
   7   1  10        313.46        372.71        88.58 o                         
   8   1  10        121.76        131.35        81.83 o                         
   9   1  10        147.25        106.93        96.49 o                         
  10   1  10        141.60        138.47       109.38 o                         
  11   1  10         31.41        -29.16       120.96 o                         
  12   1  10         32.71         33.18       132.85 o                         
 -19   2  10        205.80        246.43       147.41 o                         
 -18   2  10          1.64          8.32       109.33 o                         
 -17   2  10         75.23         -2.57       119.88 o                         
 -16   2  10         15.30        -26.38        88.27 o                         
 -15   2  10         67.55         18.25        87.14 o                         
 -14   2  10         11.82         64.79        94.55 o                         
 -13   2  10         18.20         51.49        94.14 o                         
 -12   2  10          0.04         65.28        77.76 o                         
 -11   2  10       1640.27       1913.29       243.68 o                         
 -10   2  10        400.66        387.32        79.32 o                         
  -9   2  10        210.58        243.99        70.55 o                         
  -8   2  10          3.59        -40.35        86.77 o                         
  -7   2  10        821.12        714.89        93.40 o                         
  -6   2  10       1400.06       1384.53        90.43 o                         
  -5   2  10         22.50         10.71        84.31 o                         
  -4   2  10       2525.25       2453.42       204.98 o                         
  -3   2  10        441.26        389.66        75.69 o                         
  -2   2  10        789.98        885.71        81.40 o                         
  -1   2  10       1188.19       1197.04        74.71 o                         
   0   2  10        684.71        683.68        74.68 o                         
   1   2  10        620.45        797.99        92.84 o                         
   2   2  10        406.95        475.82        63.01 o                         
   3   2  10        294.36        335.23        57.66 o                         
   4   2  10         56.90         43.14        63.86 o                         
   5   2  10        177.17        235.83        64.96 o                         
   6   2  10        475.32        478.87        81.11 o                         
   7   2  10        174.03        221.23        96.67 o                         
   8   2  10        399.76        269.63        89.70 o                         
   9   2  10         56.04         62.95        97.28 o                         
  10   2  10        362.25        152.13       120.09 o                         
  11   2  10        687.90        377.22       123.49 o                         
  12   2  10         77.92        -21.04       165.24 o                         
 -19   3  10        229.74        108.63       146.94 o                         
 -18   3  10         11.99         97.06       132.85 o                         
 -17   3  10        102.53        131.89       132.22 o                         
 -16   3  10         81.80        -13.10       108.54 o                         
 -15   3  10        186.77        118.39        96.39 o                         
 -14   3  10        386.63        419.31        97.90 o                         
 -13   3  10         54.28         71.62       106.44 o                         
 -12   3  10         28.27         -1.60        76.95 o                         
 -11   3  10        374.84        298.01        73.64 o                         
 -10   3  10         61.90         10.15        85.62 o                         
  -9   3  10         28.50         10.07        85.92 o                         
  -8   3  10       2437.16       2291.10        90.46 o                         
  -7   3  10        342.48        250.83        80.13 o                         
  -6   3  10        831.34        808.35        77.34 o                         
  -5   3  10       2617.09       3010.17       238.07 o                         
  -4   3  10        643.25        604.12        78.65 o                         
  -3   3  10        243.09        285.20        81.47 o                         
  -2   3  10        345.23        307.99        81.39 o                         
  -1   3  10       3272.59       3592.69        83.54 o                         
   0   3  10        506.92        609.44        68.69 o                         
   1   3  10        318.95        351.55        77.64 o                         
   2   3  10        588.82        630.56        67.80 o                         
   3   3  10        394.71        409.43        58.24 o                         
   4   3  10         47.06         62.37        60.75 o                         
   5   3  10         33.11         13.56        66.06 o                         
   6   3  10        984.41       1058.08        75.70 o                         
   7   3  10        777.66        856.74        84.58 o                         
   8   3  10        969.06       1010.20        80.81 o                         
   9   3  10          5.14         -9.44        83.62 o                         
  10   3  10         86.44        121.22        93.44 o                         
  11   3  10        403.58        334.50       119.60 o                         
 -19   4  10          7.55        -78.64       225.91 o                         
 -18   4  10         33.94         40.92       112.88 o                         
 -17   4  10         62.20        -50.19       122.29 o                         
 -16   4  10        167.59         62.57       142.38 o                         
 -15   4  10         40.14        -25.89       107.08 o                         
 -14   4  10        931.58        866.91        99.49 o                         
 -13   4  10         47.92         20.94       107.16 o                         
 -12   4  10          4.25         -1.94        95.87 o                         
 -11   4  10         16.17         13.18        76.95 o                         
 -10   4  10         70.75         90.69        77.31 o                         
  -9   4  10         74.92         45.80        86.61 o                         
  -8   4  10        545.58        458.09        81.93 o                         
  -7   4  10        224.56        227.34        87.91 o                         
  -6   4  10       2019.74       2059.42        89.56 o                         
  -5   4  10         62.47         89.23        87.00 o                         
  -4   4  10        552.61        578.42        69.05 o                         
  -3   4  10        127.99        196.93        65.63 o                         
  -2   4  10          3.95          6.12        69.73 o                         
  -1   4  10        597.35        549.84        63.89 o                         
   0   4  10         78.59         92.83        64.45 o                         
   1   4  10       1798.74       1757.80        78.76 o                         
   2   4  10        537.54        607.36        68.71 o                         
   3   4  10          4.09        -12.21        69.50 o                         
   4   4  10        283.68        310.09        62.17 o                         
   5   4  10        932.06        973.63        78.24 o                         
   6   4  10         23.46         46.86        70.99 o                         
   7   4  10        659.00        696.34        73.90 o                         
   8   4  10         91.33         29.39        76.49 o                         
   9   4  10         22.83         21.25        92.33 o                         
  10   4  10          7.40        -27.68        88.04 o                         
  11   4  10        137.88        107.60       114.78 o                         
 -18   5  10          1.78       -123.03       176.94 o                         
 -17   5  10         39.97        -91.81       127.32 o                         
 -16   5  10        211.09        173.57       110.59 o                         
 -15   5  10        120.75         31.50        99.85 o                         
 -14   5  10        130.95        159.47        90.45 o                         
 -13   5  10          0.34         58.32       116.34 o                         
 -12   5  10        148.31        100.11       113.56 o                         
 -11   5  10         16.44         21.09        97.69 o                         
 -10   5  10         25.29         42.53        83.07 o                         
  -9   5  10        904.77       1042.02       182.49 o                         
  -8   5  10          0.00        -31.67        77.75 o                         
  -7   5  10          3.90        -71.02        86.77 o                         
  -6   5  10       3210.01       3396.71        96.32 o                         
  -5   5  10        213.09        289.48        77.25 o                         
  -4   5  10          0.75          3.58        76.18 o                         
  -3   5  10        106.43         94.14        70.24 o                         
  -2   5  10        233.95        354.18        77.20 o                         
  -1   5  10        565.52        439.83        72.35 o                         
   0   5  10        176.70        208.11        77.22 o                         
   1   5  10       1096.79       1421.99       186.79 o                         
   2   5  10       3091.09       3224.73        81.40 o                         
   3   5  10       2229.07       2201.17        68.72 o                         
   4   5  10       1607.25       1685.85        93.10 o                         
   5   5  10       1474.19       1566.17       160.16 o                         
   6   5  10          1.83        -17.20        76.19 o                         
   7   5  10        402.12        336.06        83.64 o                         
   8   5  10          0.03        -47.63        87.93 o                         
   9   5  10          7.79         10.22        83.60 o                         
  10   5  10        170.91         47.83       104.48 o                         
  11   5  10         57.27        166.25       225.37 o                         
 -17   6  10        110.47         46.29       163.72 o                         
 -16   6  10        271.07        255.35       128.66 o                         
 -15   6  10         35.29        -13.40       124.12 o                         
 -14   6  10        110.02        127.52        92.41 o                         
 -13   6  10         12.67         36.92       117.26 o                         
 -12   6  10        854.49        904.56       122.23 o                         
 -11   6  10         89.48         70.80        93.08 o                         
 -10   6  10       1076.49        970.32       156.15 o                         
  -9   6  10       1839.76       2175.28       343.48 o                         
  -8   6  10        708.64        706.48        85.09 o                         
  -7   6  10        438.98        415.94        70.59 o                         
  -6   6  10          2.43         39.53        79.97 o                         
  -5   6  10        655.04        877.42       130.00 o                         
  -4   6  10        419.20        530.27        72.14 o                         
  -3   6  10          2.66          3.88        63.92 o                         
  -2   6  10        158.04        153.85        65.22 o                         
  -1   6  10         24.42        -25.64        60.26 o                         
   0   6  10       1202.24       1292.00        90.51 o                         
   1   6  10         92.69        100.05        70.58 o                         
   2   6  10         24.92          6.91        61.77 o                         
   3   6  10        120.26        211.09        78.22 o                         
   4   6  10       1391.28       1396.28       116.01 o                         
   5   6  10        438.03        536.22        83.18 o                         
   6   6  10         16.71         28.86        81.18 o                         
   7   6  10        558.92        625.08        99.67 o                         
   8   6  10         40.33        -12.52       108.38 o                         
   9   6  10        630.98        642.29       110.80 o                         
  10   6  10        205.67        163.62       123.85 o                         
 -17   7  10        368.73        218.19       159.93 o                         
 -16   7  10         31.20         67.80       145.77 o                         
 -15   7  10          0.27         55.50       133.45 o                         
 -14   7  10          0.74        -22.23       118.11 o                         
 -13   7  10         42.27         -2.31       106.41 o                         
 -12   7  10        126.76          4.63       101.45 o                         
 -11   7  10         17.70        -36.02       101.56 o                         
 -10   7  10        239.84        250.93       101.95 o                         
  -9   7  10         74.56         56.23        93.34 o                         
  -8   7  10        595.10        630.30        91.48 o                         
  -7   7  10        821.45        684.80        84.09 o                         
  -6   7  10         12.29          9.23        70.75 o                         
  -5   7  10         22.29         34.31        76.60 o                         
  -4   7  10        607.92        617.69        74.03 o                         
  -3   7  10       1615.43       1937.23       134.44 o                         
  -2   7  10         43.24         55.61        69.98 o                         
  -1   7  10        420.39        485.26        72.94 o                         
   0   7  10         64.74         75.57        94.21 o                         
   1   7  10       1432.55       1452.67       115.50 o                         
   2   7  10       1231.55       1425.28       142.04 o                         
   3   7  10         60.27         49.89        87.88 o                         
   4   7  10       1329.28       1330.94       131.58 o                         
   5   7  10        326.68        317.74        76.53 o                         
   6   7  10         15.77        -80.28       108.00 o                         
   7   7  10          5.97         24.30        92.81 o                         
   8   7  10        381.34        306.31        90.43 o                         
   9   7  10         29.91         73.20       115.78 o                         
 -16   8  10        113.08       -103.55       226.60 o                         
 -15   8  10          5.10       -205.25       205.25 o                         
 -14   8  10        201.30         35.14       152.30 o                         
 -13   8  10         10.71        380.27       181.67 o                         
 -12   8  10         83.41        -20.66       126.13 o                         
 -11   8  10         50.43         32.72       135.52 o                         
 -10   8  10          1.75         45.96       119.18 o                         
  -9   8  10         57.00         67.69       100.90 o                         
  -8   8  10          7.07        -32.46        97.99 o                         
  -7   8  10       4982.10       5488.28       286.00 o                         
  -6   8  10        969.81       1129.91        96.14 o                         
  -5   8  10       1104.81       1165.87        98.31 o                         
  -4   8  10        441.70        512.07        99.94 o                         
  -3   8  10        418.82        306.45        98.61 o                         
  -2   8  10         69.80         21.38       108.07 o                         
  -1   8  10          2.50        -17.44        96.96 o                         
   0   8  10        118.23        120.09        95.94 o                         
   1   8  10        715.67        602.81        91.67 o                         
   2   8  10          0.08        -74.61        76.81 o                         
   3   8  10        272.30        187.55        88.95 o                         
   4   8  10        225.02        264.08        77.94 o                         
   5   8  10        977.01        854.41       102.34 o                         
   6   8  10        608.52        732.40        97.74 o                         
   7   8  10          2.65         77.08        93.93 o                         
   8   8  10         92.53         52.67       115.23 o                         
 -15   9  10         89.66        319.29       184.59 o                         
 -14   9  10          6.65         85.23       131.08 o                         
 -13   9  10         21.15        171.91       182.40 o                         
 -12   9  10        384.28        221.33       188.27 o                         
 -11   9  10        547.24        424.28       224.15 o                         
 -10   9  10        283.33        292.92       126.98 o                         
  -9   9  10         22.51        -26.78       114.57 o                         
  -8   9  10        479.49        390.45       109.75 o                         
  -7   9  10         78.16         -5.30       106.10 o                         
  -6   9  10        603.48        643.85       119.03 o                         
  -5   9  10         88.61         26.61        98.56 o                         
  -4   9  10         71.32          9.49        98.52 o                         
  -3   9  10        276.90        225.14       101.04 o                         
  -2   9  10        127.85         73.47       110.20 o                         
  -1   9  10        140.51         33.79       109.37 o                         
   0   9  10        366.91        273.59       110.81 o                         
   1   9  10        125.64         40.45        98.70 o                         
   2   9  10        678.51        670.46       100.38 o                         
   3   9  10        500.54        500.71       111.34 o                         
   4   9  10         25.35         28.85        88.12 o                         
   5   9  10        784.60        751.44        97.93 o                         
   6   9  10        523.25        308.30        92.62 o                         
   7   9  10         12.17         28.92       116.54 o                         
 -13  10  10         26.35         97.93       186.03 o                         
 -12  10  10         14.79        -96.22       189.05 o                         
 -11  10  10         92.81         -2.64       157.49 o                         
 -10  10  10        226.54        122.96       166.61 o                         
  -9  10  10         89.98         78.65       188.46 o                         
  -8  10  10         23.43         16.91       146.82 o                         
  -7  10  10          0.31          3.86       120.74 o                         
  -6  10  10         20.01        -33.16       102.93 o                         
  -5  10  10         12.63         59.81       114.49 o                         
  -4  10  10        410.12        310.48       118.35 o                         
  -3  10  10        400.05        376.62       112.99 o                         
  -2  10  10          0.06          4.47       110.40 o                         
  -1  10  10         96.28         54.27        90.64 o                         
   0  10  10          9.49         -9.01       110.39 o                         
   1  10  10        141.66        114.58       119.17 o                         
   2  10  10         44.88          6.22        94.91 o                         
   3  10  10        121.28        116.72       109.26 o                         
   4  10  10         47.44         14.33        90.67 o                         
   5  10  10        324.68        166.20       112.44 o                         
   6  10  10         71.85        110.51       126.06 o                         
 -12  11  10        219.17        158.42       164.93 o                         
 -11  11  10        111.04         25.64       187.96 o                         
 -10  11  10         79.49        174.50       154.33 o                         
  -9  11  10          3.02        119.55       188.85 o                         
  -8  11  10        266.11        290.71       155.40 o                         
  -7  11  10        143.23        121.91       135.26 o                         
  -6  11  10        266.06        273.85       142.16 o                         
  -5  11  10         11.77         83.28       130.25 o                         
  -4  11  10          7.53        -35.94       141.97 o                         
  -3  11  10        223.41        142.69       137.59 o                         
  -2  11  10         62.28        141.01       135.91 o                         
  -1  11  10        415.57        160.94       143.41 o                         
   0  11  10        168.21         50.70       136.06 o                         
   1  11  10        142.45         27.97       141.07 o                         
   2  11  10         10.65        -22.40       120.47 o                         
   3  11  10          4.41         45.40       115.04 o                         
   4  11  10         65.93        171.41       135.14 o                         
 -10  12  10        131.78        137.60       228.21 o                         
  -9  12  10         42.97        160.70       229.55 o                         
  -8  12  10         60.52        103.14       187.98 o                         
  -7  12  10         98.88         49.91       143.12 o                         
  -6  12  10        390.82        290.02       156.91 o                         
  -5  12  10         28.97         44.43       151.02 o                         
  -4  12  10        230.79        196.04       154.37 o                         
  -3  12  10          6.03         78.45       139.49 o                         
  -2  12  10         92.20         71.76       139.25 o                         
  -1  12  10          2.02         90.09       136.73 o                         
   0  12  10         11.00         29.06       154.12 o                         
   1  12  10        117.54         98.08       165.19 o                         
   2  12  10         11.87        100.28       170.50 o                         
  -4  13  10          0.33       -111.54       335.48 o                         
  -3  13  10        167.94        155.86       337.55 o                         
 -19   0  11         28.24        -25.24       191.29 o                         
 -17   0  11       1955.59       2536.08       415.54 o                         
 -15   0  11          5.04        -37.18       107.97 o                         
 -13   0  11        412.73        431.50       184.74 o                         
 -11   0  11        264.07        330.89        86.35 o                         
  -9   0  11       2084.22       1957.73       106.87 o                         
  -7   0  11       2892.03       3043.61       141.87 o                         
  -5   0  11        111.02         52.13       130.53 o                         
  -3   0  11        775.45        740.07       111.87 o                         
  -1   0  11        236.02        318.89       102.31 o                         
   1   0  11        574.21        724.81        74.09 o                         
   3   0  11        694.68        646.83        88.62 o                         
   5   0  11        165.10        189.85       104.61 o                         
   7   0  11         77.39         70.59       106.78 o                         
   9   0  11       1131.20       1066.07       195.28 o                         
  11   0  11        394.46        166.95       237.91 o                         
 -19   1  11         11.62         45.36       147.20 o                         
 -18   1  11        134.97        150.11       111.06 o                         
 -17   1  11          4.65         16.05       132.06 o                         
 -16   1  11        158.35         72.47        89.48 o                         
 -15   1  11        215.15        241.26        87.85 o                         
 -14   1  11          0.43         11.31       107.07 o                         
 -13   1  11          1.40        -37.19       106.82 o                         
 -12   1  11        146.20         92.47        70.19 o                         
 -11   1  11         72.14         21.64        77.10 o                         
 -10   1  11         35.15        -21.14        89.12 o                         
  -9   1  11          2.78         22.30        76.37 o                         
  -8   1  11       1632.63       1494.29        79.11 o                         
  -7   1  11         30.47         69.79        70.71 o                         
  -6   1  11         10.71         60.24        77.87 o                         
  -5   1  11          8.41          0.98        90.57 o                         
  -4   1  11        671.22        760.58        85.32 o                         
  -3   1  11        302.35        341.17        82.11 o                         
  -2   1  11          8.87         21.78        73.67 o                         
  -1   1  11        608.12        637.88        73.71 o                         
   0   1  11          9.85         11.35        76.74 o                         
   1   1  11         29.14          7.11        64.07 o                         
   2   1  11         58.44        -16.83        62.09 o                         
   3   1  11        248.02        201.01        52.65 o                         
   4   1  11        655.70        656.13        62.06 o                         
   5   1  11        477.13        398.10        81.47 o                         
   6   1  11         31.86         73.27        69.99 o                         
   7   1  11          2.94         -9.46        87.29 o                         
   8   1  11        370.04        314.99        77.53 o                         
   9   1  11        850.21        712.97       135.10 o                         
  10   1  11         96.19         89.22       134.49 o                         
  11   1  11        191.12        213.97       147.38 o                         
 -19   2  11        240.18        264.23       133.69 o                         
 -18   2  11        205.32        120.73       134.48 o                         
 -17   2  11         14.61         42.04       131.55 o                         
 -16   2  11        106.34         72.11        87.86 o                         
 -15   2  11        251.61        152.57       108.51 o                         
 -14   2  11         72.22         98.76       107.14 o                         
 -13   2  11        823.24        782.76       110.51 o                         
 -12   2  11         23.17          3.37        85.61 o                         
 -11   2  11         69.52         74.36        70.13 o                         
 -10   2  11       2500.38       3026.03       326.31 o                         
  -9   2  11        565.93        534.88        79.80 o                         
  -8   2  11        202.30        234.64        71.05 o                         
  -7   2  11        935.56       1023.08        81.43 o                         
  -6   2  11         19.67          7.27        87.43 o                         
  -5   2  11        154.12        205.21        79.13 o                         
  -4   2  11       1453.54       1483.34        86.94 o                         
  -3   2  11         36.13         51.44        87.88 o                         
  -2   2  11        425.18        441.30        79.93 o                         
  -1   2  11         68.39         43.18        69.97 o                         
   0   2  11         54.53         44.91        69.77 o                         
   1   2  11       1410.97       1659.71       246.95 o                         
   2   2  11         10.28        -34.86        54.69 o                         
   3   2  11          0.32        -16.64        59.76 o                         
   4   2  11         53.11         59.37        64.09 o                         
   5   2  11          1.89         27.82        80.05 o                         
   6   2  11         44.63         40.95        70.92 o                         
   7   2  11          0.04          0.57        71.58 o                         
   8   2  11         22.06         44.97        75.68 o                         
   9   2  11        496.69        492.32        95.10 o                         
  10   2  11        216.08          4.42       103.58 o                         
  11   2  11        131.18         20.33       147.52 o                         
 -19   3  11        145.58        142.24       146.20 o                         
 -18   3  11         55.41        -17.04       133.65 o                         
 -17   3  11         60.61        -31.45       131.90 o                         
 -16   3  11        364.76        103.86       124.61 o                         
 -15   3  11         10.70         93.16       110.67 o                         
 -14   3  11        212.20        185.84       100.20 o                         
 -13   3  11        133.81        221.44       107.57 o                         
 -12   3  11        175.07        140.66        97.90 o                         
 -11   3  11        496.84        533.06        80.65 o                         
 -10   3  11        474.38        537.97        96.65 o                         
  -9   3  11       1752.51       1767.51        94.63 o                         
  -8   3  11        130.48        109.45        70.10 o                         
  -7   3  11        189.60        220.99        78.06 o                         
  -6   3  11        458.53        511.04        79.56 o                         
  -5   3  11          0.10          0.26        65.09 o                         
  -4   3  11        619.53        759.39        81.32 o                         
  -3   3  11         39.73         79.54        65.58 o                         
  -2   3  11          3.22        -48.05        64.88 o                         
  -1   3  11        440.59        487.70        68.45 o                         
   0   3  11        156.39        227.62        71.05 o                         
   1   3  11          2.76          3.32        63.89 o                         
   2   3  11        139.46         99.02        61.66 o                         
   3   3  11       1864.74       1914.01        97.74 o                         
   4   3  11          0.47         14.92        74.86 o                         
   5   3  11        344.87        294.60        76.87 o                         
   6   3  11        945.82        951.45        79.33 o                         
   7   3  11        436.49        441.54        78.29 o                         
   8   3  11        121.33        167.69        99.11 o                         
   9   3  11         34.04         33.52       118.95 o                         
  10   3  11        288.51        249.44       121.72 o                         
  11   3  11          0.79        -77.92       132.96 o                         
 -18   4  11          2.37         72.23       131.72 o                         
 -17   4  11        383.72        260.61       123.34 o                         
 -16   4  11        149.45        209.49       135.19 o                         
 -15   4  11         72.58        114.97       107.30 o                         
 -14   4  11        161.44        120.44        88.06 o                         
 -13   4  11         73.32         80.91        98.78 o                         
 -12   4  11        642.14        681.57        99.74 o                         
 -11   4  11        641.44        629.53        81.14 o                         
 -10   4  11        318.99        284.81        79.78 o                         
  -9   4  11        138.55        126.44        87.81 o                         
  -8   4  11         25.52         20.86        76.82 o                         
  -7   4  11         96.17         62.90        77.02 o                         
  -6   4  11        270.86        294.26        78.49 o                         
  -5   4  11        111.80        147.03        85.71 o                         
  -4   4  11         79.10         86.64        64.94 o                         
  -3   4  11        473.50        596.04        73.18 o                         
  -2   4  11        138.22        101.58        65.41 o                         
  -1   4  11          8.79         -2.50        69.27 o                         
   0   4  11        233.74        197.89        66.32 o                         
   1   4  11       1537.22       1551.43        90.28 o                         
   2   4  11       1446.67       1545.80        83.28 o                         
   3   4  11       3119.93       3463.42       269.51 o                         
   4   4  11        773.00        842.03        79.71 o                         
   5   4  11         34.35         21.72        75.76 o                         
   6   4  11       2347.97       2368.31        98.07 o                         
   7   4  11       1109.18        986.36        92.89 o                         
   8   4  11         71.97         84.64        99.19 o                         
   9   4  11        312.02        210.11       120.99 o                         
  10   4  11         32.22        153.06       145.36 o                         
 -18   5  11         67.60         62.91       159.70 o                         
 -17   5  11         93.04        101.47       118.11 o                         
 -16   5  11         15.07        113.63       141.39 o                         
 -15   5  11         98.17        124.10       107.54 o                         
 -14   5  11         11.09        -18.87       111.72 o                         
 -13   5  11        258.48        257.71       118.68 o                         
 -12   5  11         53.74         40.44       118.61 o                         
 -11   5  11       1012.92       1209.48       143.81 o                         
 -10   5  11       1529.10       1586.40       276.58 o                         
  -9   5  11        158.09        120.82        71.87 o                         
  -8   5  11         65.10        -10.14        78.92 o                         
  -7   5  11        191.19        247.36        88.34 o                         
  -6   5  11         20.44        -36.18        78.29 o                         
  -5   5  11        980.07       1185.65        82.07 o                         
  -4   5  11        131.22        189.73        70.97 o                         
  -3   5  11        708.93        715.63        73.06 o                         
  -2   5  11       1170.90       1201.10        70.86 o                         
  -1   5  11        205.47        169.94        70.55 o                         
   0   5  11        193.31        112.96        71.02 o                         
   1   5  11          0.12         -8.59        65.72 o                         
   2   5  11       5345.02       5114.34       140.75 o                         
   3   5  11       3421.59       3606.02        95.69 o                         
   4   5  11        680.46        693.22        78.65 o                         
   5   5  11         16.32         76.00        75.80 o                         
   6   5  11        977.33       1183.48       100.89 o                         
   7   5  11        141.89         56.95       100.48 o                         
   8   5  11         64.99        -32.93        93.39 o                         
   9   5  11         97.61        120.80        94.08 o                         
  10   5  11        148.48        208.59       114.03 o                         
 -17   6  11        183.10        105.09       137.78 o                         
 -16   6  11          2.08         99.95       123.80 o                         
 -15   6  11        131.27         84.97       123.78 o                         
 -14   6  11         39.07         15.00       103.90 o                         
 -13   6  11         44.13        -24.58       118.61 o                         
 -12   6  11        557.99        743.20       104.93 o                         
 -11   6  11        784.57        796.94       109.16 o                         
 -10   6  11          4.42        -16.31       115.52 o                         
  -9   6  11       1145.73        989.71       176.50 o                         
  -8   6  11        152.68        114.51        85.36 o                         
  -7   6  11         95.79         64.49        68.73 o                         
  -6   6  11        258.72        364.54        72.79 o                         
  -5   6  11        987.27        878.76        78.88 o                         
  -4   6  11        617.66        609.55        70.26 o                         
  -3   6  11        239.89        214.59        66.23 o                         
  -2   6  11         12.62          0.63        69.88 o                         
  -1   6  11       2874.23       2875.96        83.91 o                         
   0   6  11       1854.45       1844.38       207.17 o                         
   1   6  11        607.66        660.48        90.31 o                         
   2   6  11          4.91        -17.18        89.02 o                         
   3   6  11          0.09        -53.65        82.78 o                         
   4   6  11          1.31         -2.61        88.70 o                         
   5   6  11        173.55        129.90        75.80 o                         
   6   6  11        137.21         77.53        98.19 o                         
   7   6  11         10.15         59.78        99.71 o                         
   8   6  11        281.25        288.41       109.56 o                         
   9   6  11         22.34         75.46       122.16 o                         
 -17   7  11          0.00         73.44       150.55 o                         
 -16   7  11          2.90        -99.55       135.08 o                         
 -15   7  11         19.22        -86.69       133.75 o                         
 -14   7  11          9.15        -46.44       128.57 o                         
 -13   7  11          5.47        -30.72       105.56 o                         
 -12   7  11          0.11         21.00       106.36 o                         
 -11   7  11          0.11        -14.85       107.12 o                         
 -10   7  11        689.53        642.23       112.80 o                         
  -9   7  11        746.44        631.11       177.85 o                         
  -8   7  11        558.91        455.17       102.97 o                         
  -7   7  11        963.32       1028.46       108.78 o                         
  -6   7  11        389.09        337.80        89.66 o                         
  -5   7  11        203.77        177.44        71.50 o                         
  -4   7  11        418.85        398.55        72.01 o                         
  -3   7  11          0.16         -1.34        71.30 o                         
  -2   7  11        229.37        156.10        97.08 o                         
  -1   7  11       1788.75       1769.40        95.95 o                         
   0   7  11          8.89         -0.71        88.52 o                         
   1   7  11          9.13        -12.03       108.38 o                         
   2   7  11       1953.50       2014.47       106.23 o                         
   3   7  11        217.41        159.78        92.94 o                         
   4   7  11         33.45         84.74        81.23 o                         
   5   7  11         56.24          6.13       103.85 o                         
   6   7  11       1009.56        786.90       110.45 o                         
   7   7  11         33.35         39.23        88.66 o                         
   8   7  11          0.69        -77.66       114.00 o                         
 -16   8  11         31.54        237.95       234.61 o                         
 -15   8  11         46.16         62.98       130.58 o                         
 -14   8  11          3.30         47.29       183.51 o                         
 -13   8  11         31.93          0.12       186.91 o                         
 -12   8  11        181.26         76.86       146.72 o                         
 -11   8  11          4.46          0.36       115.62 o                         
 -10   8  11        200.25        182.08       112.61 o                         
  -9   8  11       1188.14       1257.12       154.84 o                         
  -8   8  11        501.49        539.23       100.19 o                         
  -7   8  11        838.20        739.26        97.66 o                         
  -6   8  11         76.57          7.05        91.27 o                         
  -5   8  11       1543.30       1776.74       107.64 o                         
  -4   8  11        741.14        750.83        99.52 o                         
  -3   8  11         28.75          4.44        96.88 o                         
  -2   8  11        471.67        361.12        90.95 o                         
  -1   8  11        416.66        425.81       109.97 o                         
   0   8  11         56.56         68.43        96.95 o                         
   1   8  11          0.02          0.05        97.04 o                         
   2   8  11          7.74         -4.40        97.74 o                         
   3   8  11        125.63         -6.64       110.30 o                         
   4   8  11          2.81         11.25        93.02 o                         
   5   8  11        208.46        149.67       109.17 o                         
   6   8  11         87.70         92.34        91.50 o                         
   7   8  11        161.02         65.71       120.64 o                         
 -15   9  11         90.19         38.28       184.47 o                         
 -14   9  11          0.00         82.25       177.65 o                         
 -13   9  11         20.58        101.59       153.52 o                         
 -12   9  11        296.88        272.79       132.51 o                         
 -11   9  11        386.38        273.36       154.06 o                         
 -10   9  11        151.91         39.75       132.79 o                         
  -9   9  11          0.13        -67.68       117.91 o                         
  -8   9  11        302.95        148.71       115.23 o                         
  -7   9  11         56.01         63.84       114.62 o                         
  -6   9  11        457.98        622.69       112.70 o                         
  -5   9  11        190.58        225.88       114.36 o                         
  -4   9  11          2.77         15.25       109.40 o                         
  -3   9  11        431.38        290.40        99.48 o                         
  -2   9  11         69.26         82.86        98.70 o                         
  -1   9  11         20.60        -54.34       109.79 o                         
   0   9  11        352.75        228.17       111.57 o                         
   1   9  11          0.05         10.68       110.52 o                         
   2   9  11        361.25        359.63       141.23 o                         
   3   9  11        343.95        343.20       140.77 o                         
   4   9  11         19.51         73.43        93.54 o                         
   5   9  11         31.96         36.55       109.17 o                         
   6   9  11         55.38        -20.83       115.45 o                         
 -13  10  11         91.53        159.39       226.57 o                         
 -12  10  11        232.25        153.28       153.81 o                         
 -11  10  11        179.09         45.49       157.96 o                         
 -10  10  11        126.11        115.13       188.15 o                         
  -9  10  11        555.37        323.10       170.54 o                         
  -8  10  11        443.70        322.90       132.02 o                         
  -7  10  11         39.79        -22.23       115.17 o                         
  -6  10  11          0.08         19.93       127.07 o                         
  -5  10  11        223.73        199.52       103.14 o                         
  -4  10  11         89.08         49.86       112.13 o                         
  -3  10  11         27.02         19.08       110.51 o                         
  -2  10  11          4.57          4.11       105.92 o                         
  -1  10  11         24.86        -37.56       134.87 o                         
   0  10  11         13.32        -52.59       135.24 o                         
   1  10  11         96.01          4.08       121.08 o                         
   2  10  11          0.00         -3.93       134.28 o                         
   3  10  11          2.28        -10.96       120.24 o                         
   4  10  11        114.22         78.10       104.99 o                         
   5  10  11         76.81         68.63       136.00 o                         
 -11  11  11          6.97        118.44       202.69 o                         
 -10  11  11         10.95       -151.93       211.45 o                         
  -9  11  11         78.33         99.58       190.74 o                         
  -8  11  11        181.91         90.52       132.88 o                         
  -7  11  11         12.79          4.49       151.63 o                         
  -6  11  11         85.32        115.77       125.83 o                         
  -5  11  11          0.62        -39.55       136.63 o                         
  -4  11  11        172.87        193.09       137.35 o                         
  -3  11  11        109.44         80.86       136.82 o                         
  -2  11  11          9.79        -18.18       136.71 o                         
  -1  11  11        154.02         57.29       136.96 o                         
   0  11  11         46.99         33.85       135.44 o                         
   1  11  11          1.55        -59.76       122.13 o                         
   2  11  11         53.77         69.43       157.19 o                         
   3  11  11          0.24         46.82       125.18 o                         
  -9  12  11         60.67         34.15       190.76 o                         
  -8  12  11         22.54       -117.79       233.35 o                         
  -7  12  11        229.49        179.57       165.47 o                         
  -6  12  11         38.64        159.71       180.81 o                         
  -5  12  11         14.08         53.21       147.99 o                         
  -4  12  11        110.12         40.52       162.67 o                         
  -3  12  11          0.85        -23.92       165.65 o                         
  -2  12  11         47.89         65.03       167.01 o                         
  -1  12  11         16.43        -86.83       166.81 o                         
   0  12  11          9.59       -101.98       165.62 o                         
   1  12  11          5.74         82.02       345.64 o                         
 -18   0  12        444.93        372.09       158.48 o                         
 -16   0  12         40.48          0.45       153.92 o                         
 -14   0  12          0.01        -72.35       123.69 o                         
 -12   0  12         28.65        -14.01       100.68 o                         
 -10   0  12         17.18        -42.36       121.91 o                         
  -8   0  12        522.32        605.39       172.52 o                         
  -6   0  12         12.96         21.85       122.23 o                         
  -4   0  12        222.37        137.21       125.29 o                         
  -2   0  12        990.42       1131.05       158.59 o                         
   0   0  12       1566.85       1730.23       107.64 o                         
   2   0  12         92.90         18.93        98.15 o                         
   4   0  12        446.22        447.16       107.00 o                         
   6   0  12        358.31        356.66       123.36 o                         
   8   0  12          1.59         50.97       117.62 o                         
  10   0  12         70.33         74.65       189.82 o                         
 -19   1  12         56.87         90.01       134.20 o                         
 -18   1  12        467.01        163.45       136.83 o                         
 -17   1  12         83.03         46.24       119.81 o                         
 -16   1  12         76.90         48.40       109.07 o                         
 -15   1  12         21.11         54.03        96.13 o                         
 -14   1  12          9.68        -35.97       107.41 o                         
 -13   1  12         79.29        149.32        88.33 o                         
 -12   1  12        230.62        262.92        71.43 o                         
 -11   1  12        983.69        971.03        83.29 o                         
 -10   1  12        357.82        309.46        78.05 o                         
  -9   1  12         45.68         94.77        77.16 o                         
  -8   1  12         59.32         89.14        70.14 o                         
  -7   1  12         63.23         66.27        76.25 o                         
  -6   1  12       1945.03       1922.28        92.06 o                         
  -5   1  12       1062.85        994.38        76.55 o                         
  -4   1  12         79.13         50.28        87.76 o                         
  -3   1  12         25.66          4.21        65.85 o                         
  -2   1  12        194.16        252.93        71.86 o                         
  -1   1  12          0.07         -3.57        60.28 o                         
   0   1  12          3.79         13.94        64.94 o                         
   1   1  12        637.42        780.77        60.12 o                         
   2   1  12          7.07         53.78        53.01 o                         
   3   1  12          7.43        -41.36        69.12 o                         
   4   1  12          0.28        -16.42        79.56 o                         
   5   1  12        207.44        178.13        80.28 o                         
   6   1  12        142.45         98.91        71.82 o                         
   7   1  12          0.22         -7.84        71.86 o                         
   8   1  12        154.86        193.29       100.10 o                         
   9   1  12          6.47        -43.82       133.56 o                         
  10   1  12         21.35         69.58       145.90 o                         
 -19   2  12          0.00         74.82       133.00 o                         
 -18   2  12          0.31         81.40       133.30 o                         
 -17   2  12        158.19         54.38       132.55 o                         
 -16   2  12         90.26         35.11       100.32 o                         
 -15   2  12        257.29        262.85        97.02 o                         
 -14   2  12        770.47        795.51        99.49 o                         
 -13   2  12         28.84         31.76        80.98 o                         
 -12   2  12       1022.43       1090.28        89.29 o                         
 -11   2  12        186.54         83.21        70.84 o                         
 -10   2  12          0.46        -45.91        86.63 o                         
  -9   2  12        397.29        449.55        88.79 o                         
  -8   2  12         13.56          5.66        69.31 o                         
  -7   2  12        247.70        294.20        86.52 o                         
  -6   2  12        294.93        422.74        77.65 o                         
  -5   2  12        212.48        218.70        66.24 o                         
  -4   2  12         27.39         50.94        70.59 o                         
  -3   2  12        604.11        651.80        89.39 o                         
  -2   2  12        378.67        413.49        60.03 o                         
  -1   2  12        935.77       1013.97        73.87 o                         
   0   2  12        144.83        189.94        58.22 o                         
   1   2  12        933.96        890.93        76.99 o                         
   2   2  12        781.44        748.29        63.32 o                         
   3   2  12         38.17        -26.29        71.12 o                         
   4   2  12        124.93        138.29        80.59 o                         
   5   2  12         35.14         68.55        86.28 o                         
   6   2  12        259.03        253.62        87.44 o                         
   7   2  12          3.11         72.78        93.22 o                         
   8   2  12        123.98        141.33        93.79 o                         
   9   2  12         10.64       -119.78       119.94 o                         
  10   2  12          6.12       -153.96       164.10 o                         
 -19   3  12         58.89         58.02       150.14 o                         
 -18   3  12        116.39         83.06       118.75 o                         
 -17   3  12         13.47         -7.22       117.22 o                         
 -16   3  12        172.32        100.20       115.81 o                         
 -15   3  12         38.61         34.25        96.38 o                         
 -14   3  12         22.80         20.86        96.15 o                         
 -13   3  12        132.90         73.01        88.13 o                         
 -12   3  12        379.04        200.42        89.74 o                         
 -11   3  12        521.61        547.01        83.27 o                         
 -10   3  12        651.69        596.94        89.97 o                         
  -9   3  12         37.76        103.84        77.26 o                         
  -8   3  12         42.03         39.42        76.66 o                         
  -7   3  12       1194.77       1242.90       100.15 o                         
  -6   3  12        441.82        479.65        88.14 o                         
  -5   3  12        637.93        597.05        73.68 o                         
  -4   3  12        410.18        414.54        67.64 o                         
  -3   3  12        898.33        927.15        97.21 o                         
  -2   3  12        291.49        376.82        70.98 o                         
  -1   3  12        256.48        248.58        77.62 o                         
   0   3  12         62.26          4.60        61.70 o                         
   1   3  12        108.40        127.67        69.75 o                         
   2   3  12          0.02        -20.39        57.60 o                         
   3   3  12       3304.49       3509.57        87.36 o                         
   4   3  12         45.32         57.37        80.61 o                         
   5   3  12         31.68         59.76        80.95 o                         
   6   3  12          0.32          4.33        87.80 o                         
   7   3  12          8.56         79.71        98.13 o                         
   8   3  12       1710.48       1667.00       106.59 o                         
   9   3  12        222.18        162.50       111.03 o                         
  10   3  12         16.26        116.87       162.90 o                         
 -18   4  12        260.78         87.53       136.13 o                         
 -17   4  12        265.34        119.44       117.04 o                         
 -16   4  12         19.67         25.94       120.24 o                         
 -15   4  12        237.93        224.22       118.08 o                         
 -14   4  12        141.26        108.18        97.52 o                         
 -13   4  12         74.27         64.10        89.76 o                         
 -12   4  12        790.63        637.42       101.17 o                         
 -11   4  12         91.37         20.15       105.26 o                         
 -10   4  12        230.83        288.69        78.96 o                         
  -9   4  12        242.06        341.89        88.93 o                         
  -8   4  12          1.18         26.21        77.10 o                         
  -7   4  12          2.57        -67.00        86.85 o                         
  -6   4  12        320.56        320.25        79.14 o                         
  -5   4  12         18.51         18.77        76.69 o                         
  -4   4  12        282.16        221.68        72.15 o                         
  -3   4  12         48.50          7.66        77.13 o                         
  -2   4  12         11.61         -4.14        69.16 o                         
  -1   4  12         73.70         69.23        61.18 o                         
   0   4  12        590.23        573.44        69.03 o                         
   1   4  12        232.56        249.87        62.01 o                         
   2   4  12        594.86        660.28        92.02 o                         
   3   4  12         87.33         95.10        81.61 o                         
   4   4  12        582.88        461.79        82.97 o                         
   5   4  12       1987.12       2366.33       147.18 o                         
   6   4  12        628.70        548.15        84.35 o                         
   7   4  12          0.30          8.22       107.33 o                         
   8   4  12        567.58        348.50       126.71 o                         
   9   4  12        254.88        232.06       123.52 o                         
 -18   5  12         44.49         77.54       165.43 o                         
 -17   5  12         85.46         65.14       126.37 o                         
 -16   5  12         50.40         42.56       129.73 o                         
 -15   5  12          4.37        -87.64       120.53 o                         
 -14   5  12        671.10        668.77       103.99 o                         
 -13   5  12        708.95        834.40       113.06 o                         
 -12   5  12        130.75        207.23        99.06 o                         
 -11   5  12        191.46        186.28       115.87 o                         
 -10   5  12       2043.14       2758.15       394.74 o                         
  -9   5  12       1384.09       1402.23       130.94 o                         
  -8   5  12         18.74         26.87        87.96 o                         
  -7   5  12         88.24         88.60        88.21 o                         
  -6   5  12       1581.83       1659.92       188.65 o                         
  -5   5  12       1514.77       1789.78       104.81 o                         
  -4   5  12        526.09        509.77        72.84 o                         
  -3   5  12        808.44        801.58       124.59 o                         
  -2   5  12        161.08        167.97        58.36 o                         
  -1   5  12          0.32         54.76        76.96 o                         
   0   5  12         10.56         30.90        65.20 o                         
   1   5  12        165.90        185.22        81.41 o                         
   2   5  12        966.94       1011.02        97.39 o                         
   3   5  12        287.11        255.49        72.95 o                         
   4   5  12         26.00         39.63        81.46 o                         
   5   5  12        301.52        244.89        98.10 o                         
   6   5  12        249.55        241.06       108.97 o                         
   7   5  12          1.16        -53.93       108.52 o                         
   8   5  12          1.30         29.48       119.53 o                         
   9   5  12          1.90        -48.43       123.06 o                         
 -17   6  12          0.95        -37.70       136.36 o                         
 -16   6  12        240.22        186.82       144.61 o                         
 -15   6  12         12.75        -10.66       112.54 o                         
 -14   6  12         61.23         64.39       120.20 o                         
 -13   6  12          3.47        -16.47       115.00 o                         
 -12   6  12        160.64        110.40       114.77 o                         
 -11   6  12        191.54        162.77        93.43 o                         
 -10   6  12        270.59        274.09       122.77 o                         
  -9   6  12        368.11        316.83       112.11 o                         
  -8   6  12        137.10        115.58       102.81 o                         
  -7   6  12         12.89         -3.08        71.08 o                         
  -6   6  12        848.54        799.36        80.97 o                         
  -5   6  12         69.78         56.93        70.05 o                         
  -4   6  12        675.46        579.30        79.80 o                         
  -3   6  12        416.63        439.28        71.50 o                         
  -2   6  12        508.16        510.74        73.83 o                         
  -1   6  12        606.16        664.06        89.68 o                         
   0   6  12       1193.06       1140.50        93.61 o                         
   1   6  12        445.61        473.97        90.63 o                         
   2   6  12         11.17        -32.52        89.38 o                         
   3   6  12        426.54        410.76        90.95 o                         
   4   6  12        141.06        121.52        83.64 o                         
   5   6  12         34.65         52.12       108.83 o                         
   6   6  12        574.73        514.86       103.13 o                         
   7   6  12        216.08        185.59       102.76 o                         
   8   6  12        150.98        140.00       122.27 o                         
 -16   7  12         83.61        -50.69       159.21 o                         
 -15   7  12         15.50        -39.14       128.43 o                         
 -14   7  12          9.72          7.13       142.43 o                         
 -13   7  12          2.85       -105.47       124.78 o                         
 -12   7  12        136.64         -8.81       116.45 o                         
 -11   7  12        218.93        113.62       112.21 o                         
 -10   7  12        412.63        292.12       108.57 o                         
  -9   7  12       1861.09       1817.20       123.77 o                         
  -8   7  12         80.86         20.81        92.29 o                         
  -7   7  12        510.32        581.67       106.67 o                         
  -6   7  12       1254.89       1252.57       129.48 o                         
  -5   7  12        280.21        274.30        88.85 o                         
  -4   7  12         36.69         25.85        96.86 o                         
  -3   7  12        898.17        918.17        99.74 o                         
  -2   7  12       1863.34       1890.28       116.82 o                         
  -1   7  12        171.91        148.89        88.65 o                         
   0   7  12          6.08        -18.45        96.57 o                         
   1   7  12        527.59        533.94        79.93 o                         
   2   7  12         17.11       -100.95       109.74 o                         
   3   7  12          0.08         -9.21        89.78 o                         
   4   7  12          0.08       -101.40       101.40 o                         
   5   7  12         33.90         85.12       107.99 o                         
   6   7  12        300.83        225.78       102.01 o                         
   7   7  12        446.86        477.96       124.43 o                         
 -16   8  12        293.37       -133.53       160.97 o                         
 -15   8  12         58.14         41.62       223.28 o                         
 -14   8  12          0.03         -6.50       130.86 o                         
 -13   8  12         81.13         93.03       138.31 o                         
 -12   8  12         29.27        -41.45       137.22 o                         
 -11   8  12        175.87        194.44       117.43 o                         
 -10   8  12          0.17        -29.71       108.08 o                         
  -9   8  12        129.24         92.54        96.85 o                         
  -8   8  12        170.93        140.49        91.58 o                         
  -7   8  12         30.46         50.45        96.13 o                         
  -6   8  12          6.08         21.31        88.94 o                         
  -5   8  12          7.65        -22.71        89.03 o                         
  -4   8  12          6.13         31.60        96.60 o                         
  -3   8  12        366.79        344.20        98.52 o                         
  -2   8  12        227.81        141.49        98.20 o                         
  -1   8  12        115.80        111.82        97.75 o                         
   0   8  12        335.15        288.10        99.13 o                         
   1   8  12         42.71         88.61       109.14 o                         
   2   8  12         85.98         73.96       122.35 o                         
   3   8  12        101.88         52.31       108.94 o                         
   4   8  12         27.57         20.33       119.27 o                         
   5   8  12          0.65        -25.06       100.86 o                         
   6   8  12        405.57        306.97       144.78 o                         
   7   8  12         30.95        -36.92       320.92 o                         
 -14   9  12          0.73       -158.96       162.25 o                         
 -13   9  12          3.33        174.00       131.64 o                         
 -12   9  12        188.97        206.53       156.58 o                         
 -11   9  12        143.86          4.58       137.54 o                         
 -10   9  12         58.98         47.17       159.94 o                         
  -9   9  12        130.80         80.59       145.11 o                         
  -8   9  12          4.32        -25.00       114.50 o                         
  -7   9  12        196.08        250.16       115.05 o                         
  -6   9  12         41.72         -7.20       114.92 o                         
  -5   9  12        149.86        157.79       116.60 o                         
  -4   9  12        262.62        245.14       100.39 o                         
  -3   9  12          4.88          7.76        89.31 o                         
  -2   9  12         34.34         78.93        97.76 o                         
  -1   9  12        222.92        187.44       110.92 o                         
   0   9  12          2.39         74.97       118.92 o                         
   1   9  12        639.74        407.27       136.88 o                         
   2   9  12        369.16        303.38       135.36 o                         
   3   9  12          2.05         24.65       124.47 o                         
   4   9  12          5.20         49.62       119.88 o                         
   5   9  12        365.34        355.82       133.48 o                         
 -13  10  12        317.54        193.16       307.38 o                         
 -12  10  12        166.91        124.90       186.14 o                         
 -11  10  12        238.85        402.88       268.24 o                         
 -10  10  12          6.29        -52.72       139.61 o                         
  -9  10  12          4.33         23.10       150.68 o                         
  -8  10  12        170.94        189.41       130.72 o                         
  -7  10  12        402.85        319.00       140.30 o                         
  -6  10  12        144.57         80.18       120.36 o                         
  -5  10  12        122.87         -8.52       135.37 o                         
  -4  10  12         16.18        -37.00       135.15 o                         
  -3  10  12         50.66         -4.20       121.26 o                         
  -2  10  12        190.51        234.21       134.79 o                         
  -1  10  12         58.81          8.45       135.21 o                         
   0  10  12          0.07         53.16       120.31 o                         
   1  10  12          0.20         -7.12       135.56 o                         
   2  10  12         10.95        -52.65       136.01 o                         
   3  10  12        184.30        225.87       136.09 o                         
   4  10  12         54.25         59.48       133.05 o                         
 -11  11  12         46.91        101.70       327.30 o                         
 -10  11  12          0.56       -142.91       233.21 o                         
  -9  11  12         20.92         78.68       123.68 o                         
  -8  11  12         75.49         12.06       152.94 o                         
  -7  11  12          0.14         70.28       148.34 o                         
  -6  11  12        136.49        134.99       142.82 o                         
  -5  11  12        205.51        275.19       143.92 o                         
  -4  11  12         18.50         37.92       137.68 o                         
  -3  11  12         46.98         83.62       135.90 o                         
  -2  11  12         96.52        108.05       143.29 o                         
  -1  11  12         67.28        111.58       124.82 o                         
   0  11  12          1.33         -7.33       130.98 o                         
   1  11  12         53.40         43.99       164.39 o                         
   2  11  12          1.93         50.34       165.52 o                         
  -8  12  12        132.55         31.88       330.22 o                         
  -7  12  12         29.86        -23.54       188.94 o                         
  -6  12  12         35.14        122.72       154.07 o                         
  -5  12  12         12.48         43.61       174.79 o                         
  -4  12  12         42.65         73.53       168.58 o                         
  -3  12  12          8.74         56.64       143.14 o                         
  -2  12  12        126.34         37.98       169.15 o                         
 -19   0  13         63.15         70.61       232.28 o                         
 -17   0  13        101.36        183.23       189.18 o                         
 -15   0  13        133.75        124.11       159.84 o                         
 -13   0  13       3302.63       3529.43       170.44 o                         
 -11   0  13       1167.14       1305.60       111.01 o                         
  -9   0  13       1826.12       1878.41       115.00 o                         
  -7   0  13        116.19         98.95        86.62 o                         
  -5   0  13         11.67         -9.12        99.38 o                         
  -3   0  13        129.96        -10.66       123.15 o                         
  -1   0  13          1.60        -46.39       121.52 o                         
   1   0  13         35.68         63.21        98.65 o                         
   3   0  13        384.44        249.90       108.71 o                         
   5   0  13         85.51         28.62        95.53 o                         
   7   0  13        483.61        436.81       132.54 o                         
   9   0  13         13.23        -37.45       231.43 o                         
 -19   1  13        364.04        346.65       124.65 o                         
 -18   1  13        280.89         23.80       137.00 o                         
 -17   1  13         13.25        -55.61       108.55 o                         
 -16   1  13          7.81         30.22       126.26 o                         
 -15   1  13        591.95        617.14       112.05 o                         
 -14   1  13         69.60        140.81        88.02 o                         
 -13   1  13        601.93        563.70        99.24 o                         
 -12   1  13         28.88         17.69        88.73 o                         
 -11   1  13          0.53        -18.83        77.54 o                         
 -10   1  13         32.62         44.41        78.08 o                         
  -9   1  13        158.19        171.95        78.61 o                         
  -8   1  13          0.34          5.88        85.99 o                         
  -7   1  13         22.77         30.32        64.35 o                         
  -6   1  13       1484.83       1505.90       193.30 o                         
  -5   1  13       1806.09       2015.07        88.33 o                         
  -4   1  13        161.94        159.59        71.49 o                         
  -3   1  13        144.54         79.06        71.40 o                         
  -2   1  13        364.65        375.82        72.72 o                         
  -1   1  13         19.45         26.42        60.35 o                         
   0   1  13         80.18         41.48        70.17 o                         
   1   1  13        133.79         78.39        61.30 o                         
   2   1  13         74.34        101.62        67.28 o                         
   3   1  13         66.52         83.21        70.22 o                         
   4   1  13         44.66         43.98        74.72 o                         
   5   1  13         11.72          3.60        70.69 o                         
   6   1  13         25.90         82.30        75.87 o                         
   7   1  13        443.52        265.72        94.10 o                         
   8   1  13          6.62         33.51        93.22 o                         
   9   1  13          0.00          2.67       145.03 o                         
 -19   2  13        174.63         57.59       135.99 o                         
 -18   2  13        271.86        -11.49       121.56 o                         
 -17   2  13        450.69        351.50       134.61 o                         
 -16   2  13        113.65        109.62       132.34 o                         
 -15   2  13         29.06         43.70       107.95 o                         
 -14   2  13         65.47         65.50        89.15 o                         
 -13   2  13         62.79        120.21       107.95 o                         
 -12   2  13        264.60        144.70        97.39 o                         
 -11   2  13       1106.29       1105.82       111.46 o                         
 -10   2  13       1101.60       1103.06        84.18 o                         
  -9   2  13          4.55         20.46        77.39 o                         
  -8   2  13         10.96         70.35        75.95 o                         
  -7   2  13        925.12        915.05        82.60 o                         
  -6   2  13        664.43        727.21        73.55 o                         
  -5   2  13        138.20         91.57        77.67 o                         
  -4   2  13         52.76        132.18        77.64 o                         
  -3   2  13        167.04        193.65        72.42 o                         
  -2   2  13        616.69        715.70        61.55 o                         
  -1   2  13          1.02        -45.39        70.33 o                         
   0   2  13        279.70        252.72        78.21 o                         
   1   2  13          5.58          5.36        56.40 o                         
   2   2  13         25.58        112.34        80.19 o                         
   3   2  13         30.76        -27.14        70.90 o                         
   4   2  13          3.38         11.64        74.81 o                         
   5   2  13         85.70         34.57        75.27 o                         
   6   2  13         15.53         34.34        96.82 o                         
   7   2  13        175.45        222.13        93.26 o                         
   8   2  13          6.21          1.22       108.26 o                         
   9   2  13          1.18         81.11       132.71 o                         
 -19   3  13          9.18          4.43       184.08 o                         
 -18   3  13        447.60        145.41       134.25 o                         
 -17   3  13        118.27         32.45       117.75 o                         
 -16   3  13        431.36        388.35       117.38 o                         
 -15   3  13         38.81         21.70       108.61 o                         
 -14   3  13        305.18        193.29       108.79 o                         
 -13   3  13         23.57         57.54        96.92 o                         
 -12   3  13        513.14        497.13        91.08 o                         
 -11   3  13         72.71         38.99       109.98 o                         
 -10   3  13         20.30         26.04        77.51 o                         
  -9   3  13         40.17         57.79        77.23 o                         
  -8   3  13        710.81        750.72        79.63 o                         
  -7   3  13         58.54         42.72        87.09 o                         
  -6   3  13        383.43        396.12        88.25 o                         
  -5   3  13       1337.10       1317.73        83.87 o                         
  -4   3  13        125.65        102.50        87.05 o                         
  -3   3  13        462.46        541.34        72.44 o                         
  -2   3  13        357.67        421.22        59.39 o                         
  -1   3  13          1.41          0.86        69.93 o                         
   0   3  13        195.96        188.23        66.12 o                         
   1   3  13        392.52        466.88        89.26 o                         
   2   3  13         17.29        -72.16        77.01 o                         
   3   3  13        379.83        337.15        72.84 o                         
   4   3  13          5.83          6.83        75.06 o                         
   5   3  13        576.68        658.18        77.93 o                         
   6   3  13          7.82        -87.78        87.78 o                         
   7   3  13        126.48         70.65       108.73 o                         
   8   3  13         59.21         23.61        94.54 o                         
   9   3  13          1.20         64.44       145.72 o                         
 -18   4  13         61.42        -29.73       132.32 o                         
 -17   4  13         43.08        -32.58       117.01 o                         
 -16   4  13         14.77        108.60       116.79 o                         
 -15   4  13         57.34         52.35       132.09 o                         
 -14   4  13          1.06        -43.57       109.30 o                         
 -13   4  13         53.01         95.28        96.20 o                         
 -12   4  13          0.14        -49.63        98.52 o                         
 -11   4  13         82.85        193.31       101.05 o                         
 -10   4  13          0.03        -23.02       109.42 o                         
  -9   4  13        216.64        193.52        77.90 o                         
  -8   4  13         94.90        128.47        77.65 o                         
  -7   4  13         68.37         22.27        87.70 o                         
  -6   4  13       1889.59       1875.21        80.90 o                         
  -5   4  13        328.29        318.41        62.07 o                         
  -4   4  13        397.71        353.68        78.44 o                         
  -3   4  13         64.68         67.55        65.60 o                         
  -2   4  13         55.07         21.50        76.93 o                         
  -1   4  13         19.97         16.35        76.71 o                         
   0   4  13        213.93        137.24        82.47 o                         
   1   4  13        157.50        117.74        88.54 o                         
   2   4  13         48.38         -3.29        81.46 o                         
   3   4  13        333.59        289.01        82.59 o                         
   4   4  13        226.10        163.61        90.06 o                         
   5   4  13        103.91         73.89        77.38 o                         
   6   4  13         86.40         89.50        99.85 o                         
   7   4  13        150.21        163.07       118.98 o                         
   8   4  13          6.63       -103.11       143.06 o                         
 -18   5  13         18.66         33.01       141.09 o                         
 -17   5  13        163.09         10.92       122.92 o                         
 -16   5  13        141.15        156.53       131.75 o                         
 -15   5  13        147.49        100.99       125.54 o                         
 -14   5  13        179.97         77.20       105.65 o                         
 -13   5  13        420.81        282.54       100.04 o                         
 -12   5  13        809.32        757.05       105.44 o                         
 -11   5  13         51.94         43.20       101.91 o                         
 -10   5  13         49.26        -10.51        98.72 o                         
  -9   5  13        514.59        433.25       111.70 o                         
  -8   5  13       3616.81       4235.26       199.91 o                         
  -7   5  13         12.20         48.76        76.83 o                         
  -6   5  13         32.69         25.92        77.60 o                         
  -5   5  13         72.31         62.07        76.72 o                         
  -4   5  13        525.71        450.92        72.47 o                         
  -3   5  13        722.28        759.84        87.74 o                         
  -2   5  13        253.53        206.81        78.61 o                         
  -1   5  13       1161.88       1117.87        80.73 o                         
   0   5  13         67.36         49.65        81.62 o                         
   1   5  13         89.91         46.04        82.89 o                         
   2   5  13        340.74        368.62        83.59 o                         
   3   5  13         84.95        107.41        82.02 o                         
   4   5  13        121.88        173.21        81.72 o                         
   5   5  13        166.35        199.26       100.84 o                         
   6   5  13         55.00         42.25        93.54 o                         
   7   5  13        116.88         85.98       120.36 o                         
   8   5  13        209.91         89.79       123.93 o                         
 -17   6  13          3.82         19.66       152.65 o                         
 -16   6  13         67.97        -28.26       136.28 o                         
 -15   6  13         44.89        -42.27       122.85 o                         
 -14   6  13        117.20        143.35       123.06 o                         
 -13   6  13          1.37         68.56       111.14 o                         
 -12   6  13          1.30         49.55        98.45 o                         
 -11   6  13       1025.67        791.43       132.06 o                         
 -10   6  13          4.29         54.00        99.22 o                         
  -9   6  13       1284.99       1429.31       104.38 o                         
  -8   6  13         71.33        109.38        92.65 o                         
  -7   6  13         52.95         65.57        96.69 o                         
  -6   6  13          2.21        -23.60        88.24 o                         
  -5   6  13        143.52        126.34        96.63 o                         
  -4   6  13        316.53        326.25        97.62 o                         
  -3   6  13         12.09        -28.24        95.97 o                         
  -2   6  13        281.17        282.31        82.31 o                         
  -1   6  13         60.29        113.36        81.69 o                         
   0   6  13        155.07        181.43        97.25 o                         
   1   6  13        301.70        355.70        89.53 o                         
   2   6  13         31.83          8.00        98.07 o                         
   3   6  13         31.07         52.90        72.72 o                         
   4   6  13         16.04        -23.69       107.60 o                         
   5   6  13          3.90        115.22       118.48 o                         
   6   6  13        665.58        529.49       122.26 o                         
   7   6  13        689.20        272.61       128.03 o                         
 -16   7  13         64.50         44.92       151.11 o                         
 -15   7  13         93.40         35.34       125.93 o                         
 -14   7  13          1.34        121.07       148.25 o                         
 -13   7  13         30.14         -6.19       138.93 o                         
 -12   7  13        215.88        251.39       100.52 o                         
 -11   7  13         49.53          4.47        98.98 o                         
 -10   7  13        106.35        214.89       102.93 o                         
  -9   7  13          6.82          6.69        98.16 o                         
  -8   7  13        193.19        116.64       105.90 o                         
  -7   7  13       1427.39       1780.44       275.20 o                         
  -6   7  13         74.07        115.87        88.28 o                         
  -5   7  13        468.51        462.54        89.58 o                         
  -4   7  13         49.87        100.81        81.85 o                         
  -3   7  13        188.52        196.13        89.06 o                         
  -2   7  13        471.88        386.02        98.01 o                         
  -1   7  13        962.09        977.11       101.04 o                         
   0   7  13         68.88         26.74        82.14 o                         
   1   7  13         73.12         98.13        82.21 o                         
   2   7  13        156.17        154.61        99.08 o                         
   3   7  13        461.56        397.58       120.69 o                         
   4   7  13         82.84         92.81       101.45 o                         
   5   7  13         17.28         39.92       108.70 o                         
   6   7  13          7.31        188.38       130.19 o                         
 -15   8  13         15.34         34.92       153.61 o                         
 -14   8  13         96.08        160.53       137.41 o                         
 -13   8  13         56.34         36.03       139.15 o                         
 -12   8  13         14.63         39.46       120.03 o                         
 -11   8  13        357.38        304.42       127.47 o                         
 -10   8  13        258.43        206.52       102.94 o                         
  -9   8  13        570.42        500.69       103.89 o                         
  -8   8  13         45.88         53.71       100.35 o                         
  -7   8  13        722.09        634.86        94.86 o                         
  -6   8  13        324.38        370.33        90.38 o                         
  -5   8  13       1899.76       1941.17       112.22 o                         
  -4   8  13        703.00        750.06       100.08 o                         
  -3   8  13         36.21         59.46        96.96 o                         
  -2   8  13         13.59         -2.98        97.40 o                         
  -1   8  13        536.62        410.10        79.92 o                         
   0   8  13        315.24        227.05        99.35 o                         
   1   8  13          0.51         13.05       133.42 o                         
   2   8  13        505.75        517.45       123.17 o                         
   3   8  13         12.77        119.68       110.08 o                         
   4   8  13         54.75         13.82       121.26 o                         
   5   8  13         42.82         88.78       131.73 o                         
 -14   9  13         29.43        -56.69       189.79 o                         
 -13   9  13        802.19        505.12       171.81 o                         
 -12   9  13         24.05        -35.42       129.49 o                         
 -11   9  13         47.68         21.12       133.01 o                         
 -10   9  13         34.54        -57.98       115.47 o                         
  -9   9  13        158.34         74.99       112.25 o                         
  -8   9  13       1345.33       1358.01       114.53 o                         
  -7   9  13         93.18         99.95       108.70 o                         
  -6   9  13          4.59         28.31        94.30 o                         
  -5   9  13        277.97        173.65        99.83 o                         
  -4   9  13        215.41        183.49       117.20 o                         
  -3   9  13         80.70         22.06       126.98 o                         
  -2   9  13        152.47        144.97       134.53 o                         
  -1   9  13          9.55         67.09       133.87 o                         
   0   9  13        339.73        235.72       135.90 o                         
   1   9  13          0.05        -23.61       135.20 o                         
   2   9  13         80.45         73.94       120.96 o                         
   3   9  13        568.49        402.81       106.12 o                         
   4   9  13        500.06        299.94       137.73 o                         
 -12  10  13          0.51        -96.78       232.15 o                         
 -11  10  13        229.22        295.95       184.16 o                         
 -10  10  13         30.21         31.59       157.23 o                         
  -9  10  13          1.69        -76.37       117.78 o                         
  -8  10  13         17.24        -84.48       125.62 o                         
  -7  10  13         33.18        102.59       124.33 o                         
  -6  10  13        186.93        134.72       121.10 o                         
  -5  10  13        117.97         47.24       135.86 o                         
  -4  10  13          0.31        -43.62       121.19 o                         
  -3  10  13        154.24        177.54       135.55 o                         
  -2  10  13        503.38        263.03       137.87 o                         
  -1  10  13        242.81        278.89       135.65 o                         
   0  10  13          0.33         14.14       122.33 o                         
   1  10  13        301.06        346.25       144.89 o                         
   2  10  13          8.47         26.66       146.37 o                         
   3  10  13         31.58         40.75       189.94 o                         
 -10  11  13          7.65         63.18       171.49 o                         
  -9  11  13        145.27         57.87       186.15 o                         
  -8  11  13        246.57        351.98       179.49 o                         
  -7  11  13         52.58        -12.74       166.46 o                         
  -6  11  13          6.35         40.02       149.89 o                         
  -5  11  13         15.42         -0.76       137.33 o                         
  -4  11  13          3.50        -88.76       138.55 o                         
  -3  11  13          6.18         73.42       148.95 o                         
  -2  11  13        337.17        423.68       166.86 o                         
  -1  11  13         32.66         57.60       165.74 o                         
   0  11  13          0.94        -12.50       148.63 o                         
 -18   0  14        475.89        356.61       196.24 o                         
 -16   0  14        888.33        986.66       193.81 o                         
 -14   0  14       2305.10       3196.52       659.73 o                         
 -12   0  14       1481.76       1668.48       139.13 o                         
 -10   0  14         18.54          1.61        98.38 o                         
  -8   0  14       1321.05       1284.41       155.73 o                         
  -6   0  14       2308.71       2187.90       119.66 o                         
  -4   0  14        193.32        219.36       100.94 o                         
  -2   0  14        111.67         86.35       123.65 o                         
   0   0  14        390.37        397.35        80.07 o                         
   2   0  14       2970.85       2862.54       352.63 o                         
   4   0  14         51.27        -32.98       123.13 o                         
   6   0  14         46.88         93.72       150.64 o                         
   8   0  14        207.34        -14.31       145.08 o                         
 -19   1  14        105.04          2.69       148.62 o                         
 -18   1  14         11.73       -120.80       136.64 o                         
 -17   1  14        183.49        107.97       110.10 o                         
 -16   1  14        296.74        146.90       120.18 o                         
 -15   1  14        895.01       1014.27       187.22 o                         
 -14   1  14        668.38        685.31        85.52 o                         
 -13   1  14         21.45         28.62        97.51 o                         
 -12   1  14          9.30         57.81        89.14 o                         
 -11   1  14        998.78       1157.70       146.21 o                         
 -10   1  14         12.89         23.71        86.37 o                         
  -9   1  14         25.66         49.67        70.16 o                         
  -8   1  14        430.30        527.13        80.41 o                         
  -7   1  14         77.54         64.98        65.15 o                         
  -6   1  14        589.23        564.74        76.67 o                         
  -5   1  14       2908.83       2913.51       152.08 o                         
  -4   1  14       1234.35       1258.40        92.70 o                         
  -3   1  14         36.43         45.42        78.02 o                         
  -2   1  14       1755.18       1828.45       116.99 o                         
  -1   1  14        119.05         68.94        77.61 o                         
   0   1  14        127.73         96.62        64.26 o                         
   1   1  14        233.89        189.97        65.27 o                         
   2   1  14         71.91         79.23        80.23 o                         
   3   1  14        715.28        792.62        77.49 o                         
   4   1  14        265.03        234.69        75.60 o                         
   5   1  14          1.78        -96.71        96.71 o                         
   6   1  14        331.96        253.58        93.36 o                         
   7   1  14         12.34         24.08        87.88 o                         
   8   1  14         17.28         96.68       119.08 o                         
 -19   2  14          2.58         38.55       188.79 o                         
 -18   2  14         45.84         91.28       142.20 o                         
 -17   2  14        151.99        163.72       133.89 o                         
 -16   2  14        137.42        160.95       107.86 o                         
 -15   2  14          2.77         16.42        88.95 o                         
 -14   2  14        575.51        692.93       101.32 o                         
 -13   2  14        153.85         22.48        97.48 o                         
 -12   2  14         85.03         92.24       109.94 o                         
 -11   2  14       1001.17       1101.93       100.99 o                         
 -10   2  14         97.48         31.72        74.48 o                         
  -9   2  14         71.14         86.63        70.65 o                         
  -8   2  14        559.60        583.84        74.08 o                         
  -7   2  14       1640.92       1850.35        80.56 o                         
  -6   2  14          7.57         29.96        70.67 o                         
  -5   2  14         84.80        165.75        86.35 o                         
  -4   2  14        237.09        274.26        86.91 o                         
  -3   2  14          6.34         20.52        65.40 o                         
  -2   2  14         13.68          6.86        65.47 o                         
  -1   2  14        177.83        118.34        65.99 o                         
   0   2  14          5.25         51.59        87.45 o                         
   1   2  14       2174.77       2138.39       220.88 o                         
   2   2  14        218.36        220.06        81.41 o
[truncated: 100,767 more chars]
