# Supplementary material for: Crystal structures of N 2,N 3,N 5,N 6-tetra­kis­(pyridin-2-ylmeth­yl)pyrazine-2,3,5,6-tetra­carboxamide and N 2,N 3,N 5,N 6-tetra­kis­(pyridin-4-ylmeth­yl)pyrazine-2,3,5,6-tetra­carboxamide
Source: Acta Crystallogr E Crystallogr Commun. 2017 Jan 31;73(Pt 2):300–5. doi: 10.1107/S205698901700127X (PMC5290586; doi:10.1107/S205698901700127X)
Supplement: Supplementary file 3 [file e-73-00300-IIsup3.hkl]

data_II                                                                         
_shelx_title '  DC4P  IPDS -120DEGC'                                            
_shelx_refln_list_code          4                                               
_shelx_F_calc_maximum      126.18                                               
_exptl_crystal_F_000       644.00                                               
_reflns_d_resolution_high  0.8144                                               
                                                                                
loop_                                                                           
 _space_group_symop_operation_xyz                                               
 'x, y, z'                                                                      
 '-x+1/2, y+1/2, -z+1/2'                                                        
 '-x, -y, -z'                                                                   
 'x-1/2, -y-1/2, z-1/2'                                                         
                                                                                
_cell_length_a     9.8592                                                       
_cell_length_b    10.6511                                                       
_cell_length_c    14.8089                                                       
_cell_angle_alpha  90.000                                                       
_cell_angle_beta  102.306                                                       
_cell_angle_gamma  90.000                                                       
                                                                                
_shelx_F_squared_multiplier     1.000                                           
                                                                                
loop_                                                                           
 _refln_index_h                                                                 
 _refln_index_k                                                                 
 _refln_index_l                                                                 
 _refln_F_squared_calc                                                          
 _refln_F_squared_meas                                                          
 _refln_F_squared_sigma                                                         
 _refln_observed_status                                                         
   2   0   0       4396.71       3785.96        45.77 o                         
   4   0   0          8.28          8.12        11.09 o                         
   6   0   0        922.90       1025.57        79.16 o                         
   8   0   0          2.51          5.72        10.97 o                         
  10   0   0         75.39         87.25        13.93 o                         
   1   1   0        695.55        528.52        13.84 o                         
   2   1   0        763.21        734.11        46.38 o                         
   3   1   0         17.06         21.04         7.15 o                         
   4   1   0       1089.91       1023.69        18.17 o                         
   5   1   0       1444.84       1468.67        89.31 o                         
   6   1   0         23.91         26.48         7.31 o                         
   7   1   0          7.50         11.99         7.02 o                         
   8   1   0        333.94        325.14        10.59 o                         
   9   1   0          3.15          3.39         9.77 o                         
  10   1   0         31.83         34.13        11.89 o                         
  11   1   0         11.53         12.68        14.06 o                         
   1   2   0        812.61        790.35        58.94 o                         
   2   2   0       4618.63       5094.75       189.23 o                         
   3   2   0       1248.51       1254.16        35.20 o                         
   4   2   0       3626.80       3507.79        70.68 o                         
   5   2   0        183.42        168.95         7.65 o                         
   6   2   0          9.25          9.65         7.04 o                         
   7   2   0          9.55         10.55         6.99 o                         
   8   2   0        226.14        248.69        10.98 o                         
   9   2   0         35.04         46.91         8.72 o                         
  10   2   0         13.33          5.44        11.60 o                         
  11   2   0        117.24        110.49        11.96 o                         
   1   3   0        462.62        444.15        32.66 o                         
   2   3   0        948.43       1125.74        27.86 o                         
   3   3   0        236.65        220.07        10.78 o                         
   4   3   0       3196.93       3459.37       140.17 o                         
   5   3   0          6.02          0.96         6.03 o                         
   6   3   0        187.06        192.22         8.20 o                         
   7   3   0          0.20         -4.17         6.88 o                         
   8   3   0         86.34         86.69        10.28 o                         
   9   3   0         88.97         93.98         8.95 o                         
  10   3   0         10.85         19.62        11.48 o                         
  11   3   0         46.31         50.84        14.04 o                         
   0   4   0        919.06        918.01       132.72 o                         
   1   4   0       1520.48       1480.41        67.30 o                         
   2   4   0         41.19         42.81         7.32 o                         
   3   4   0       4960.98       5305.60       302.52 o                         
   4   4   0         14.24         11.67         7.07 o                         
   5   4   0          1.26          0.51         8.57 o                         
   6   4   0          9.88         18.33         7.27 o                         
   7   4   0          0.00          1.67         5.72 o                         
   8   4   0         21.62         20.14         7.64 o                         
   9   4   0         33.66         32.29         9.26 o                         
  10   4   0         64.73         44.85         9.29 o                         
  11   4   0          2.84         -4.36        12.30 o                         
   1   5   0        467.98        507.21        26.23 o                         
   2   5   0       1023.58       1005.54        14.70 o                         
   3   5   0        235.12        221.79         7.86 o                         
   4   5   0         91.50         99.40         8.17 o                         
   5   5   0        144.33        142.59        12.92 o                         
   6   5   0         22.48         23.84         6.19 o                         
   7   5   0         32.69         40.35        10.23 o                         
   8   5   0         14.72         16.97         7.48 o                         
   9   5   0         35.77         28.36        10.07 o                         
  10   5   0         10.63          5.82        11.71 o                         
   0   6   0         95.64        102.22        11.38 o                         
   1   6   0        310.63        288.06         9.53 o                         
   2   6   0        567.45        577.56        16.41 o                         
   3   6   0         12.74         11.37         7.14 o                         
   4   6   0          6.41          7.91         6.59 o                         
   5   6   0        629.10        623.68        13.18 o                         
   6   6   0        292.47        310.38        15.54 o                         
   7   6   0        232.19        278.54        19.42 o                         
   8   6   0         21.85         14.29         9.03 o                         
   9   6   0          0.35         -0.43        11.51 o                         
  10   6   0          0.59          1.37        13.96 o                         
   1   7   0         75.07         57.72         7.96 o                         
   2   7   0          6.59          7.47         7.30 o                         
   3   7   0         34.23         54.73        10.04 o                         
   4   7   0         15.67         21.33         7.65 o                         
   5   7   0        363.58        384.51        10.68 o                         
   6   7   0         16.68         20.45         8.10 o                         
   7   7   0         76.70         97.73        10.50 o                         
   8   7   0        209.73        198.32        24.29 o                         
   9   7   0         75.87         89.27        12.79 o                         
   0   8   0        251.50        249.47        14.26 o                         
   1   8   0        134.92        128.73         8.31 o                         
   2   8   0         81.10         75.69         7.64 o                         
   3   8   0         22.10         51.11        14.44 o                         
   4   8   0        365.61        380.15        11.80 o                         
   5   8   0        132.95        146.12        10.85 o                         
   6   8   0         99.06        113.86         9.77 o                         
   7   8   0         64.43         67.10        12.44 o                         
   8   8   0          0.15         -2.89        13.68 o                         
   9   8   0         20.21         12.52        12.68 o                         
   1   9   0         63.51         78.01        11.29 o                         
   2   9   0        253.15        270.05        11.93 o                         
   3   9   0         39.12        106.69        25.88 o                         
   4   9   0        179.07        198.64        11.45 o                         
   5   9   0          1.86         -7.03         9.25 o                         
   6   9   0         65.50         70.08        13.18 o                         
   7   9   0          0.01          2.70        11.14 o                         
   8   9   0         26.03         12.38        16.67 o                         
   0  10   0          7.80         15.90        14.63 o                         
   1  10   0        509.56        592.77        27.42 o                         
   2  10   0          5.70          8.43        10.35 o                         
   3  10   0          1.95         -1.31         8.97 o                         
   4  10   0         14.21          5.97         9.24 o                         
   5  10   0         27.27         41.70        12.68 o                         
   6  10   0          0.13          1.69        14.16 o                         
   7  10   0          2.88         -8.56        15.23 o                         
   1  11   0        145.42        247.34        24.09 o                         
   2  11   0        135.00        147.51        11.88 o                         
   3  11   0          5.26          3.77        12.60 o                         
   4  11   0         89.58         98.35        12.07 o                         
   5  11   0          6.20          6.16        12.50 o                         
   6  11   0          1.50        -13.44        19.60 o                         
   0  12   0        442.57        483.99        76.37 o                         
   1  12   0          7.73         16.69        12.67 o                         
   2  12   0          1.36          5.06        14.91 o                         
   3  12   0         23.35         23.59        15.42 o                         
   4  12   0         36.76         46.70        13.07 o                         
   1  13   0         78.57         67.59        34.02 o                         
 -11   0   1         74.26         78.60        20.21 o                         
  -9   0   1        492.74        526.72        26.48 o                         
  -7   0   1        104.61        114.79        10.20 o                         
  -5   0   1        482.68        472.97        18.34 o                         
  -3   0   1        595.49        542.20        14.86 o                         
  -1   0   1         11.02         12.68         7.22 o                         
   1   0   1       1588.98       1009.63        25.78 o                         
   3   0   1         15.81          1.20         7.61 o                         
   5   0   1        734.91        656.96        32.02 o                         
   7   0   1        209.58        244.76        12.77 o                         
   9   0   1         41.64         28.08        11.60 o                         
  11   0   1         17.05         17.33        19.89 o                         
 -11   1   1          4.00          1.44        11.42 o                         
 -10   1   1        141.47        171.59        18.06 o                         
  -9   1   1        139.60        154.81        10.47 o                         
  -8   1   1         74.48         85.71         7.65 o                         
  -7   1   1        143.42        135.49         8.03 o                         
  -6   1   1          9.75          5.18         7.32 o                         
  -5   1   1          0.10         -4.08         5.79 o                         
  -4   1   1        550.95        560.83        31.52 o                         
  -3   1   1        315.83        275.28        15.57 o                         
  -2   1   1          0.02          2.60         8.42 o                         
  -1   1   1       1740.77       1366.68        69.54 o                         
   0   1   1         41.93         38.83         6.27 o                         
   1   1   1        350.77        294.25        12.10 o                         
   2   1   1       4475.69       4353.73       203.87 o                         
   3   1   1        160.11        148.34         9.19 o                         
   4   1   1          3.77          3.52         8.23 o                         
   5   1   1         39.15         34.57         7.29 o                         
   6   1   1       1542.82       1553.90        26.48 o                         
   7   1   1         27.33         24.40         6.65 o                         
   8   1   1         39.90         48.15         8.22 o                         
   9   1   1          4.26          4.55         9.62 o                         
  10   1   1         10.00          9.36        10.32 o                         
  11   1   1          8.91          9.61        12.57 o                         
 -11   2   1          2.03          5.88        12.71 o                         
 -10   2   1          8.77          7.00        11.57 o                         
  -9   2   1         28.07         37.62         8.83 o                         
  -8   2   1         50.39         55.54         8.12 o                         
  -7   2   1         30.61         33.75         6.59 o                         
  -6   2   1          6.75          2.88         8.00 o                         
  -5   2   1        242.98        270.71         8.60 o                         
  -4   2   1       1425.43       1430.19        43.81 o                         
  -3   2   1       2712.20       3000.40       153.26 o                         
  -2   2   1       1072.40        949.55        50.50 o                         
  -1   2   1        976.41        948.40        73.16 o                         
   0   2   1        603.20        476.56        13.92 o                         
   1   2   1       4342.49       4201.09       297.03 o                         
   2   2   1        140.49        144.64         8.33 o                         
   3   2   1         15.34         10.15         6.14 o                         
   4   2   1       2196.32       2024.79        93.03 o                         
   5   2   1        217.24        196.59         6.88 o                         
   6   2   1        112.13         96.18         7.47 o                         
   7   2   1        331.09        331.42        14.85 o                         
   8   2   1        353.81        368.16        10.60 o                         
   9   2   1         94.12         91.80         8.97 o                         
  10   2   1         37.08         28.99         8.75 o                         
  11   2   1         51.39         47.31        14.08 o                         
 -11   3   1        180.67        194.17        13.46 o                         
 -10   3   1         85.36         96.36        11.86 o                         
  -9   3   1        127.32        132.33        10.05 o                         
  -8   3   1        191.87        192.78        10.77 o                         
  -7   3   1        126.90        122.28         7.93 o                         
  -6   3   1         44.89         50.27         7.29 o                         
  -5   3   1        523.78        469.63        21.15 o                         
  -4   3   1        169.78        200.81         9.65 o                         
  -3   3   1        556.76        557.45        44.85 o                         
  -2   3   1         80.73         85.33         7.73 o                         
  -1   3   1        155.20        114.19         8.65 o                         
   0   3   1         16.86          9.88         6.79 o                         
   1   3   1        268.52        248.66        13.46 o                         
   2   3   1       7267.51       7197.92       391.37 o                         
   3   3   1       1341.59       1415.34        58.47 o                         
   4   3   1       2367.73       2263.86        87.78 o                         
   5   3   1         30.85         22.54         6.22 o                         
   6   3   1        275.53        259.11         7.73 o                         
   7   3   1         27.47         28.94         6.98 o                         
   8   3   1         58.36         59.09         8.78 o                         
   9   3   1         33.18         30.04         7.73 o                         
  10   3   1          7.44         -3.68         9.15 o                         
  11   3   1          1.12          5.56         9.74 o                         
 -11   4   1          1.85         -2.42        12.70 o                         
 -10   4   1         22.46         23.14        10.41 o                         
  -9   4   1        105.85         92.45         7.32 o                         
  -8   4   1         13.42         14.26         7.59 o                         
  -7   4   1         74.34         78.01         7.37 o                         
  -6   4   1         44.98         45.74         6.79 o                         
  -5   4   1          0.82         -3.12         7.95 o                         
  -4   4   1        245.03        251.60         9.91 o                         
  -3   4   1       3070.99       3220.82       217.68 o                         
  -2   4   1       1046.09       1070.55        60.44 o                         
  -1   4   1        633.69        597.86        50.61 o                         
   0   4   1          0.37          1.80         7.43 o                         
   1   4   1        593.28        636.02        31.72 o                         
   2   4   1        630.68        650.55        25.87 o                         
   3   4   1        947.86        948.20        26.52 o                         
   4   4   1          0.00          3.43         6.80 o                         
   5   4   1        337.31        351.06        18.89 o                         
   6   4   1          8.70         11.25         5.85 o                         
   7   4   1         15.39         17.35         5.73 o                         
   8   4   1          0.86         -2.20         7.50 o                         
   9   4   1         37.43         46.21         8.33 o                         
  10   4   1          3.89          4.46        10.36 o                         
  11   4   1          2.41         -7.30        13.08 o                         
 -11   5   1         68.43         69.19        16.41 o                         
 -10   5   1          3.78         -0.31        12.44 o                         
  -9   5   1         14.79         21.26        11.86 o                         
  -8   5   1         72.70         73.34         8.84 o                         
  -7   5   1         63.19         99.72        10.27 o                         
  -6   5   1          8.29         10.19         7.09 o                         
  -5   5   1        139.07        139.75         8.76 o                         
  -4   5   1         63.82         64.67         7.49 o                         
  -3   5   1         26.87         28.94         6.66 o                         
  -2   5   1          0.08         -4.36         8.53 o                         
  -1   5   1         10.20         18.86         8.31 o                         
   0   5   1        332.06        330.35        11.86 o                         
   1   5   1        323.05        285.48        12.04 o                         
   2   5   1         24.46         10.51         6.94 o                         
   3   5   1         28.53         31.06         5.91 o                         
   4   5   1          0.81         -3.83         7.99 o                         
   5   5   1        508.12        503.43        30.51 o                         
   6   5   1         37.96         34.11         6.89 o                         
   7   5   1          6.40          4.80         8.18 o                         
   8   5   1         10.53          0.04         7.97 o                         
   9   5   1          1.33          7.56         9.79 o                         
  10   5   1         65.46         62.62        10.88 o                         
 -10   6   1          2.54          7.94        14.63 o                         
  -9   6   1        196.37        219.24        15.86 o                         
  -8   6   1         53.80         80.77         9.32 o                         
  -7   6   1         71.30         90.97        10.12 o                         
  -6   6   1         27.07         26.07         7.35 o                         
  -5   6   1         21.54         32.32         7.84 o                         
  -4   6   1        172.43        155.65         9.38 o                         
  -3   6   1        367.88        337.85        13.55 o                         
  -2   6   1        361.20        335.79        12.69 o                         
  -1   6   1        420.20        389.89        10.37 o                         
   0   6   1        547.93        553.87        32.12 o                         
   1   6   1        376.52        360.14         9.78 o                         
   2   6   1          0.30         -4.19         7.58 o                         
   3   6   1         96.08         95.92         8.06 o                         
   4   6   1        148.38        128.81         7.97 o                         
   5   6   1          9.82         -3.32        10.46 o                         
   6   6   1        114.47        101.65        12.65 o                         
   7   6   1          1.80         -8.47         8.47 o                         
   8   6   1         11.58          1.07         9.57 o                         
   9   6   1          1.12          6.68         9.80 o                         
  10   6   1         33.67         15.62        12.27 o                         
 -10   7   1          3.20         11.29        14.92 o                         
  -9   7   1         17.91         18.59        14.97 o                         
  -8   7   1        129.70        137.82        19.36 o                         
  -7   7   1        126.08        104.48         9.65 o                         
  -6   7   1         78.36         90.91        10.02 o                         
  -5   7   1        101.11         93.33         9.65 o                         
  -4   7   1        124.21        170.57        15.13 o                         
  -3   7   1        618.73        607.40        12.21 o                         
  -2   7   1         22.43         21.61         7.42 o                         
  -1   7   1        214.89        237.09         9.92 o                         
   0   7   1          0.47         -2.24         6.68 o                         
   1   7   1        261.42        263.94         9.01 o                         
   2   7   1         79.98         75.30         7.82 o                         
   3   7   1        133.83        126.30         8.71 o                         
   4   7   1        160.14        150.91         8.54 o                         
   5   7   1         51.31         74.99        18.42 o                         
   6   7   1         28.17         35.43         8.69 o                         
   7   7   1        240.66        223.47        12.05 o                         
   8   7   1          1.21          0.38        11.69 o                         
   9   7   1         27.20         19.66        12.45 o                         
  -9   8   1         15.94         33.79        12.16 o                         
  -8   8   1          0.53          5.04        10.27 o                         
  -7   8   1        104.19        119.96        13.11 o                         
  -6   8   1          4.71         13.45        15.93 o                         
  -5   8   1        192.79        206.69        12.68 o                         
  -4   8   1         29.84         61.56        12.66 o                         
  -3   8   1        156.11        166.54         9.08 o                         
  -2   8   1        213.63        226.77        10.26 o                         
  -1   8   1         87.10         84.41         8.83 o                         
   0   8   1         98.61        103.38         7.52 o                         
   1   8   1        335.55        349.90         9.96 o                         
   2   8   1         55.28         63.53         8.60 o                         
   3   8   1        272.95        279.49         9.09 o                         
   4   8   1        247.96        231.28         9.93 o                         
   5   8   1         26.53         20.74         9.71 o                         
   6   8   1         22.62         27.80         9.49 o                         
   7   8   1         51.56         50.77        11.94 o                         
   8   8   1          3.51         -0.60        12.35 o                         
   9   8   1          8.57          9.29        12.13 o                         
  -8   9   1          8.17         19.40        14.38 o                         
  -7   9   1          2.58         -5.62        10.66 o                         
  -6   9   1         93.57         93.26        15.71 o                         
  -5   9   1         78.48         65.63        10.12 o                         
  -4   9   1        202.11        243.06        11.30 o                         
  -3   9   1        326.24        393.04        21.89 o                         
  -2   9   1          2.13         12.91         9.18 o                         
  -1   9   1         97.73        109.81        10.79 o                         
   0   9   1         50.08         62.42        10.54 o                         
   1   9   1        140.35        153.16        10.27 o                         
   2   9   1        465.29        517.91        13.36 o                         
   3   9   1        342.53        344.24        10.26 o                         
   4   9   1        116.59        103.55         9.48 o                         
   5   9   1         88.09         98.62        10.28 o                         
   6   9   1          1.06          4.18        11.23 o                         
   7   9   1          1.48          5.44        12.46 o                         
   8   9   1         13.15         10.35        11.24 o                         
  -7  10   1          1.18         14.00        18.49 o                         
  -6  10   1          2.03          7.77        17.33 o                         
  -5  10   1          0.05         -2.21        13.16 o                         
  -4  10   1          7.21          7.51        11.68 o                         
  -3  10   1         14.71         12.99         9.16 o                         
  -2  10   1          0.73          1.70         9.93 o                         
  -1  10   1         40.02         77.14        10.57 o                         
   0  10   1         57.08         76.41        10.42 o                         
   1  10   1        723.76        809.34        26.09 o                         
   2  10   1         84.65         92.08         8.66 o                         
   3  10   1        120.82        119.41         9.68 o                         
   4  10   1         19.06         27.92        10.32 o                         
   5  10   1         15.94         11.23         9.50 o                         
   6  10   1          0.00          7.75        12.98 o                         
   7  10   1         19.57          8.69        13.54 o                         
  -6  11   1         22.89          0.47        16.19 o                         
  -5  11   1          2.23          8.37        15.88 o                         
  -4  11   1         10.55         17.33        10.80 o                         
  -3  11   1        109.06        124.47        13.27 o                         
  -2  11   1          0.26          5.11        10.68 o                         
  -1  11   1        299.76        375.35        14.95 o                         
   0  11   1        207.11        245.92        13.08 o                         
   1  11   1         70.79        106.75        12.41 o                         
   2  11   1         85.00         80.77        10.80 o                         
   3  11   1          0.33         -4.32        10.82 o                         
   4  11   1          4.69          7.47        10.93 o                         
   5  11   1         38.64         36.03        12.37 o                         
   6  11   1          2.45          8.31        18.42 o                         
  -4  12   1         35.14         47.00        17.13 o                         
  -3  12   1         35.50         43.66        14.09 o                         
  -2  12   1          6.05         17.76        12.68 o                         
  -1  12   1        102.84        119.59        14.57 o                         
   0  12   1          1.70         98.49        28.69 o                         
   1  12   1         70.63         78.92        14.41 o                         
   2  12   1          9.76         10.25        11.57 o                         
   3  12   1         11.25         17.91        13.19 o                         
   4  12   1          0.09          6.80        13.50 o                         
  -1  13   1          4.91          2.97        23.36 o                         
   0  13   1        173.75        222.20        27.46 o                         
 -10   0   2        158.29        193.05        13.21 o                         
  -8   0   2         62.01         69.78        11.82 o                         
  -6   0   2        320.68        327.34        14.34 o                         
  -4   0   2        648.03        604.16        17.38 o                         
   0   0   2       1094.21       1085.42        23.41 o                         
   2   0   2        198.72        209.80        28.62 o                         
   4   0   2        915.07        757.29        14.58 o                         
   6   0   2        589.66        661.69        25.62 o                         
   8   0   2        255.29        269.70        13.15 o                         
  10   0   2         19.46         24.00        16.39 o                         
 -12   1   2          1.82         -5.09        23.47 o                         
 -11   1   2         29.22         25.77        12.63 o                         
 -10   1   2        433.60        523.47        13.34 o                         
  -9   1   2          0.15         -7.80         8.90 o                         
  -8   1   2        135.44        144.61         8.88 o                         
  -7   1   2         67.00         64.01         7.57 o                         
  -6   1   2          1.77          4.79         7.40 o                         
  -5   1   2         64.05         70.35         7.47 o                         
  -4   1   2         37.34         45.26         7.81 o                         
  -3   1   2        277.87        280.34        15.00 o                         
  -2   1   2       2657.37       2680.18       174.43 o                         
  -1   1   2        647.29        517.48        38.39 o                         
   0   1   2       1984.46       1624.04        55.77 o                         
   2   1   2       2963.26       2780.35       141.41 o                         
   3   1   2       1854.70       1631.72        47.85 o                         
   4   1   2        986.02        891.80        30.35 o                         
   5   1   2        333.40        347.58        13.24 o                         
   6   1   2         25.19         22.67         6.40 o                         
   7   1   2        133.15        127.63         8.47 o                         
   8   1   2          3.72         12.85         9.60 o                         
   9   1   2         14.23         20.21         9.50 o                         
  10   1   2          0.02          5.82        11.45 o                         
  11   1   2         27.39         25.83        12.71 o                         
 -11   2   2        195.13        241.12        13.62 o                         
 -10   2   2         37.76         36.57        11.85 o                         
  -9   2   2        111.50        134.37        10.41 o                         
  -8   2   2          3.98          6.89         7.86 o                         
  -7   2   2         41.45         46.72         8.17 o                         
  -6   2   2         76.03         79.50         7.74 o                         
  -5   2   2          2.46          1.48         6.41 o                         
  -4   2   2        487.89        488.03        35.48 o                         
  -3   2   2         97.17         93.52         7.97 o                         
  -2   2   2         60.07         99.36        40.62 o                         
  -1   2   2       3872.28       3427.44        66.70 o                         
   0   2   2       3899.81       3728.39       262.73 o                         
   1   2   2      15921.16      15944.02       471.11 o                         
   2   2   2       2828.72       2759.95       121.15 o                         
   3   2   2        657.29        652.21        24.72 o                         
   4   2   2        126.62        137.04         7.14 o                         
   5   2   2       1796.03       1694.49        69.44 o                         
   6   2   2        344.53        308.04        10.81 o                         
   7   2   2          4.14         -0.88         6.89 o                         
   8   2   2        530.12        564.93        11.01 o                         
   9   2   2         38.12         32.96         7.82 o                         
  10   2   2          4.46          1.98         8.65 o                         
  11   2   2         16.78         16.28        12.60 o                         
 -11   3   2        150.81        177.85        13.29 o                         
 -10   3   2         93.32         99.71         9.90 o                         
  -9   3   2        283.38        315.22        11.93 o                         
  -8   3   2        146.66        160.95        10.62 o                         
  -7   3   2          0.10          0.78         7.07 o                         
  -6   3   2        275.49        291.74         9.99 o                         
  -5   3   2        153.81        169.89         8.41 o                         
  -4   3   2         64.29         77.21         8.52 o                         
  -3   3   2        574.82        599.45        71.49 o                         
  -2   3   2         94.17        110.29        10.81 o                         
  -1   3   2        122.67        103.83         8.59 o                         
   0   3   2         59.04         56.73         6.98 o                         
   1   3   2         44.96         32.16         7.54 o                         
   2   3   2        704.52        739.76        27.12 o                         
   3   3   2        339.59        302.58        16.84 o                         
   4   3   2        602.51        582.18        14.11 o                         
   5   3   2          2.11          1.93         7.21 o                         
   6   3   2        244.97        237.57         8.05 o                         
   7   3   2         19.53         14.14         5.60 o                         
   8   3   2          0.16         -1.03         8.41 o                         
   9   3   2        358.13        380.37        15.55 o                         
  10   3   2         42.48         35.69        10.19 o                         
  11   3   2          2.94         11.31        13.47 o                         
 -11   4   2          8.55          5.77        10.43 o                         
 -10   4   2         15.33         15.24         9.13 o                         
  -9   4   2         10.03         10.51         7.53 o                         
  -8   4   2         45.97         44.83         8.37 o                         
  -7   4   2          1.09          5.12         7.06 o                         
  -6   4   2         92.77         93.69         6.89 o                         
  -5   4   2        107.74         98.25         9.64 o                         
  -4   4   2        120.38        107.82         8.34 o                         
  -3   4   2        307.23        349.03        57.27 o                         
  -2   4   2        182.39        200.43        12.42 o                         
  -1   4   2       1949.81       1966.19       138.53 o                         
   0   4   2        894.31        976.52        39.71 o                         
   1   4   2       1966.19       1993.03        76.01 o                         
   2   4   2         20.21         18.34         8.57 o                         
   3   4   2       1332.19       1320.50        51.44 o                         
   4   4   2        980.95        941.29        16.98 o                         
   5   4   2          2.76          0.06         7.70 o                         
   6   4   2         97.95        101.50         6.54 o                         
   7   4   2         55.40         64.23         7.90 o                         
   8   4   2         18.08         22.42         7.03 o                         
   9   4   2          0.54          3.59         9.72 o                         
  10   4   2          4.40          2.72        10.73 o                         
 -11   5   2          0.39         -2.03        13.32 o                         
 -10   5   2         32.77         23.49        11.31 o                         
  -9   5   2         14.00          0.36         8.66 o                         
  -8   5   2          6.06         48.03        19.75 o                         
  -7   5   2        261.45        255.44        23.78 o                         
  -6   5   2         62.12         61.22         8.11 o                         
  -5   5   2        135.32        131.74        10.47 o                         
  -4   5   2        442.09        453.82        62.07 o                         
  -3   5   2       1274.11       1423.08       223.42 o                         
  -2   5   2        119.61        131.93        10.63 o                         
  -1   5   2        307.89        327.97        18.63 o                         
   0   5   2          3.86         -2.63         8.06 o                         
   1   5   2         45.01         50.81         7.47 o                         
   2   5   2        385.96        391.36         9.64 o                         
   3   5   2        230.95        208.20         7.42 o                         
   4   5   2        174.57        175.33         7.60 o                         
   5   5   2         11.11          4.37         7.04 o                         
   6   5   2        278.07        264.99        10.11 o                         
   7   5   2         33.62         39.20         9.65 o                         
   8   5   2          5.73          6.40         7.77 o                         
   9   5   2          0.01         -5.25         9.49 o                         
  10   5   2         11.93         23.45        13.04 o                         
 -10   6   2          7.45         -1.24        12.81 o                         
  -9   6   2         46.69         29.27         9.63 o                         
  -8   6   2        309.54        289.87        23.19 o                         
  -7   6   2         65.67         63.37         9.73 o                         
  -6   6   2         13.55         20.40        13.49 o                         
  -5   6   2         20.20         41.71        29.11 o                         
  -4   6   2        399.61        359.63        11.86 o                         
  -3   6   2         43.04         38.46         8.12 o                         
  -2   6   2       1081.65       1153.98        19.71 o                         
  -1   6   2         42.15         40.62         6.36 o                         
   0   6   2       1457.73       1544.47        62.94 o                         
   1   6   2         95.40        100.64         6.94 o                         
   2   6   2          4.99         11.39         8.17 o                         
   3   6   2        144.17        131.79         7.50 o                         
   4   6   2         15.68         16.89         7.10 o                         
   5   6   2         51.02         44.22         8.36 o                         
   6   6   2        493.13        512.86        12.03 o                         
   7   6   2          8.96          4.01         9.85 o                         
   8   6   2         40.98         44.71         9.90 o                         
   9   6   2          0.34          4.21        12.74 o                         
  10   6   2         47.15         40.07        14.08 o                         
 -10   7   2         28.21         24.56        14.12 o                         
  -9   7   2         15.33         17.63        17.72 o                         
  -8   7   2         44.75         38.96        12.01 o                         
  -7   7   2         31.35         50.11        11.42 o                         
  -6   7   2        103.99        114.65        11.14 o                         
  -5   7   2         36.32         42.18         8.13 o                         
  -4   7   2        313.96        309.38        13.06 o                         
  -3   7   2         48.91         61.81        12.21 o                         
  -2   7   2         24.00         23.11         7.95 o                         
  -1   7   2        297.57        317.18         9.73 o                         
   0   7   2        374.88        402.22        11.04 o                         
   1   7   2          0.66          6.36         8.15 o                         
   2   7   2         83.75         84.56         8.55 o                         
   3   7   2        113.05         96.10         8.50 o                         
   4   7   2        206.14        188.75         7.48 o                         
   5   7   2          6.24         10.56         9.91 o                         
   6   7   2        240.98        223.50        12.33 o                         
   7   7   2         14.83         20.67        10.05 o                         
   8   7   2         53.94         41.35        10.04 o                         
   9   7   2         68.17         76.59        14.02 o                         
  -9   8   2         18.17         19.73        12.19 o                         
  -8   8   2         43.60         29.97        10.44 o                         
  -7   8   2        141.36        167.11        20.43 o                         
  -6   8   2         99.34         97.05        15.09 o                         
  -5   8   2         20.68         26.21        12.26 o                         
  -4   8   2        179.68        227.11        15.05 o                         
  -3   8   2         84.10        566.03       160.44 o                         
  -2   8   2         50.63         40.67         7.90 o                         
  -1   8   2         49.60         49.57         7.57 o                         
   0   8   2        133.35        139.69         8.47 o                         
   1   8   2         32.15         33.10         8.67 o                         
   2   8   2        164.95        173.87         9.21 o                         
   3   8   2        236.45        215.59         9.06 o                         
   4   8   2        188.94        196.03         8.45 o                         
   5   8   2          1.54          3.11         8.52 o                         
   6   8   2          0.08         -7.60        10.72 o                         
   7   8   2         12.98         12.02        10.25 o                         
   8   8   2          6.67          6.27        12.07 o                         
  -8   9   2          2.95          4.81        14.31 o                         
  -7   9   2          5.37          2.68        15.01 o                         
  -6   9   2          0.44          0.79        10.83 o                         
  -5   9   2         15.31          2.63        13.34 o                         
  -4   9   2        113.51        110.36        12.73 o                         
  -3   9   2        283.61        314.23        14.91 o                         
  -2   9   2         25.36         36.71         9.89 o                         
  -1   9   2          2.63         11.55        10.38 o                         
   0   9   2          7.08          3.29         9.20 o                         
   1   9   2        104.74         99.21        10.94 o                         
   2   9   2        218.19        252.03        10.95 o                         
   3   9   2         29.61         13.24         9.92 o                         
   4   9   2         11.43          8.47         8.55 o                         
   5   9   2         18.06         12.49         9.88 o                         
   6   9   2         27.67         38.80         9.09 o                         
   7   9   2          1.52          2.89        10.62 o                         
   8   9   2          2.69         -2.56        13.14 o                         
  -7  10   2          0.08         16.93        18.31 o                         
  -6  10   2         20.07         12.67        15.14 o                         
  -5  10   2          0.06          4.36        16.38 o                         
  -4  10   2         15.97         31.83        14.25 o                         
  -3  10   2          5.39         10.56         8.63 o                         
  -2  10   2          2.30         10.36        10.60 o                         
  -1  10   2        137.65        200.29        19.93 o                         
   0  10   2         76.05         78.29         9.40 o                         
   1  10   2         99.86        115.48        13.48 o                         
   2  10   2         10.09         14.48        10.27 o                         
   3  10   2          3.48          3.11        10.27 o                         
   4  10   2          1.48         -4.73        10.07 o                         
   5  10   2         74.25         63.95        10.80 o                         
   6  10   2          0.32          6.19        12.82 o                         
   7  10   2          1.55         -6.20        16.61 o                         
  -6  11   2          5.77          5.25        19.28 o                         
  -5  11   2         75.61         89.37        20.00 o                         
  -4  11   2          3.24          6.63        14.70 o                         
  -3  11   2         26.32         20.75        11.58 o                         
  -2  11   2          0.01          5.84        12.40 o                         
  -1  11   2          2.35         29.64        11.85 o                         
   0  11   2          7.73         21.19        12.06 o                         
   1  11   2         37.46         49.32        12.03 o                         
   2  11   2          0.08         -3.47        11.71 o                         
   3  11   2         10.13         13.93        11.55 o                         
   4  11   2         56.29         67.96        12.77 o                         
   5  11   2        128.54        170.74        12.91 o                         
  -4  12   2         11.40         14.33        20.07 o                         
  -3  12   2          0.08          3.45        12.54 o                         
  -2  12   2         12.38          9.64        15.13 o                         
  -1  12   2          0.50          6.46        14.04 o                         
   0  12   2        191.42        206.08        14.96 o                         
   1  12   2         51.00         63.85        14.27 o                         
   2  12   2         22.74         23.92        14.27 o                         
   3  12   2         11.78         13.18        14.96 o                         
   4  12   2         23.31         25.51        15.52 o                         
 -11   0   3          0.63          2.12        17.50 o                         
  -9   0   3         65.45         70.52        14.60 o                         
  -7   0   3        580.28        614.03        46.88 o                         
  -5   0   3        576.22        559.77        16.77 o                         
  -3   0   3       3265.68       3774.54       198.61 o                         
  -1   0   3        961.55        895.24       127.44 o                         
   1   0   3        746.28        750.62        59.39 o                         
   3   0   3        133.41        136.23        11.79 o                         
   5   0   3        573.34        562.57        18.22 o                         
   7   0   3          2.64          1.28         9.01 o                         
   9   0   3         50.43         67.08        15.10 o                         
  11   0   3         18.80         17.25        14.25 o                         
 -12   1   3         97.62        136.70        15.53 o                         
 -11   1   3          0.04          4.78        13.38 o                         
 -10   1   3          0.09          3.95        10.54 o                         
  -9   1   3        228.44        236.00        11.24 o                         
  -8   1   3        297.58        295.35         9.14 o                         
  -7   1   3        329.31        323.96        10.01 o                         
  -6   1   3          2.37          2.04         7.32 o                         
  -5   1   3         15.30         18.18         7.01 o                         
  -4   1   3        213.04        243.08         9.74 o                         
  -3   1   3        297.08        313.64        14.66 o                         
  -2   1   3      11050.54      11567.48       350.76 o                         
  -1   1   3        726.48        793.09        35.01 o                         
   0   1   3       3878.29       4028.09       316.57 o                         
   1   1   3       3300.69       3593.26       176.32 o                         
   2   1   3       1391.08       1352.52        32.62 o                         
   3   1   3        443.03        353.92         7.90 o                         
   4   1   3        112.98        105.06         6.94 o                         
   5   1   3        409.42        361.46        14.34 o                         
   6   1   3         68.03         64.33         6.58 o                         
   7   1   3        171.48        176.85         7.90 o                         
   8   1   3          9.83         13.97         7.83 o                         
   9   1   3         96.36        121.96        11.81 o                         
  10   1   3          1.75          0.15        10.27 o                         
  11   1   3         27.78         15.12        12.83 o                         
 -11   2   3         87.30        125.51        12.20 o                         
 -10   2   3         37.11         47.16        11.90 o                         
  -9   2   3         68.73         84.46         9.11 o                         
  -8   2   3          0.05          4.92         7.95 o                         
  -7   2   3         71.83         74.19         8.35 o                         
  -6   2   3        980.38        978.81        14.24 o                         
  -5   2   3        613.99        531.88        18.17 o                         
  -4   2   3         28.29         27.54         9.13 o                         
  -3   2   3       1127.04       1207.82       102.14 o                         
  -2   2   3       5639.44       5546.55       280.44 o                         
  -1   2   3         17.19          8.31         6.78 o                         
   0   2   3        112.63         78.25         7.42 o                         
   1   2   3       1403.13       1365.74        71.88 o                         
   2   2   3        618.42        592.77        25.06 o                         
   3   2   3         49.87         54.12         7.32 o                         
   4   2   3        143.36        125.72         7.19 o                         
   5   2   3         50.51         51.33         5.64 o                         
   6   2   3        148.27        137.35         7.52 o                         
   7   2   3        527.01        516.38        24.87 o                         
   8   2   3          6.88         12.42         8.42 o                         
   9   2   3        141.50        152.45         9.28 o                         
  10   2   3          9.97          8.82         8.69 o                         
  11   2   3          1.75          5.71        11.42 o                         
 -11   3   3          0.38          2.04        12.55 o                         
 -10   3   3          2.09          4.26        10.15 o                         
  -9   3   3         19.68         22.15         8.43 o                         
  -8   3   3         14.19          6.33         8.70 o                         
  -7   3   3          1.20          3.44         7.00 o                         
  -6   3   3        241.95        225.05        12.72 o                         
  -5   3   3        359.45        350.03        19.87 o                         
  -4   3   3        355.05        399.35        11.07 o                         
  -3   3   3        560.03        530.69        57.08 o                         
  -2   3   3        128.38        134.83        16.80 o                         
  -1   3   3        135.45        123.73         7.62 o                         
   0   3   3       1625.89       1490.55        45.76 o                         
   1   3   3       7079.12       7438.66       229.55 o                         
   2   3   3        817.17        733.13        41.81 o                         
   3   3   3         12.88         16.13         7.12 o                         
   4   3   3        227.54        216.31         6.02 o                         
   5   3   3         12.60         13.85         5.82 o                         
   6   3   3        231.26        217.77         8.08 o                         
   7   3   3        282.74        262.61        10.91 o                         
   8   3   3          7.98          4.57         7.65 o                         
   9   3   3        100.75         94.32         8.06 o                         
  10   3   3          0.60          1.54        10.18 o                         
 -11   4   3          2.86          8.13        13.27 o                         
 -10   4   3         16.56          7.28        11.25 o                         
  -9   4   3         64.50         68.14         9.09 o                         
  -8   4   3          6.67          8.04         8.60 o                         
  -7   4   3         49.33         71.51        12.93 o                         
  -6   4   3        197.54        203.66         9.03 o                         
  -5   4   3        252.51        280.18        15.55 o                         
  -4   4   3        351.82        297.86         9.82 o                         
  -3   4   3         41.88         39.31         8.90 o                         
  -2   4   3        148.16        157.24        12.12 o                         
  -1   4   3         18.37         16.70         8.65 o                         
   0   4   3       2785.53       2636.38       148.43 o                         
   1   4   3         92.84         74.74         7.76 o                         
   2   4   3        960.18        943.90        22.45 o                         
   3   4   3       1063.26        970.45        30.40 o                         
   4   4   3         79.05         76.48         8.48 o                         
   5   4   3         55.30         47.63         6.11 o                         
   6   4   3          7.37          5.13         6.89 o                         
   7   4   3         70.68         70.48         7.94 o                         
   8   4   3          0.49          2.07         7.43 o                         
   9   4   3          0.97          5.92         8.78 o                         
  10   4   3          0.10         -0.32         9.93 o                         
 -11   5   3         11.20         17.36        12.68 o                         
 -10   5   3          3.70          0.97        12.54 o                         
  -9   5   3          5.02          4.80         9.01 o                         
  -8   5   3        254.96        240.63         9.53 o                         
  -7   5   3          9.89         43.78        15.36 o                         
  -6   5   3         83.13         70.42        10.82 o                         
  -5   5   3        102.31         99.51        10.18 o                         
  -4   5   3         87.65         71.39         8.22 o                         
  -3   5   3          3.20          6.90         7.29 o                         
  -2   5   3        520.16        498.76        11.10 o                         
  -1   5   3        311.07        264.17        10.53 o                         
   0   5   3         48.63         50.25         7.36 o                         
   1   5   3        241.58        248.05         9.26 o                         
   2   5   3         30.61         30.30         7.05 o                         
   3   5   3        614.87        598.14        18.42 o                         
   4   5   3        806.64        759.67        26.42 o                         
   5   5   3       1437.05       1331.06        38.48 o                         
   6   5   3         31.10         39.95         7.81 o                         
   7   5   3         35.32         40.98         8.19 o                         
   8   5   3          1.05          2.19         9.45 o                         
   9   5   3          0.04          0.87         9.34 o                         
  10   5   3          3.33          6.22        10.50 o                         
 -10   6   3         34.53         25.35        13.07 o                         
  -9   6   3         54.66         52.22        11.15 o                         
  -8   6   3        119.97         99.73        10.50 o                         
  -7   6   3         42.06         35.13        10.30 o                         
  -6   6   3          1.07          0.71         8.27 o                         
  -5   6   3        286.78        246.57        10.67 o                         
  -4   6   3         53.48         32.52         9.65 o                         
  -3   6   3         54.05         51.42        11.14 o                         
  -2   6   3        220.01        223.44         9.34 o                         
  -1   6   3        724.81        810.03        59.70 o                         
   0   6   3        334.90        319.78         9.76 o                         
   1   6   3         59.55         53.06         8.67 o                         
   2   6   3          7.12          5.98         7.19 o                         
   3   6   3        103.21        106.18         7.10 o                         
   4   6   3         42.61         37.61         8.30 o                         
   5   6   3       1200.42       1146.92        21.51 o                         
   6   6   3         20.44         17.14         8.49 o                         
   7   6   3         29.37         25.63         8.02 o                         
   8   6   3        114.03        124.33         9.88 o                         
   9   6   3          8.09         -5.39        11.30 o                         
 -10   7   3          4.34         -7.14        14.51 o                         
  -9   7   3         50.49         62.01        14.13 o                         
  -8   7   3          4.20         -1.46        14.45 o                         
  -7   7   3        215.59        198.85        11.62 o                         
  -6   7   3         33.30         35.91        10.68 o                         
  -5   7   3         89.98         86.30        12.18 o                         
  -4   7   3          3.67          5.61        11.00 o                         
  -3   7   3        352.65        325.92        10.70 o                         
  -2   7   3        305.72        295.03         9.64 o                         
  -1   7   3         71.59         76.39         8.18 o                         
   0   7   3         14.86          9.83         8.13 o                         
   1   7   3          5.52          8.75         8.08 o                         
   2   7   3        198.68        188.20         8.57 o                         
   3   7   3         27.55         21.20         6.17 o                         
   4   7   3        306.68        252.83         8.54 o                         
   5   7   3        458.18        421.57        10.79 o                         
   6   7   3         15.06          8.03         8.14 o                         
   7   7   3          0.33         -7.39        10.60 o                         
   8   7   3         24.16         23.65         9.41 o                         
   9   7   3          1.83          8.33        11.34 o                         
  -9   8   3         45.34         39.80        17.33 o                         
  -8   8   3         66.09         68.81        14.71 o                         
  -7   8   3        134.25        119.38        12.82 o                         
  -6   8   3         29.40         22.79         9.01 o                         
  -5   8   3          3.33         40.14        21.50 o                         
  -4   8   3         30.59         30.02        11.78 o                         
  -3   8   3       1893.28       1854.88        75.91 o                         
  -2   8   3        150.85        143.16         8.55 o                         
  -1   8   3          5.12         12.63         7.47 o                         
   0   8   3         93.59         86.20         8.77 o                         
   1   8   3          3.26          7.30         7.27 o                         
   2   8   3         37.31         32.70         7.48 o                         
   3   8   3        780.78        795.39        17.30 o                         
   4   8   3          4.31          5.43         7.69 o                         
   5   8   3         55.05         59.44         8.40 o                         
   6   8   3         45.78         38.57         9.03 o                         
   7   8   3         15.85         13.42         9.61 o                         
   8   8   3          8.64         10.47        13.60 o                         
  -8   9   3          8.63          4.96        14.25 o                         
  -7   9   3         22.89          9.38        10.75 o                         
  -6   9   3          2.26          2.93        12.53 o                         
  -5   9   3         23.72         30.79        25.74 o                         
  -4   9   3         40.55         66.27        19.11 o                         
  -3   9   3         43.32         49.32        10.35 o                         
  -2   9   3          0.33          3.14         9.65 o                         
  -1   9   3        178.91        192.59        11.24 o                         
   0   9   3        247.72        287.39        11.72 o                         
   1   9   3         18.56         18.62         9.08 o                         
   2   9   3       1456.32       1527.72        28.79 o                         
   3   9   3         21.03         20.55         8.60 o                         
   4   9   3         34.63         35.23         8.29 o                         
   5   9   3          5.15          1.62        10.06 o                         
   6   9   3         48.60         36.91         9.12 o                         
   7   9   3          8.09          6.43        11.36 o                         
  -7  10   3         15.57         14.46        15.25 o                         
  -6  10   3         41.75         35.86        15.58 o                         
  -5  10   3         83.72         85.42        13.72 o                         
  -4  10   3          1.13         -9.12        16.46 o                         
  -3  10   3          0.57          7.12        10.13 o                         
  -2  10   3        103.80        125.74         8.90 o                         
  -1  10   3        371.80        382.36        10.95 o                         
   0  10   3         51.30         62.19        10.16 o                         
   1  10   3        533.92        576.96        13.45 o                         
   2  10   3          0.18         -4.04         9.62 o                         
   3  10   3          9.51          8.85        11.33 o                         
   4  10   3          1.79          3.95         9.05 o                         
   5  10   3         17.43         18.16        11.74 o                         
   6  10   3         27.53         28.77        13.05 o                         
  -6  11   3          0.13         19.09        13.54 o                         
  -5  11   3         26.77         22.13        13.94 o                         
  -4  11   3         18.58         14.48        13.92 o                         
  -3  11   3          9.87         22.20        13.36 o                         
  -2  11   3          0.50         -2.17        11.04 o                         
  -1  11   3         56.82         75.34        11.31 o                         
   0  11   3          0.07         -0.77        11.64 o                         
   1  11   3         30.16         27.82        11.80 o                         
   2  11   3         11.93          5.53        11.53 o                         
   3  11   3          4.16          0.32        10.69 o                         
   4  11   3         20.25         19.95        12.58 o                         
   5  11   3          0.76         -4.91        12.54 o                         
  -4  12   3          1.10          5.08        14.18 o                         
  -3  12   3          0.01          5.91        16.87 o                         
  -2  12   3         10.90          3.39        13.79 o                         
  -1  12   3          9.46         12.40        14.70 o                         
   0  12   3          8.37          6.57        12.64 o                         
   1  12   3          3.59          1.91        12.53 o                         
   2  12   3         12.68         11.71        14.10 o                         
   3  12   3          0.73         -3.98        14.17 o                         
 -12   0   4         15.92         13.39        16.71 o                         
 -10   0   4       1709.75       2016.86        96.10 o                         
  -8   0   4        342.20        357.53        18.19 o                         
  -6   0   4          7.21          3.24         9.36 o                         
  -4   0   4        458.30        434.01        46.97 o                         
  -2   0   4       3461.48       3473.59       445.37 o                         
   0   0   4      14516.55      20461.56       649.19 o                         
   2   0   4        241.60        258.85        32.71 o                         
   4   0   4         38.96         55.79        10.00 o                         
   6   0   4        257.75        262.86        18.09 o                         
   8   0   4         13.75          0.62        10.98 o                         
  10   0   4         14.88          0.19        19.54 o                         
 -12   1   4         61.34         73.60        14.04 o                         
 -11   1   4        267.29        318.51        14.23 o                         
 -10   1   4        262.05        316.18        12.19 o                         
  -9   1   4        500.71        549.95        11.16 o                         
  -8   1   4        569.79        609.94        11.65 o                         
  -7   1   4          2.91         -0.70         6.95 o                         
  -6   1   4          2.13         -0.57         7.12 o                         
  -5   1   4        673.93        588.12        11.93 o                         
  -4   1   4        398.77        392.36        12.56 o                         
  -3   1   4       1152.96       1089.67        80.49 o                         
  -2   1   4       1649.92       1692.46        52.97 o                         
  -1   1   4        767.05        856.12        39.35 o                         
   0   1   4       2275.58       2696.86       101.74 o                         
   1   1   4       6349.38       7254.12       231.43 o                         
   2   1   4       2438.12       2421.10       112.73 o                         
   3   1   4        426.19        419.81        16.36 o                         
   4   1   4         84.18         78.60         6.04 o                         
   5   1   4        638.50        610.28        14.19 o                         
   6   1   4          1.77          7.90         6.70 o                         
   7   1   4         34.54         28.35         7.35 o                         
   8   1   4         33.46         31.26         8.50 o                         
   9   1   4         67.77         74.44        11.72 o                         
  10   1   4          3.64          2.60        12.25 o                         
 -11   2   4         73.99         90.87        14.48 o                         
 -10   2   4        137.69        167.63        11.25 o                         
  -9   2   4         33.40         29.70         8.26 o                         
  -8   2   4         10.35          1.54         9.05 o                         
  -7   2   4         62.75         55.65         7.03 o                         
  -6   2   4        575.07        586.87        12.10 o                         
  -5   2   4        400.51        392.30        16.97 o                         
  -4   2   4         91.79         96.15         9.42 o                         
  -3   2   4         14.07         13.46         7.52 o                         
  -2   2   4        674.12        646.89        29.68 o                         
  -1   2   4       3714.92       3484.60       173.42 o                         
   0   2   4        702.67        756.18        62.42 o                         
   1   2   4       1245.53       1265.95        32.47 o                         
   2   2   4        356.74        392.50        12.14 o                         
   3   2   4        348.19        325.53        15.58 o                         
   4   2   4        560.37        534.64        23.67 o                         
   5   2   4         31.23         26.86         6.39 o                         
   6   2   4        248.39        244.36        14.69 o                         
   7   2   4        179.57        178.71        12.24 o                         
   8   2   4         44.48         50.25         7.28 o                         
   9   2   4          4.91          5.08         9.23 o                         
  10   2   4         28.38         32.84        12.28 o                         
 -11   3   4         69.14         86.93        13.63 o                         
 -10   3   4          3.85         -2.89        11.49 o                         
  -9   3   4          6.26          8.84         7.68 o                         
  -8   3   4        113.83        107.07        11.51 o                         
  -7   3   4         27.77         20.83         7.05 o                         
  -6   3   4        635.02        682.50        28.25 o                         
  -5   3   4        114.52        100.80         8.69 o                         
  -4   3   4        474.08        423.14        10.92 o                         
  -3   3   4        950.85        836.15        43.66 o                         
  -2   3   4          5.02          7.00         7.29 o                         
  -1   3   4         28.13         30.98         6.86 o                         
   0   3   4       1696.60       1793.62        65.85 o                         
   1   3   4         12.74          4.21         7.39 o                         
   2   3   4       4415.86       4419.83       118.34 o                         
   3   3   4          3.72          3.50         6.36 o                         
   4   3   4        163.35        149.20         8.76 o                         
   5   3   4        199.68        192.49         9.22 o                         
   6   3   4         93.67         84.58         6.81 o                         
   7   3   4        110.07        120.29         8.33 o                         
   8   3   4        286.84        314.00        13.27 o                         
   9   3   4         74.75         61.66         9.35 o                         
  10   3   4         34.34         30.42        11.06 o                         
 -11   4   4         11.14         19.01        13.90 o                         
 -10   4   4         22.69         26.01        10.18 o                         
  -9   4   4         27.39         22.47        10.16 o                         
  -8   4   4         49.98         51.13        10.05 o                         
  -7   4   4        379.14        370.73        10.87 o                         
  -6   4   4         74.73         55.78         9.25 o                         
  -5   4   4        119.11        106.37        10.13 o                         
  -4   4   4        236.39        218.66         8.81 o                         
  -3   4   4         49.59         39.07         8.32 o                         
  -2   4   4        200.21        206.05         8.53 o                         
  -1   4   4       1214.22       1057.95        38.08 o                         
   0   4   4        965.18        883.86        50.70 o                         
   1   4   4        414.78        382.24        11.28 o                         
   2   4   4         25.86         33.89         6.44 o                         
   3   4   4        600.14        483.88        11.79 o                         
   4   4   4        266.04        259.24         9.01 o                         
   5   4   4        205.56        188.11        12.30 o                         
   6   4   4        268.13        242.60         7.66 o                         
   7   4   4         32.42         32.20         9.32 o                         
   8   4   4         32.40         25.59         7.11 o                         
   9   4   4          4.36          9.04         8.85 o                         
  10   4   4         22.03         19.46        10.81 o                         
 -11   5   4         43.94         49.88        15.88 o                         
 -10   5   4         75.43         94.87        10.30 o                         
  -9   5   4         78.39         80.19        10.19 o                         
  -8   5   4          0.05         -1.58         9.23 o                         
  -7   5   4        247.39        239.38        10.68 o                         
  -6   5   4          1.94          0.90         8.26 o                         
  -5   5   4         22.70         24.34         8.62 o                         
  -4   5   4         27.34         31.69         8.75 o                         
  -3   5   4         47.07         28.59         9.49 o                         
  -2   5   4        339.59        314.84        11.65 o                         
  -1   5   4        770.80        779.98        20.59 o                         
   0   5   4       1346.70       1329.17        51.81 o                         
   1   5   4        929.48        936.76        23.58 o                         
   2   5   4         44.56         53.20         7.68 o                         
   3   5   4        494.71        471.47        19.94 o                         
   4   5   4          3.20         10.64         6.40 o                         
   5   5   4        327.98        281.86         8.78 o                         
   6   5   4         82.08         93.70         9.81 o                         
   7   5   4         13.49          8.33         9.08 o                         
   8   5   4          2.34         11.85        10.60 o                         
   9   5   4          2.82          4.08        12.70 o                         
  10   5   4          8.23         16.38        30.47 o                         
 -10   6   4          0.42          3.85        17.54 o                         
  -9   6   4          0.12         -8.96        11.80 o                         
  -8   6   4         12.90          9.14         9.71 o                         
  -7   6   4          7.38         11.75         8.77 o                         
  -6   6   4         22.16         10.27        10.63 o                         
  -5   6   4         75.12         69.71         9.00 o                         
  -4   6   4        379.95        336.34        11.74 o                         
  -3   6   4        168.39        173.06        10.21 o                         
  -2   6   4       1303.78       1377.88        29.56 o                         
  -1   6   4         10.37         12.29         7.27 o                         
   0   6   4          6.61          1.34         8.16 o                         
   1   6   4         60.79         62.11         7.52 o                         
   2   6   4        656.78        650.91        20.93 o                         
   3   6   4         63.97         59.04         5.94 o                         
   4   6   4       3295.45       3144.11       146.82 o                         
   5   6   4        198.75        193.41         9.57 o                         
   6   6   4          4.79         -1.19         7.53 o                         
   7   6   4         29.84         34.27         9.65 o                         
   8   6   4         27.79         29.80         9.50 o                         
   9   6   4          5.09          1.18        11.29 o                         
 -10   7   4         30.32         22.50        14.79 o                         
  -9   7   4         30.48         31.19        14.14 o                         
  -8   7   4          8.63          1.67        10.07 o                         
  -7   7   4          2.40        -10.15        10.15 o                         
  -6   7   4         17.46         24.14        10.67 o                         
  -5   7   4        215.99        191.64        11.18 o                         
  -4   7   4         60.76         59.81         9.34 o                         
  -3   7   4          0.15          2.71         8.95 o                         
  -2   7   4        144.94        148.17         8.73 o                         
  -1   7   4        467.40        480.88        23.35 o                         
   0   7   4        138.65        135.23         8.85 o                         
   1   7   4          8.47          8.49         8.07 o                         
   2   7   4         39.11         39.35         7.36 o                         
   3   7   4        654.70        650.43        19.42 o                         
   4   7   4         75.98         84.31         8.26 o                         
   5   7   4          4.80          2.66         9.31 o                         
   6   7   4          8.84          6.44         7.38 o                         
   7   7   4          0.78          3.00         9.45 o                         
   8   7   4          3.14          4.68        11.28 o                         
   9   7   4         45.36         40.89        14.90 o                         
  -9   8   4         40.73         41.05        17.20 o                         
  -8   8   4         11.56          8.53        11.79 o                         
  -7   8   4         35.89         23.32        12.04 o                         
  -6   8   4          5.78          1.16        11.78 o                         
  -5   8   4        241.83        243.58        14.72 o                         
  -4   8   4         83.86         92.39        11.89 o                         
  -3   8   4        606.68        589.81        26.94 o                         
  -2   8   4         52.29         51.29         8.09 o                         
  -1   8   4         15.35         15.43         6.76 o                         
   0   8   4        364.82        390.57        10.66 o                         
   1   8   4         66.10         65.63         8.51 o                         
   2   8   4         38.99         52.88        10.16 o                         
   3   8   4         98.09        105.51         9.19 o                         
   4   8   4         51.97         54.54         8.45 o                         
   5   8   4         41.09         36.14         8.44 o                         
   6   8   4        455.06        469.88        13.15 o                         
   7   8   4          7.44          8.14        10.43 o                         
   8   8   4        105.50        121.94        12.13 o                         
  -8   9   4         24.15         28.32        17.57 o                         
  -7   9   4         51.55         37.71        15.25 o                         
  -6   9   4         23.08         14.42        16.30 o                         
  -5   9   4        167.24        170.47        15.44 o                         
  -4   9   4        114.66        137.45        14.48 o                         
  -3   9   4          6.58         11.05         9.06 o                         
  -2   9   4          0.00         -0.81         9.04 o                         
  -1   9   4         71.12         84.03         9.80 o                         
   0   9   4          2.27         -2.49        10.22 o                         
   1   9   4        289.10        301.51        10.14 o                         
   2   9   4        133.92        155.82        10.65 o                         
   3   9   4        124.53        146.54         9.07 o                         
   4   9   4          0.96         -3.60         8.96 o                         
   5   9   4          6.46          3.67        10.95 o                         
   6   9   4         27.76         19.82        11.61 o                         
   7   9   4         11.63          3.16        11.76 o                         
  -7  10   4         47.52         37.67        15.18 o                         
  -6  10   4          4.86          7.40        22.30 o                         
  -5  10   4         24.18         30.39        13.08 o                         
  -4  10   4          0.64         -5.63        13.45 o                         
  -3  10   4         56.43         63.98        12.10 o                         
  -2  10   4          3.75          7.02         9.32 o                         
  -1  10   4         86.21        100.74        11.32 o                         
   0  10   4          0.67          1.21         9.80 o                         
   1  10   4        553.03        602.19        12.80 o                         
   2  10   4         86.37         85.19        10.80 o                         
   3  10   4          2.07          8.74        11.17 o                         
   4  10   4          4.93          2.10         9.41 o                         
   5  10   4         38.38         36.43        12.28 o                         
   6  10   4          0.22          2.57        14.28 o                         
  -6  11   4         28.30         32.89        13.95 o                         
  -5  11   4         15.05          2.84        19.76 o                         
  -4  11   4         15.72          9.55        16.38 o                         
  -3  11   4          1.00          5.23        14.18 o                         
  -2  11   4         53.69         52.50        10.48 o                         
  -1  11   4         23.51         13.53        11.76 o                         
   0  11   4          2.80          3.44        11.62 o                         
   1  11   4          6.21          0.50        10.46 o                         
   2  11   4          3.00         -1.87        11.47 o                         
   3  11   4         11.56         10.35        11.41 o                         
   4  11   4         44.32         39.02        11.82 o                         
   5  11   4          3.54         12.16        16.25 o                         
  -4  12   4         73.28         89.03        19.34 o                         
  -3  12   4         55.02         72.49        18.06 o                         
  -2  12   4         22.17         35.96        15.05 o                         
  -1  12   4         37.55         39.10        14.95 o                         
   0  12   4          0.72         -1.48        12.54 o                         
   1  12   4         29.37         35.74        14.15 o                         
   2  12   4          3.74         -6.88        14.00 o                         
   3  12   4          0.23          8.73        13.63 o                         
 -11   0   5         17.36          9.02        18.28 o                         
  -9   0   5       1265.10       1356.11        56.64 o                         
  -7   0   5        472.03        466.33        15.58 o                         
  -5   0   5        407.41        387.60        14.68 o                         
  -3   0   5        443.14        484.57        33.91 o                         
  -1   0   5        860.35       1040.75        69.49 o                         
   1   0   5        534.49        576.05        13.51 o                         
   3   0   5       1873.87       1915.10       124.11 o                         
   5   0   5         50.93         50.30        11.11 o                         
   7   0   5        171.69        188.70        14.67 o                         
   9   0   5         78.31         92.08        13.85 o                         
 -12   1   5         19.81          8.04        23.29 o                         
 -11   1   5          0.65         -3.48        12.57 o                         
 -10   1   5         52.47         62.51         9.99 o                         
  -9   1   5         43.10         43.76        10.30 o                         
  -8   1   5        107.55        107.08         8.95 o                         
  -7   1   5          7.79          3.50         6.68 o                         
  -6   1   5         49.96         41.91         7.64 o                         
  -5   1   5         30.08         31.33         6.67 o                         
  -4   1   5       2286.75       2341.36        44.83 o                         
  -3   1   5        485.51        538.12        11.24 o                         
  -2   1   5       2714.14       2938.08        91.83 o                         
  -1   1   5       2314.19       2771.59       121.82 o                         
   0   1   5        667.46        795.21        36.33 o                         
   1   1   5        105.87        114.43         6.40 o                         
   2   1   5        370.62        389.24        17.53 o                         
   3   1   5         37.75         32.13         5.39 o                         
   4   1   5          7.35          6.65         5.68 o                         
   5   1   5         38.39         31.63         5.97 o                         
   6   1   5        820.73        749.15        29.46 o                         
   7   1   5          0.19          0.90         8.62 o                         
   8   1   5         10.71         13.67         7.67 o                         
   9   1   5        139.12        151.18         9.80 o                         
  10   1   5          0.27          0.75        12.38 o                         
 -11   2   5         38.78         45.65        12.70 o                         
 -10   2   5          0.28         -1.07        10.19 o                         
  -9   2   5        334.57        364.95        10.78 o                         
  -8   2   5        804.07        842.18        16.40 o                         
  -7   2   5         98.39         94.72         7.69 o                         
  -6   2   5         17.62         14.85         8.46 o                         
  -5   2   5        460.62        422.90        16.67 o                         
  -4   2   5        415.04        377.05        21.23 o                         
  -3   2   5       3858.36       3718.44       172.91 o                         
  -2   2   5        809.01        906.56        40.73 o                         
  -1   2   5       1912.68       2090.05       200.05 o                         
   0   2   5        135.64        149.76         6.93 o                         
   1   2   5        529.44        511.74        15.71 o                         
   2   2   5       3744.78       3916.51       141.96 o                         
   3   2   5        177.47        177.62         9.08 o                         
   4   2   5         36.53         27.36         6.17 o                         
   5   2   5        190.72        201.52        11.33 o                         
   6   2   5        136.09        128.52        10.39 o                         
   7   2   5        246.12        235.22        12.38 o                         
   8   2   5         79.59         87.71         8.73 o                         
   9   2   5          2.45          7.06         8.43 o                         
  10   2   5          1.00         -1.57        11.25 o                         
 -11   3   5         13.08         16.83        11.42 o                         
 -10   3   5         12.76          8.51        10.22 o                         
  -9   3   5         52.09         46.22         8.77 o                         
  -8   3   5        502.28        500.56        13.48 o                         
  -7   3   5        719.02        704.25        25.60 o                         
  -6   3   5        338.09        316.27        11.69 o                         
  -5   3   5         75.81         78.31         9.24 o                         
  -4   3   5        169.69        163.36         8.52 o                         
  -3   3   5         31.71         32.98         7.74 o                         
  -2   3   5        175.99        180.50        13.19 o                         
  -1   3   5        991.73       1094.11        51.62 o                         
   0   3   5         59.00         81.60         9.06 o                         
   1   3   5        764.87        729.34        13.99 o                         
   2   3   5       1174.47       1194.45        51.50 o                         
   3   3   5         88.24         85.19         6.61 o                         
   4   3   5          2.96          5.20         6.94 o                         
   5   3   5         79.44         71.10         6.36 o                         
   6   3   5        130.36        131.12         9.52 o                         
   7   3   5        160.92        164.82         7.23 o                         
   8   3   5         79.28         83.96         8.77 o                         
   9   3   5        142.87        150.21         8.97 o                         
  10   3   5          5.20          7.40        10.20 o                         
 -11   4   5          0.60          6.36        12.97 o                         
 -10   4   5         17.97          7.76        11.68 o                         
  -9   4   5         26.76         20.75        10.44 o                         
  -8   4   5         66.10         68.23        10.17 o                         
  -7   4   5          2.82          1.32         7.37 o                         
  -6   4   5        279.67        242.14         8.85 o                         
  -5   4   5        396.71        358.22        10.69 o                         
  -4   4   5         16.03         10.62        10.58 o                         
  -3   4   5        234.46        233.63        11.10 o                         
  -2   4   5        576.50        503.36        36.55 o                         
  -1   4   5        105.49        104.67         7.86 o                         
   0   4   5         24.73         25.99         7.87 o                         
   1   4   5        640.67        635.99        36.34 o                         
   2   4   5       2249.51       2295.11        99.81 o                         
   3   4   5         47.97         49.59         5.96 o                         
   4   4   5        584.38        531.86        21.02 o                         
   5   4   5        532.84        457.77         9.01 o                         
   6   4   5        660.05        607.64        18.31 o                         
   7   4   5        143.88        149.36         9.04 o                         
   8   4   5        209.99        224.21         9.87 o                         
   9   4   5          4.44          6.68        11.49 o                         
  10   4   5          1.68          6.25        15.48 o                         
 -11   5   5         46.51         57.37        15.19 o                         
 -10   5   5         19.33         23.18        12.47 o                         
  -9   5   5         32.81         47.89         9.82 o                         
  -8   5   5        123.91        107.02        10.74 o                         
  -7   5   5          0.30          3.16         8.70 o                         
  -6   5   5          1.03         -8.14         8.14 o                         
  -5   5   5        110.83         93.64        12.75 o                         
  -4   5   5         33.79         29.33         8.68 o                         
  -3   5   5        102.68         89.74        11.20 o                         
  -2   5   5         14.30         11.20         5.31 o                         
  -1   5   5        190.89        197.98         9.98 o                         
   0   5   5        260.43        261.29         7.88 o                         
   1   5   5         94.58         84.62         7.99 o                         
   2   5   5         89.76        102.00         7.78 o                         
   3   5   5       1919.82       1947.89        58.20 o                         
   4   5   5        105.12         91.89         7.03 o                         
   5   5   5          0.14          2.78         6.83 o                         
   6   5   5       1067.13        974.38        33.71 o                         
   7   5   5          0.23         -3.14         8.96 o                         
   8   5   5          0.37         -4.11         8.07 o                         
   9   5   5         19.51         18.59         9.69 o                         
 -10   6   5          8.14          0.22        14.46 o                         
  -9   6   5         42.20         36.82        12.07 o                         
  -8   6   5          9.37          8.00        10.17 o                         
  -7   6   5         36.28         32.42        14.31 o                         
  -6   6   5         30.25         35.50        13.56 o                         
  -5   6   5          5.97         10.05        10.16 o                         
  -4   6   5        211.71        175.44        10.00 o                         
  -3   6   5        354.84        309.34        11.27 o                         
  -2   6   5         62.70         48.95         9.00 o                         
  -1   6   5        267.02        302.26        16.47 o                         
   0   6   5        105.25        115.57         8.54 o                         
   1   6   5          7.44          7.53         7.13 o                         
   2   6   5         97.40        105.31         7.89 o                         
   3   6   5         71.27         62.67         6.39 o                         
   4   6   5         75.10         65.67         8.43 o                         
   5   6   5        973.57        948.64        30.30 o                         
   6   6   5        347.43        338.39        11.96 o                         
   7   6   5         22.79         23.15         9.48 o                         
   8   6   5         18.71         10.12        10.04 o                         
   9   6   5          1.09         -5.04        12.78 o                         
 -10   7   5         14.73          8.38        16.42 o                         
  -9   7   5         93.40         83.07        12.47 o                         
  -8   7   5         10.50         13.19        14.33 o                         
  -7   7   5        132.82        120.87         9.29 o                         
  -6   7   5          7.26         -4.22         8.99 o                         
  -5   7   5        360.41        343.50        11.60 o                         
  -4   7   5         18.32         21.27         9.05 o                         
  -3   7   5         46.03         43.95         9.18 o                         
  -2   7   5        280.64        262.37        10.45 o                         
  -1   7   5        130.68        140.67         8.08 o                         
   0   7   5        116.47        115.10         6.85 o                         
   1   7   5        114.54        103.76         7.92 o                         
   2   7   5        203.35        201.82         9.12 o                         
   3   7   5        110.37        115.65         7.05 o                         
   4   7   5        684.96        633.05        14.92 o                         
   5   7   5        295.34        270.72        22.36 o                         
   6   7   5        329.93        338.79        12.27 o                         
   7   7   5         13.75          9.99        10.68 o                         
   8   7   5         37.29         36.84        11.61 o                         
  -9   8   5          3.29         -6.86        17.17 o                         
  -8   8   5         27.36         34.82        16.00 o                         
  -7   8   5          2.01         -5.90        10.32 o                         
  -6   8   5        362.66        337.31        12.55 o                         
  -5   8   5        172.98        169.26        11.78 o                         
  -4   8   5          0.21          4.19         9.47 o                         
  -3   8   5          3.47          3.70        10.47 o                         
  -2   8   5          8.13         12.25         7.65 o                         
  -1   8   5          5.57          6.34         7.98 o                         
   0   8   5         11.46          7.77         7.26 o                         
   1   8   5        161.55        200.81        11.08 o                         
   2   8   5        360.21        344.87        10.73 o                         
   3   8   5        138.86        142.46         8.40 o                         
   4   8   5         35.15         30.65         7.76 o                         
   5   8   5        118.90        118.94        10.46 o                         
   6   8   5          3.39         10.48         9.63 o                         
   7   8   5         53.31         60.69        11.74 o                         
   8   8   5         11.72          7.66        21.01 o                         
  -8   9   5         53.52         50.57        17.83 o                         
  -7   9   5        165.54        153.30        15.90 o                         
  -6   9   5          0.67         -3.43        10.78 o                         
  -5   9   5         78.91         81.08        13.30 o                         
  -4   9   5         75.21         67.82        11.42 o                         
  -3   9   5          4.59          1.36         8.81 o                         
  -2   9   5          3.91          2.58         9.22 o                         
  -1   9   5          0.34          3.03         8.80 o                         
   0   9   5        647.33        660.36        23.58 o                         
   1   9   5        105.54        104.65         9.57 o                         
   2   9   5         49.87         45.34         8.17 o                         
   3   9   5          6.70          6.31         7.10 o                         
   4   9   5         71.14         71.23         8.12 o                         
   5   9   5         10.43         11.23         9.80 o                         
   6   9   5         81.56         77.65        12.04 o                         
   7   9   5         13.44         13.33        15.19 o                         
  -7  10   5          4.51          2.78        14.90 o                         
  -6  10   5          6.10         10.89        13.29 o                         
  -5  10   5          0.03        -13.42        13.42 o                         
  -4  10   5         59.60         57.95        12.00 o                         
  -3  10   5          1.88          9.65        12.54 o                         
  -2  10   5          0.18          3.79        11.20 o                         
  -1  10   5         56.46         60.91         9.94 o                         
   0  10   5         45.96         58.26        11.22 o                         
   1  10   5         19.45         26.76        11.86 o                         
   2  10   5         81.45         82.85        11.84 o                         
   3  10   5          3.06          8.42        10.15 o                         
   4  10   5         34.61         35.84         8.60 o                         
   5  10   5         25.61         19.89        11.04 o                         
   6  10   5          3.52         13.37        14.31 o                         
  -6  11   5          0.25          9.82        18.62 o                         
  -5  11   5         17.75         10.17        16.06 o                         
  -4  11   5          6.38          4.16        16.32 o                         
  -3  11   5         47.00         53.49        13.28 o                         
  -2  11   5          0.02         -6.73        12.64 o                         
  -1  11   5         14.79          3.03         9.61 o                         
   0  11   5         17.69         12.35        11.73 o                         
   1  11   5         23.76         25.72        11.74 o                         
   2  11   5         24.65         30.72        13.83 o                         
   3  11   5          0.40         -4.39        11.15 o                         
   4  11   5          0.03         -0.16        11.14 o                         
  -3  12   5        112.80        115.60        16.73 o                         
  -2  12   5        162.99        197.78        14.43 o                         
  -1  12   5          3.34          7.49        12.39 o                         
   0  12   5         98.09        104.36        13.72 o                         
   1  12   5         11.98         16.84        12.71 o                         
   2  12   5          4.32         19.47        14.89 o                         
 -10   0   6        883.21       1082.11        30.17 o                         
  -8   0   6        328.21        336.95        14.93 o                         
  -6   0   6        653.79        697.70        18.07 o                         
  -4   0   6       1096.31       1184.64        25.61 o                         
  -2   0   6        790.26        914.20        96.63 o                         
   0   0   6       1680.54       2231.12        36.70 o                         
   2   0   6       1752.71       1971.55       110.85 o                         
   4   0   6        425.45        455.34        21.02 o                         
   6   0   6         47.85         35.08        15.90 o                         
   8   0   6         90.15         89.39        13.65 o                         
  10   0   6         52.62         36.34        20.30 o                         
 -11   1   6         50.69         45.45        12.71 o                         
 -10   1   6         20.28         26.77         9.59 o                         
  -9   1   6        560.52        612.50        13.31 o                         
  -8   1   6         33.99         34.61        10.23 o                         
  -7   1   6         67.87         67.34         7.70 o                         
  -6   1   6         94.70         97.87         8.90 o                         
  -5   1   6          0.70         -0.42         7.40 o                         
  -4   1   6        561.07        525.42        15.71 o                         
  -3   1   6       3889.33       4148.85       114.15 o                         
  -2   1   6        263.22        314.37        17.39 o                         
  -1   1   6        804.48       1007.24        12.10 o                         
   0   1   6       1686.09       2045.79        47.99 o                         
   1   1   6         10.36          9.62         5.78 o                         
   2   1   6        253.60        281.37        14.35 o                         
   3   1   6        132.84        140.16         6.60 o                         
   4   1   6          2.89          0.52         6.25 o                         
   5   1   6          1.63          0.30         5.39 o                         
   6   1   6         32.04         33.28         6.01 o                         
   7   1   6          1.07          8.11         5.96 o                         
   8   1   6         38.72         37.36         7.67 o                         
   9   1   6         10.84          7.27         8.70 o                         
  10   1   6          0.00          2.96        10.54 o                         
 -11   2   6          0.37         -4.34        12.37 o                         
 -10   2   6         13.17         19.32        10.23 o                         
  -9   2   6          3.44         11.29         9.58 o                         
  -8   2   6        891.79        969.44        17.98 o                         
  -7   2   6         49.82         54.68         8.57 o                         
  -6   2   6        124.49        134.31         8.92 o                         
  -5   2   6       1238.08       1295.84        66.40 o                         
  -4   2   6        809.59        829.09        33.67 o                         
  -3   2   6        734.24        693.71        34.11 o                         
  -2   2   6       1328.82       1368.54        55.44 o                         
  -1   2   6        221.64        250.27        16.61 o                         
   0   2   6         53.48         67.48         7.04 o                         
   1   2   6        781.41        813.24        25.02 o                         
   2   2   6        265.84        246.30        12.96 o                         
   3   2   6        301.33        313.51        18.51 o                         
   4   2   6         74.24         71.74         6.17 o                         
   5   2   6         48.40         39.38         5.99 o                         
   6   2   6        159.14        165.70         7.69 o                         
   7   2   6          8.37          9.51         7.17 o                         
   8   2   6         52.24         55.97         8.27 o                         
   9   2   6         11.11         11.72         8.75 o                         
  10   2   6         23.06         24.42        13.57 o                         
 -11   3   6         80.07        103.63        15.00 o                         
 -10   3   6          0.01         -1.98        10.00 o                         
  -9   3   6        142.82        149.53        10.69 o                         
  -8   3   6        134.64        156.24        11.29 o                         
  -7   3   6        667.95        670.18        13.82 o                         
  -6   3   6        986.56        958.50        40.05 o                         
  -5   3   6        535.24        526.35        19.68 o                         
  -4   3   6        381.51        294.93         8.44 o                         
  -3   3   6         55.58         57.35         7.16 o                         
  -2   3   6         91.76         86.48         6.95 o                         
  -1   3   6        687.13        803.77        35.05 o                         
   0   3   6        266.66        252.11        11.85 o                         
   1   3   6         58.63         81.15         7.21 o                         
   2   3   6        762.91        806.49        41.83 o                         
   3   3   6         40.71         36.86         6.18 o                         
   4   3   6         35.78         28.27         7.15 o                         
   5   3   6         80.62         80.61         7.24 o                         
   6   3   6          2.42          8.75         7.56 o                         
   7   3   6        575.38        561.08        31.77 o                         
   8   3   6         30.61         29.87         8.60 o                         
   9   3   6         16.83         16.79        10.89 o                         
 -11   4   6          0.41         -2.32        12.67 o                         
 -10   4   6          0.25          3.04        12.05 o                         
  -9   4   6         12.18          6.95        10.38 o                         
  -8   4   6         17.55         18.65         8.77 o                         
  -7   4   6        296.62        275.43        11.12 o                         
  -6   4   6         38.17         31.10         9.25 o                         
  -5   4   6         18.58         12.51         8.39 o                         
  -4   4   6         14.98         22.39         7.83 o                         
  -3   4   6          0.66          2.03         6.10 o                         
  -2   4   6        107.85        107.71         6.98 o                         
  -1   4   6        563.18        603.74        30.11 o                         
   0   4   6         16.41         13.64         5.91 o                         
   1   4   6        143.09        127.94         9.26 o                         
   2   4   6        369.58        387.02        13.05 o                         
   3   4   6        293.15        301.22         9.85 o                         
   4   4   6        105.01         94.46         8.21 o                         
   5   4   6        544.56        482.54        29.82 o                         
   6   4   6        536.16        531.27        29.00 o                         
   7   4   6        138.05        122.98         8.84 o                         
   8   4   6          2.18          1.99         9.58 o                         
   9   4   6         80.90         88.47        10.99 o                         
 -11   5   6         22.36         35.29        24.95 o                         
 -10   5   6          2.74         -9.19        16.82 o                         
  -9   5   6         24.95         19.05        12.21 o                         
  -8   5   6         11.14         23.85        10.00 o                         
  -7   5   6          1.87          1.03        10.14 o                         
  -6   5   6        311.29        271.50        10.29 o                         
  -5   5   6          8.66          7.53         8.17 o                         
  -4   5   6        151.77        121.62        11.13 o                         
  -3   5   6         28.49         23.38         6.75 o                         
  -2   5   6        234.36        233.78        10.44 o                         
  -1   5   6        154.54        153.77         8.26 o                         
   0   5   6         30.56         29.80         7.42 o                         
   1   5   6         24.18         22.38         6.67 o                         
   2   5   6         88.69         89.25         7.08 o                         
   3   5   6          3.47          9.11         5.61 o                         
   4   5   6        126.08        111.47         7.32 o                         
   5   5   6         72.38         75.10         8.31 o                         
   6   5   6        162.19        165.02        13.09 o                         
   7   5   6        225.69        220.85        10.77 o                         
   8   5   6          6.12          1.35        10.73 o                         
   9   5   6         44.73         20.52        10.65 o                         
 -10   6   6          4.36         -3.29        17.75 o                         
  -9   6   6          0.94          8.36        14.48 o                         
  -8   6   6          3.25         -3.69        14.52 o                         
  -7   6   6        158.28        152.75        10.82 o                         
  -6   6   6          4.25          6.70        10.09 o                         
  -5   6   6        317.67        270.14        25.01 o                         
  -4   6   6         72.10         60.13         9.67 o                         
  -3   6   6        112.68         96.62         9.89 o                         
  -2   6   6         16.32         18.19         7.56 o                         
  -1   6   6         17.48         18.62         8.01 o                         
   0   6   6        512.49        497.30        12.00 o                         
   1   6   6          0.00          1.35         7.97 o                         
   2   6   6        136.13        127.17         7.27 o                         
   3   6   6        316.05        306.30        11.97 o                         
   4   6   6        735.67        753.32        31.05 o                         
   5   6   6         97.07        100.51         8.78 o                         
   6   6   6          5.20          1.02         9.12 o                         
   7   6   6         19.51         19.52         8.80 o                         
   8   6   6          4.33          5.96         9.53 o                         
 -10   7   6        130.51        142.60        21.58 o                         
  -9   7   6          6.53         19.53        14.10 o                         
  -8   7   6         51.70         47.89        14.48 o                         
  -7   7   6          0.09         -2.16        13.87 o                         
  -6   7   6        278.66        276.90        14.00 o                         
  -5   7   6         30.93         27.11        13.12 o                         
  -4   7   6        800.36        736.85        37.25 o                         
  -3   7   6        345.63        316.05        12.10 o                         
  -2   7   6        114.02        104.48         9.01 o                         
  -1   7   6         25.29         24.57         8.18 o                         
   0   7   6         52.37         61.52         7.53 o                         
   1   7   6          2.15         -0.79         8.00 o                         
   2   7   6          8.19          7.34         8.01 o                         
   3   7   6         17.69         16.97         8.14 o                         
   4   7   6          2.07         -0.72         7.10 o                         
   5   7   6        101.30         89.91         8.82 o                         
   6   7   6         81.22         80.97        11.01 o                         
   7   7   6         79.83         72.86        11.82 o                         
   8   7   6          8.64         16.26        10.38 o                         
  -9   8   6         49.99         45.56        17.52 o                         
  -8   8   6         14.08          5.32        17.34 o                         
  -7   8   6        133.67        133.70        12.62 o                         
  -6   8   6          5.33         17.29        14.44 o                         
  -5   8   6         43.13         43.47        12.98 o                         
  -4   8   6        107.46        100.43        13.90 o                         
  -3   8   6         21.37         32.85        12.14 o                         
  -2   8   6         49.74         45.00         9.41 o                         
  -1   8   6         59.84         60.74         9.58 o                         
   0   8   6          0.10          7.48         9.96 o                         
   1   8   6         50.81         45.13         8.47 o                         
   2   8   6         84.40         92.34         8.53 o                         
   3   8   6        145.58        138.40         8.39 o                         
   4   8   6        161.30        156.26         7.86 o                         
   5   8   6        228.58        238.81        11.98 o                         
   6   8   6        233.10        250.01        10.99 o                         
   7   8   6          1.47          6.81        10.50 o                         
  -8   9   6         41.12         25.03        20.09 o                         
  -7   9   6         17.04          3.84        14.60 o                         
  -6   9   6         51.55         51.19        12.62 o                         
  -5   9   6          7.72         22.58        15.46 o                         
  -4   9   6        110.44        134.14        13.98 o                         
  -3   9   6          0.00         -7.43        10.21 o                         
  -2   9   6         10.13         11.13         8.35 o                         
  -1   9   6        280.65        301.51        10.84 o                         
   0   9   6          2.07          2.02         9.82 o                         
   1   9   6         62.93         62.25         8.99 o                         
   2   9   6         34.58         40.81         8.70 o                         
   3   9   6         80.91         82.44         9.00 o                         
   4   9   6          4.17          1.50         8.48 o                         
   5   9   6          0.12          5.06        10.51 o                         
   6   9   6          0.02          9.11        10.76 o                         
  -7  10   6         10.13         -0.23        15.27 o                         
  -6  10   6         19.18         22.60        15.47 o                         
  -5  10   6        130.11        133.58        13.42 o                         
  -4  10   6          0.57         -6.47        13.37 o                         
  -3  10   6          0.89         -5.31        15.77 o                         
  -2  10   6        174.87        186.38        13.48 o                         
  -1  10   6        171.26        189.25        11.42 o                         
   0  10   6        275.06        315.35        13.39 o                         
   1  10   6          0.20         -2.83        11.71 o                         
   2  10   6        158.63        190.04        11.15 o                         
   3  10   6         12.61         14.97        10.18 o                         
   4  10   6          0.00          1.04        10.03 o                         
   5  10   6         15.82         11.22        13.61 o                         
  -5  11   6          8.26          8.70        16.08 o                         
  -4  11   6        119.98         91.62        20.39 o                         
  -3  11   6        156.20        187.19        17.54 o                         
  -2  11   6         12.08         18.66        11.49 o                         
  -1  11   6         93.89        112.02        12.63 o                         
   0  11   6         71.21         80.17        10.92 o                         
   1  11   6         46.74         39.02        14.15 o                         
   2  11   6          5.65         -6.03        12.20 o                         
   3  11   6         15.93         10.26         9.96 o                         
   4  11   6          7.33          9.49        12.21 o                         
  -3  12   6         13.83         26.18        19.66 o                         
  -2  12   6          3.36          3.96        13.49 o                         
  -1  12   6         14.88         18.31        12.59 o                         
   0  12   6          4.22          6.90        14.02 o                         
   1  12   6          1.80          4.44        15.77 o                         
 -11   0   7          1.47         -3.02        19.72 o                         
  -9   0   7         26.16         26.01        11.45 o                         
  -7   0   7       2034.99       2100.03       111.52 o                         
  -5   0   7        164.41        145.49        16.48 o                         
  -3   0   7        118.14        158.81        10.80 o                         
  -1   0   7       1898.05       2261.29       170.66 o                         
   1   0   7       1111.21       1398.41        34.86 o                         
   3   0   7       2851.65       3221.19       177.20 o                         
   5   0   7         57.44         42.15         7.07 o                         
   7   0   7         39.11         37.55        10.99 o                         
   9   0   7         90.90         81.73        14.15 o                         
 -11   1   7          4.73          0.15        11.48 o                         
 -10   1   7         27.83         47.00        11.69 o                         
  -9   1   7        126.95        133.48         9.67 o                         
  -8   1   7        678.10        728.87        24.48 o                         
  -7   1   7         49.39         46.39         8.62 o                         
  -6   1   7        728.16        726.47        20.18 o                         
  -5   1   7        145.19        127.66         8.55 o                         
  -4   1   7       1049.13       1048.16        44.46 o                         
  -3   1   7       1592.42       1812.44        98.33 o                         
  -2   1   7        465.41        585.86        35.11 o                         
  -1   1   7        841.25       1081.83        48.91 o                         
   0   1   7          4.40          4.12         6.89 o                         
   1   1   7         75.93         86.56         5.84 o                         
   2   1   7        659.70        758.13        35.31 o                         
   3   1   7         17.18          0.34         6.11 o                         
   4   1   7          0.85          4.23         5.45 o                         
   5   1   7         15.31         15.02         6.89 o                         
   6   1   7         34.12         33.77         6.43 o                         
   7   1   7          7.79          6.49         7.18 o                         
   8   1   7         84.29         88.76         8.38 o                         
   9   1   7          2.26         -2.06        10.42 o                         
 -11   2   7          0.86         -7.30        13.98 o                         
 -10   2   7          0.67         10.25        11.44 o                         
  -9   2   7          0.11          0.24         8.58 o                         
  -8   2   7        234.42        227.42        10.70 o                         
  -7   2   7         53.52         55.58         8.44 o                         
  -6   2   7        181.01        191.54         8.69 o                         
  -5   2   7        232.02        226.58         9.86 o                         
  -4   2   7        384.90        333.45         9.30 o                         
  -3   2   7       1060.73       1016.16        41.58 o                         
  -2   2   7       1484.36       1488.06        52.43 o                         
  -1   2   7        155.10        181.62        10.34 o                         
   0   2   7        161.68        188.28         6.97 o                         
   1   2   7        170.51        172.25         8.08 o                         
   2   2   7         59.95         65.90         5.07 o                         
   3   2   7         12.98         16.78         6.02 o                         
   4   2   7        134.89        126.69         9.93 o                         
   5   2   7          6.71          5.64         6.24 o                         
   6   2   7        124.02        120.45         7.76 o                         
   7   2   7          9.55          4.05         7.09 o                         
   8   2   7         80.33         90.32        10.34 o                         
   9   2   7          0.34         -8.65        11.14 o                         
 -11   3   7          0.36          4.43        13.93 o                         
 -10   3   7         21.85         14.65        11.09 o                         
  -9   3   7        126.77        133.32        10.06 o                         
  -8   3   7        122.92        130.15        10.58 o                         
  -7   3   7         19.88         22.62         6.82 o                         
  -6   3   7        133.24        118.44         8.31 o                         
  -5   3   7          6.59          4.17         6.62 o                         
  -4   3   7        554.08        564.63        31.48 o                         
  -3   3   7         10.47          7.85         6.33 o                         
  -2   3   7        444.51        448.95        24.55 o                         
  -1   3   7          0.15          2.30         7.19 o                         
   0   3   7         61.63         69.78         6.74 o                         
   1   3   7        133.38        134.34         6.09 o                         
   2   3   7         46.81         53.83         5.95 o                         
   3   3   7         22.41         19.17         6.42 o                         
   4   3   7         25.09         23.79         6.93 o                         
   5   3   7         38.88         33.51         7.79 o                         
   6   3   7         42.37         45.37         9.67 o                         
   7   3   7        284.47        274.72        23.62 o                         
   8   3   7          8.03         12.97         8.01 o                         
   9   3   7          1.19          1.98        10.12 o                         
 -11   4   7          9.39         16.45        15.34 o                         
 -10   4   7         48.86         53.91        10.01 o                         
  -9   4   7         33.39         48.80        10.85 o                         
  -8   4   7          3.15          0.68         8.05 o                         
  -7   4   7       1194.19       1127.54        38.19 o                         
  -6   4   7         67.73         59.15         8.66 o                         
  -5   4   7         17.40         22.61         8.72 o                         
  -4   4   7         30.07         27.79         7.27 o                         
  -3   4   7         18.53         20.67         7.45 o                         
  -2   4   7         16.30         15.95         7.28 o                         
  -1   4   7          0.34         -2.74         7.57 o                         
   0   4   7         39.68         46.46         6.96 o                         
   1   4   7        236.63        218.07        17.16 o                         
   2   4   7       1436.63       1446.76        58.00 o                         
   3   4   7          9.35          7.96         7.09 o                         
   4   4   7        353.22        331.69        18.82 o                         
   5   4   7        283.82        268.67        19.23 o                         
   6   4   7         17.50         21.91         8.29 o                         
   7   4   7         36.41         40.70        10.09 o                         
   8   4   7          0.80          3.56         9.77 o                         
   9   4   7          1.14          1.17        10.73 o                         
 -10   5   7         21.68          0.22        18.61 o                         
  -9   5   7         37.38         43.18        14.96 o                         
  -8   5   7         78.39         63.12        10.48 o                         
  -7   5   7         46.98         35.92        12.59 o                         
  -6   5   7        177.19        151.10        11.62 o                         
  -5   5   7         11.53         15.93        10.04 o                         
  -4   5   7         84.69         76.07         8.36 o                         
  -3   5   7        252.98        236.27         9.85 o                         
  -2   5   7        356.09        328.37        11.80 o                         
  -1   5   7         61.75         63.21         6.79 o                         
   0   5   7        174.62        195.13        10.89 o                         
   1   5   7        550.34        527.79         9.09 o                         
   2   5   7        227.57        202.88         6.84 o                         
   3   5   7        744.10        714.18        29.93 o                         
   4   5   7         74.58         72.70        10.07 o                         
   5   5   7        187.14        193.11        12.79 o                         
   6   5   7          0.05          3.53         7.44 o                         
   7   5   7          8.85          3.45         9.86 o                         
   8   5   7         55.41         62.76        13.13 o                         
 -10   6   7          2.03         -7.78        17.89 o                         
  -9   6   7         41.67         38.86        14.83 o                         
  -8   6   7          4.77          9.45        14.66 o                         
  -7   6   7          2.76          5.57        12.04 o                         
  -6   6   7         21.55          5.20        10.57 o                         
  -5   6   7        505.45        461.83        16.93 o                         
  -4   6   7        147.92        120.95         8.38 o                         
  -3   6   7        349.11        303.68        16.11 o                         
  -2   6   7          9.33          5.85         6.77 o                         
  -1   6   7          5.10          0.45         6.36 o                         
   0   6   7         48.74         55.46         8.25 o                         
   1   6   7         25.08         24.94         7.28 o                         
   2   6   7         10.58          6.84         6.73 o                         
   3   6   7          1.12         -0.53         8.02 o                         
   4   6   7          2.91         -3.85         8.62 o                         
   5   6   7         25.96         27.32         9.31 o                         
   6   6   7        162.34        157.61         9.63 o                         
   7   6   7         89.62         73.91         9.11 o                         
   8   6   7          1.18         20.97        11.50 o                         
  -9   7   7          0.03         -9.41        16.34 o                         
  -8   7   7          3.54          2.33        14.45 o                         
  -7   7   7        126.20        124.42        18.54 o                         
  -6   7   7         73.25         61.50        13.12 o                         
  -5   7   7        425.24        380.52        13.09 o                         
  -4   7   7         63.98         52.68        13.29 o                         
  -3   7   7        102.71         85.79         8.60 o                         
  -2   7   7        145.08        141.99         7.64 o                         
  -1   7   7          0.05          4.09         7.88 o                         
   0   7   7          6.13         11.96         7.93 o                         
   1   7   7         82.86         76.25         8.45 o                         
   2   7   7         50.97         47.26         8.36 o                         
   3   7   7        101.85        111.58         7.73 o                         
   4   7   7          1.18          2.62         7.09 o                         
   5   7   7         28.77         30.19         9.04 o                         
   6   7   7          2.59          2.27         9.70 o                         
   7   7   7         11.61         18.47        11.57 o                         
  -9   8   7          3.95         -8.07        16.31 o                         
  -8   8   7         19.95          9.36        15.06 o                         
  -7   8   7        120.49        133.22        12.70 o                         
  -6   8   7        128.48        127.52        15.03 o                         
  -5   8   7         14.20         13.15        10.42 o                         
  -4   8   7        119.83        106.94        21.03 o                         
  -3   8   7        248.03        246.51        11.31 o                         
  -2   8   7         10.45         11.38         7.63 o                         
  -1   8   7         45.64         39.78         9.01 o                         
   0   8   7         48.52         36.83         9.00 o                         
   1   8   7          0.13          3.82         8.66 o                         
   2   8   7          1.46          0.74         7.71 o                         
   3   8   7          7.48          4.85         7.18 o                         
   4   8   7          8.26          6.22        10.01 o                         
   5   8   7         14.00         10.69         8.28 o                         
   6   8   7         39.89         27.94        11.82 o                         
   7   8   7          4.37         -0.30        13.78 o                         
  -8   9   7        152.00        133.90        24.36 o                         
  -7   9   7          6.65          5.62        14.49 o                         
  -6   9   7          0.17          0.33        12.47 o                         
  -5   9   7         61.18         78.50        12.98 o                         
  -4   9   7          3.49         -6.28        13.00 o                         
  -3   9   7         26.59         27.44        10.21 o                         
  -2   9   7          0.18         -4.36         7.49 o                         
  -1   9   7         19.76         28.12        10.73 o                         
   0   9   7          9.57          3.55         8.75 o                         
   1   9   7          0.82          0.88         8.68 o                         
   2   9   7         10.84          7.13        10.06 o                         
   3   9   7          1.36          2.79         9.12 o                         
   4   9   7         16.65         24.74         9.11 o                         
   5   9   7         90.71         74.36        12.13 o                         
   6   9   7         31.00         22.27        11.83 o                         
  -7  10   7         24.90         19.30        19.48 o                         
  -6  10   7          3.99         12.50        13.29 o                         
  -5  10   7          1.43         -3.25        15.79 o                         
  -4  10   7         58.42         66.37        11.78 o                         
  -3  10   7          7.63          2.49        11.68 o                         
  -2  10   7         39.30         42.70        11.23 o                         
  -1  10   7        114.56        111.35        12.23 o                         
   0  10   7         30.02         32.05        12.47 o                         
   1  10   7          1.81          8.57        11.67 o                         
   2  10   7          7.28         -2.50        11.58 o                         
   3  10   7         47.22         45.98        11.20 o                         
   4  10   7        108.20        128.78        11.60 o                         
   5  10   7          0.46         -1.38        15.64 o                         
  -5  11   7          0.68         -5.28        21.69 o                         
  -4  11   7          8.11         11.11        14.28 o                         
  -3  11   7         16.76         13.21        16.76 o                         
  -2  11   7         61.27         76.49        14.56 o                         
  -1  11   7          1.77          6.40        14.43 o                         
   0  11   7          5.65          1.06        12.49 o                         
   1  11   7         41.70         15.59        13.00 o                         
   2  11   7         78.64         84.91        11.76 o                         
   3  11   7         23.07         24.63        13.25 o                         
  -1  12   7         45.40         46.09        14.81 o                         
 -10   0   8         67.14         78.61        16.77 o                         
  -8   0   8          0.69        -13.47        14.56 o                         
  -6   0   8          0.06          0.38        11.61 o                         
  -4   0   8         67.18         44.95        12.39 o                         
  -2   0   8       1758.30       2370.42        57.93 o                         
   0   0   8         71.35         90.48         9.03 o                         
   2   0   8        485.49        598.70        23.43 o                         
   4   0   8         87.05         87.38        10.51 o                         
   6   0   8          4.32          1.38         9.22 o                         
   8   0   8        188.00        198.50        12.36 o                         
 -11   1   8         54.69         70.44        14.19 o                         
 -10   1   8          2.78          0.99        11.50 o                         
  -9   1   8         20.82         25.05         8.04 o                         
  -8   1   8        113.25        125.77         8.88 o                         
  -7   1   8         33.36         29.87         7.52 o                         
  -6   1   8        121.51        123.83         8.28 o                         
  -5   1   8         18.76         21.52         7.34 o                         
  -4   1   8        608.37        693.99        26.93 o                         
  -3   1   8        621.47        757.08        28.03 o                         
  -2   1   8          3.79          4.01         5.63 o                         
  -1   1   8          1.44          0.46         5.66 o                         
   0   1   8          0.14          0.26         5.95 o                         
   1   1   8       1012.51       1208.11        35.67 o                         
   2   1   8        367.76        400.81         7.72 o                         
   3   1   8        346.97        348.88         6.67 o                         
   4   1   8         67.57         55.40         5.93 o                         
   5   1   8         37.70         31.75         6.30 o                         
   6   1   8         53.36         60.45         6.08 o                         
   7   1   8        224.41        221.12         7.44 o                         
   8   1   8         75.70         64.56         7.35 o                         
   9   1   8        240.94        246.49        10.02 o                         
 -11   2   8          5.86         11.41        14.07 o                         
 -10   2   8          3.58          0.19        12.05 o                         
  -9   2   8        192.98        214.21        11.03 o                         
  -8   2   8          9.05          7.96         9.97 o                         
  -7   2   8        332.24        330.86         9.78 o                         
  -6   2   8         37.28         40.78         7.44 o                         
  -5   2   8        169.45        187.81         9.63 o                         
  -4   2   8        576.40        560.00        17.40 o                         
  -3   2   8        335.18        422.95        17.16 o                         
  -2   2   8        728.11        759.63        24.24 o                         
  -1   2   8        221.35        231.88         8.56 o                         
   0   2   8        106.71        127.69         7.62 o                         
   1   2   8        563.79        657.15        16.98 o                         
   2   2   8          2.12         -0.18         6.32 o                         
   3   2   8        811.18        826.43        41.81 o                         
   4   2   8        228.27        237.99        14.91 o                         
   5   2   8          4.83         -2.82         8.41 o                         
   6   2   8         12.84          6.39         7.36 o                         
   7   2   8        528.93        574.06        15.56 o                         
   8   2   8         94.90         86.21         8.83 o                         
   9   2   8         48.53         39.91        12.63 o                         
 -11   3   8          2.38          0.51        14.06 o                         
 -10   3   8         37.25         46.22        11.25 o                         
  -9   3   8         86.49         97.21        10.73 o                         
  -8   3   8        102.62         98.68         9.46 o                         
  -7   3   8        127.31        127.69         9.67 o                         
  -6   3   8         59.41         59.10         7.63 o                         
  -5   3   8         57.46         43.99         6.90 o                         
  -4   3   8         80.31         80.79         6.37 o                         
  -3   3   8       1994.77       2170.60       128.38 o                         
  -2   3   8        636.56        643.34        28.92 o                         
  -1   3   8        352.61        397.68        30.22 o                         
   0   3   8       1701.49       1957.59       104.52 o                         
   1   3   8         94.14        100.16         5.82 o                         
   2   3   8        116.62        134.72        10.74 o                         
   3   3   8         13.66         14.51         6.51 o                         
   4   3   8         46.80         44.22         7.90 o                         
   5   3   8        316.95        307.73        16.08 o                         
   6   3   8        192.15        198.30        13.51 o                         
   7   3   8        125.21        115.23         9.74 o                         
   8   3   8          1.33         -7.12        10.84 o                         
   9   3   8        105.20        100.80        13.22 o                         
 -11   4   8         24.83         27.75        18.22 o                         
 -10   4   8         29.63         39.47        13.69 o                         
  -9   4   8         14.84         11.39        12.39 o                         
  -8   4   8         73.91         79.80        10.86 o                         
  -7   4   8         84.80         76.07         9.64 o                         
  -6   4   8        573.81        513.28        20.09 o                         
  -5   4   8        170.66        137.42         8.72 o                         
  -4   4   8          0.30          3.50         8.07 o                         
  -3   4   8          5.87          3.08         7.25 o                         
  -2   4   8         42.08         40.93         7.34 o                         
  -1   4   8        433.87        523.72        21.96 o                         
   0   4   8         69.45         82.08         6.92 o                         
   1   4   8         68.25         64.21         7.57 o                         
   2   4   8          2.18          1.31         6.50 o                         
   3   4   8         18.18         19.14         7.12 o                         
   4   4   8          0.22          0.30         8.66 o                         
   5   4   8       1253.36       1175.66        54.93 o                         
   6   4   8          2.66          4.94         8.35 o                         
   7   4   8          4.15         -1.92         8.92 o                         
   8   4   8         13.06         11.13        10.67 o                         
 -10   5   8        155.40        178.39        19.21 o                         
  -9   5   8         16.33         14.73        15.08 o                         
  -8   5   8        116.27        111.68        11.41 o                         
  -7   5   8         41.99         37.59        10.42 o                         
  -6   5   8         47.62         50.01        10.72 o                         
  -5   5   8        697.98        610.05        12.70 o                         
  -4   5   8        551.86        449.43        32.11 o                         
  -3   5   8         72.23         65.48         7.23 o                         
  -2   5   8         91.25         94.10         8.34 o                         
  -1   5   8         12.45         14.07         7.13 o                         
   0   5   8        172.19        163.09         6.88 o                         
   1   5   8         26.29         30.71         6.71 o                         
   2   5   8        186.45        184.74         7.98 o                         
   3   5   8        476.36        428.32        20.11 o                         
   4   5   8        602.29        591.89        43.35 o                         
   5   5   8         80.61         81.05         9.71 o                         
   6   5   8         77.80         71.34         9.44 o                         
   7   5   8          4.44          5.29         8.78 o                         
   8   5   8          0.00         -8.75         9.91 o                         
 -10   6   8          2.01        -18.82        19.09 o                         
  -9   6   8          0.35         14.45        14.33 o                         
  -8   6   8         11.24          9.96        14.82 o                         
  -7   6   8          3.84         -2.67        12.28 o                         
  -6   6   8        836.98        817.29        39.54 o                         
  -5   6   8         13.90         12.13        10.52 o                         
  -4   6   8         32.52         27.60         8.05 o                         
  -3   6   8         60.05         62.78         7.69 o                         
  -2   6   8         49.22         57.22         8.04 o                         
  -1   6   8         77.95         78.41         6.81 o                         
   0   6   8         62.86         71.71         7.54 o                         
   1   6   8        297.24        271.29        13.93 o                         
   2   6   8        126.77        121.27         8.91 o                         
   3   6   8         44.21         43.37         8.34 o                         
   4   6   8        315.46        282.19         9.26 o                         
   5   6   8          9.72          5.31         9.13 o                         
   6   6   8         64.92         56.63        10.03 o                         
   7   6   8          4.50          1.67        12.99 o                         
  -9   7   8          0.93          9.67        17.61 o                         
  -8   7   8          5.80         11.35        14.49 o                         
  -7   7   8        249.38        267.24        19.33 o                         
  -6   7   8        503.85        469.16        13.59 o                         
  -5   7   8         61.67         61.68        10.94 o                         
  -4   7   8        218.66        194.71        12.11 o                         
  -3   7   8        127.57        129.48         9.97 o                         
  -2   7   8         13.48         14.13         8.29 o                         
  -1   7   8        105.02        101.66         8.12 o                         
   0   7   8         13.90          8.59         8.94 o                         
   1   7   8         78.25         86.33         9.20 o                         
   2   7   8          0.60         -1.89         8.73 o                         
   3   7   8        473.75        496.36        16.39 o                         
   4   7   8          1.59          3.89        10.11 o                         
   5   7   8         22.47         25.76         9.10 o                         
   6   7   8         25.62         29.60        13.05 o                         
   7   7   8          3.89          9.05        11.45 o                         
  -8   8   8         35.13         22.79        17.61 o                         
  -7   8   8         37.52         37.04        12.29 o                         
  -6   8   8          0.64         -8.46        14.98 o                         
  -5   8   8         16.74         15.17        15.08 o                         
  -4   8   8        197.55        197.28        18.42 o                         
  -3   8   8          5.26          3.98         9.35 o                         
  -2   8   8        175.82        173.27         8.99 o                         
  -1   8   8          0.02          0.31         8.55 o                         
   0   8   8          6.58          2.43         9.66 o                         
   1   8   8          0.01         -3.96         8.66 o                         
   2   8   8         39.94         39.12         9.76 o                         
   3   8   8          8.83          9.36         8.72 o                         
   4   8   8         59.44         76.42        10.20 o                         
   5   8   8         78.38         82.40        11.71 o                         
   6   8   8         64.34         56.26        12.09 o                         
  -7   9   8        124.27        138.31        18.57 o                         
  -6   9   8          2.16          7.89        14.89 o                         
  -5   9   8         36.49         28.61        11.27 o                         
  -4   9   8         11.98         -6.64        15.93 o                         
  -3   9   8         14.20          3.27        11.82 o                         
  -2   9   8        248.18        273.21        12.79 o                         
  -1   9   8        157.63        167.44        11.21 o                         
   0   9   8         89.80         92.15        12.10 o                         
   1   9   8         37.17         35.29        10.52 o                         
   2   9   8        208.84        219.82        10.39 o                         
   3   9   8         32.47         22.69         8.75 o                         
   4   9   8         20.01          6.48        10.17 o                         
   5   9   8          0.18         -1.01        11.75 o                         
  -6  10   8         10.13         -9.57        18.96 o                         
  -5  10   8          0.03          1.37        19.29 o                         
  -4  10   8          2.19         -6.95        18.63 o                         
  -3  10   8         79.04         80.25        13.02 o                         
  -2  10   8        108.30         88.76        10.49 o                         
  -1  10   8          1.57          0.90        10.34 o                         
   0  10   8          9.03         -1.18        10.80 o                         
   1  10   8          8.25          5.60         8.84 o                         
   2  10   8          1.17         -0.19        11.35 o                         
   3  10   8         16.18         24.55         9.75 o                         
   4  10   8         10.12          1.37        13.02 o                         
  -4  11   8         34.61         43.25        16.61 o                         
  -3  11   8        162.74        201.40        17.77 o                         
  -2  11   8        112.03        135.53        14.46 o                         
  -1  11   8         25.33         17.13        12.98 o                         
   0  11   8        109.18        111.89        15.35 o                         
   1  11   8          6.14          5.33        12.51 o                         
   2  11   8          9.52          7.07        11.91 o                         
 -11   0   9        152.26        177.78        20.74 o                         
  -9   0   9        108.89        119.35        14.51 o                         
  -7   0   9        104.66        133.44        15.65 o                         
  -5   0   9        199.90        221.08        18.59 o                         
  -3   0   9         22.25         31.01         9.86 o                         
  -1   0   9       1191.13       1611.60        24.38 o                         
   1   0   9       2016.22       2506.15        23.95 o                         
   3   0   9        665.56        728.13        42.50 o                         
   5   0   9         55.94         48.30        10.76 o                         
   7   0   9          9.02         -4.64        12.94 o                         
   9   0   9        145.74        121.31        24.22 o                         
 -11   1   9         29.87         32.09        14.05 o                         
 -10   1   9         33.89         32.65         9.78 o                         
  -9   1   9          0.20         -3.73        10.45 o                         
  -8   1   9        622.47        671.41        14.06 o                         
  -7   1   9        358.70        355.33        11.47 o                         
  -6   1   9        782.59        734.52        22.36 o                         
  -5   1   9         91.43        101.02         8.86 o                         
  -4   1   9        203.39        221.64         9.38 o                         
  -3   1   9        459.35        606.66        19.31 o                         
  -2   1   9         44.06         50.78         7.24 o                         
  -1   1   9         10.77         14.62         6.52 o                         
   0   1   9          0.82          4.05         6.80 o                         
   1   1   9        165.25        210.84         7.02 o                         
   2   1   9          6.44          7.97         5.87 o                         
   3   1   9         25.54         27.93         6.35 o                         
   4   1   9        101.92         99.96         5.41 o                         
   5   1   9         17.32         18.89         6.60 o                         
   6   1   9         46.00         46.21         7.09 o                         
   7   1   9         22.71         17.31         7.11 o                         
   8   1   9         14.56          8.37         9.18 o                         
 -11   2   9          1.19          8.40        13.94 o                         
 -10   2   9         48.39         51.80        11.74 o                         
  -9   2   9          1.98         -5.94        10.64 o                         
  -8   2   9        661.58        677.19        17.19 o                         
  -7   2   9        106.16        107.41         9.79 o                         
  -6   2   9        291.02        271.24         9.92 o                         
  -5   2   9        118.31        116.29         8.08 o                         
  -4   2   9        137.54        143.10         8.04 o                         
  -3   2   9       1220.91       1387.86        53.23 o                         
  -2   2   9       1213.29       1427.15        56.07 o                         
  -1   2   9         49.26         61.27         7.71 o                         
   0   2   9          0.33          6.90         5.72 o                         
   1   2   9         20.73         20.01         5.63 o                         
   2   2   9        448.91        476.30        23.83 o                         
   3   2   9          5.43          9.73         5.33 o                         
   4   2   9          3.23          3.33         6.44 o                         
   5   2   9         59.75         62.66         6.76 o                         
   6   2   9        173.81        162.93         9.58 o                         
   7   2   9         25.34         24.69         8.02 o                         
   8   2   9         47.83         48.00         9.63 o                         
 -11   3   9         23.05         24.24        15.62 o                         
 -10   3   9          0.12         -3.56        13.39 o                         
  -9   3   9        172.12        185.67        11.60 o                         
  -8   3   9          0.34          0.27         8.80 o                         
  -7   3   9        350.16        356.61        12.32 o                         
  -6   3   9         65.12         56.46         7.62 o                         
  -5   3   9        214.52        183.42         8.24 o                         
  -4   3   9        103.81        104.40         7.07 o                         
  -3   3   9        641.51        591.57        34.77 o                         
  -2   3   9        139.56        136.62         7.38 o                         
  -1   3   9        419.74        496.20        27.27 o                         
   0   3   9         18.09         26.79         6.63 o                         
   1   3   9          5.44         10.58         5.97 o                         
   2   3   9        183.00        182.09        11.02 o                         
   3   3   9        226.62        212.38        18.37 o                         
   4   3   9        100.45         97.00         9.05 o                         
   5   3   9          4.71         -4.03         8.44 o                         
   6   3   9         64.14         65.59         8.56 o                         
   7   3   9         18.59          9.71         9.09 o                         
   8   3   9          4.79         -8.49        11.84 o                         
 -10   4   9         18.38         16.70        16.36 o                         
  -9   4   9         98.06        107.57        13.70 o                         
  -8   4   9        108.01         99.30        11.86 o                         
  -7   4   9         22.23         31.81         9.96 o                         
  -6   4   9        173.95        162.58         9.49 o                         
  -5   4   9        379.09        332.63        15.30 o                         
  -4   4   9        237.79        206.01         8.93 o                         
  -3   4   9         62.88         58.46         7.17 o                         
  -2   4   9         93.73         88.37         7.44 o                         
  -1   4   9         10.09         17.64         7.95 o                         
   0   4   9         34.58         29.57         6.70 o                         
   1   4   9         13.05         10.03         5.37 o                         
   2   4   9        116.31        126.08         7.05 o                         
   3   4   9        157.28        176.46        10.24 o                         
   4   4   9        503.47        507.59        35.70 o                         
   5   4   9        118.60        121.49         8.70 o                         
   6   4   9        156.27        160.66        11.50 o                         
   7   4   9        223.45        234.68        15.02 o                         
   8   4   9         50.36         44.50        11.95 o                         
 -10   5   9         10.19         17.56        15.51 o                         
  -9   5   9          5.72         -2.39        15.40 o                         
  -8   5   9         37.18         28.46        12.71 o                         
  -7   5   9        224.13        217.63        13.96 o                         
  -6   5   9        292.14        267.85        14.35 o                         
  -5   5   9         88.24         81.96         8.80 o                         
  -4   5   9        499.69        405.59        16.80 o                         
  -3   5   9         38.08         35.97         6.89 o                         
  -2   5   9          5.56         -4.00         7.64 o                         
  -1   5   9        442.13        409.29        14.72 o                         
   0   5   9        444.59        432.32        17.50 o                         
   1   5   9         85.41         85.23         6.78 o                         
   2   5   9         46.91         55.62         7.65 o                         
   3   5   9         20.81         30.35         7.55 o                         
   4   5   9         36.36         36.31         7.33 o                         
   5   5   9         44.22         43.85        11.30 o                         
   6   5   9          3.52          3.86        10.99 o                         
   7   5   9         11.58         -0.33        11.77 o                         
  -9   6   9          3.05        -10.57        12.73 o                         
  -8   6   9          5.73          3.01        12.28 o                         
  -7   6   9        353.42        335.25        16.75 o                         
  -6   6   9        402.22        371.10        12.87 o                         
  -5   6   9       1694.99       1463.83        19.68 o                         
  -4   6   9        228.81        200.77        10.50 o                         
  -3   6   9         56.85         57.15         9.10 o                         
  -2   6   9        114.04        100.48         8.39 o                         
  -1   6   9         40.85         39.92         7.28 o                         
   0   6   9         13.85         19.93         6.68 o                         
   1   6   9        286.75        285.84        12.57 o                         
   2   6   9         56.50         62.17         8.19 o                         
   3   6   9          6.06          2.80         8.61 o                         
   4   6   9         11.59          8.72         8.38 o                         
   5   6   9          8.75         14.95        11.02 o                         
   6   6   9          0.72         -2.12        11.51 o                         
   7   6   9         49.79         31.78        10.95 o                         
  -9   7   9          8.13         12.02        17.87 o                         
  -8   7   9          0.15         -1.52        12.53 o                         
  -7   7   9         19.00         12.54        12.22 o                         
  -6   7   9        368.64        348.28        12.69 o                         
  -5   7   9          0.65         10.09        10.10 o                         
  -4   7   9        235.79        232.13        10.26 o                         
  -3   7   9        213.64        203.56        11.54 o                         
  -2   7   9         69.20         78.67         9.00 o                         
  -1   7   9         28.86         27.49         7.94 o                         
   0   7   9        350.15        296.92        10.39 o                         
   1   7   9          5.04          8.73         8.59 o                         
   2   7   9         51.51         52.42         8.86 o                         
   3   7   9         31.04         38.72         7.97 o                         
   4   7   9        113.61        118.25        10.54 o                         
   5   7   9          5.62          7.70         8.31 o                         
   6   7   9         82.00         72.02         9.61 o                         
  -8   8   9          0.83         -1.83        12.44 o                         
  -7   8   9        138.00        143.01        25.92 o                         
  -6   8   9          2.71          3.56        12.24 o                         
  -5   8   9         99.97        111.11        13.00 o                         
  -4   8   9         15.86         12.19        12.71 o                         
  -3   8   9        546.02        499.00        12.48 o                         
  -2   8   9          0.35         -3.14         8.74 o                         
  -1   8   9        133.30        116.22         9.15 o                         
   0   8   9         19.49         14.36         8.59 o                         
   1   8   9         10.97          1.77         8.79 o                         
   2   8   9          0.19         -2.96         8.70 o                         
   3   8   9          6.89         12.25         9.38 o                         
   4   8   9          0.88         -2.47        10.05 o                         
   5   8   9          3.19          7.31        10.09 o                         
  -7   9   9          0.00          8.44        14.67 o                         
  -6   9   9        133.11        141.58        16.00 o                         
  -5   9   9          3.01          2.38        15.49 o                         
  -4   9   9         30.58         29.84        11.49 o                         
  -3   9   9         37.38         37.71        13.27 o                         
  -2   9   9         30.08         36.05         8.96 o                         
  -1   9   9         52.58         57.39        10.85 o                         
   0   9   9        181.68        182.23        11.18 o                         
   1   9   9          0.36         -5.94        10.24 o                         
   2   9   9          0.32         -2.46         8.29 o                         
   3   9   9          0.11          8.62         9.67 o                         
   4   9   9         22.25         23.36         9.07 o                         
  -6  10   9          3.23          0.88        22.28 o                         
  -5  10   9          0.45          4.93        15.87 o                         
  -4  10   9          0.29         12.69        15.50 o                         
  -3  10   9         51.91         49.10        13.10 o                         
  -2  10   9        119.29        115.08        13.54 o                         
  -1  10   9         58.10         68.99        12.02 o                         
   0  10   9          2.96          2.42        12.47 o                         
   1  10   9         22.78         14.92        14.05 o                         
   2  10   9        101.97        107.50        11.24 o                         
   3  10   9          2.10         -4.59        12.48 o                         
  -3  11   9         43.66         42.09        17.82 o                         
  -2  11   9         59.93         63.43        14.80 o                         
  -1  11   9         20.78         13.86        11.64 o                         
   0  11   9         91.71         90.49        13.62 o                         
   1  11   9          6.49          4.92        14.60 o                         
 -10   0  10         21.64          7.90        18.37 o                         
  -8   0  10          4.71          6.31        14.21 o                         
  -6   0  10          2.50          1.40         8.00 o                         
  -4   0  10        278.04        327.77        13.93 o                         
  -2   0  10       1088.15       1575.99        92.11 o                         
   0   0  10          1.81          4.82         8.08 o                         
   2   0  10          0.09         -5.77         9.04 o                         
   4   0  10         43.86         50.51         9.48 o                         
   6   0  10        243.76        233.79        12.02 o                         
   8   0  10        329.38        299.29        22.03 o                         
 -11   1  10          0.02         -4.76        12.57 o                         
 -10   1  10          3.93         -1.09        12.10 o                         
  -9   1  10         45.96         44.71        12.01 o                         
  -8   1  10         82.98         84.03         9.35 o                         
  -7   1  10          7.65          2.87         9.12 o                         
  -6   1  10        257.38        230.86         9.69 o                         
  -5   1  10          4.41          9.11         7.20 o                         
  -4   1  10        223.32        202.40        10.16 o                         
  -3   1  10        179.96        197.02         6.74 o                         
  -2   1  10        461.29        567.90        15.69 o                         
  -1   1  10         38.19         33.89         5.38 o                         
   0   1  10          5.48          4.62         6.60 o                         
   1   1  10         11.44         27.90         7.95 o                         
   2   1  10        177.39        177.41         6.92 o                         
   3   1  10         47.62         55.83         5.53 o                         
   4   1  10        120.79        132.79         8.78 o                         
   5   1  10         69.28         73.14         7.61 o                         
   6   1  10         48.48         42.78         9.12 o                         
   7   1  10         22.24         20.93         7.88 o                         
   8   1  10         76.06         70.06         8.88 o                         
 -11   2  10          0.46          1.04        16.46 o                         
 -10   2  10          4.52         10.43        14.48 o                         
  -9   2  10          1.38         -1.58        10.40 o                         
  -8   2  10          0.72          4.14         9.58 o                         
  -7   2  10        149.36        137.96         9.72 o                         
  -6   2  10        283.46        281.38        10.88 o                         
  -5   2  10          8.79          2.98         6.41 o                         
  -4   2  10         30.70         34.23         6.72 o                         
  -3   2  10          5.87          5.11         6.55 o                         
  -2   2  10        549.78        657.22        21.22 o                         
  -1   2  10        253.20        310.05         9.84 o                         
   0   2  10         54.50         68.49         6.43 o                         
   1   2  10         23.93         27.29         6.02 o                         
   2   2  10          0.34          1.73         5.78 o                         
   3   2  10         48.36         56.28         7.30 o                         
   4   2  10        107.14        111.53         7.91 o                         
   5   2  10        127.25        103.61         6.51 o                         
   6   2  10          5.64          2.17         8.72 o                         
   7   2  10         44.56         37.74         8.73 o                         
   8   2  10         10.43          8.83         9.07 o                         
 -10   3  10          0.85         -2.69        13.66 o                         
  -9   3  10          6.71          3.86        10.43 o                         
  -8   3  10         56.93         67.73        11.04 o                         
  -7   3  10         63.42         75.60        10.38 o                         
  -6   3  10         45.63         56.70         9.32 o                         
  -5   3  10        295.44        282.41        14.76 o                         
  -4   3  10          0.62          3.05         6.25 o                         
  -3   3  10       1097.03       1069.11        44.50 o                         
  -2   3  10        541.33        591.53        23.29 o                         
  -1   3  10         31.79         40.93         7.43 o                         
   0   3  10         87.01         85.18         7.43 o                         
   1   3  10        211.15        238.77         7.33 o                         
   2   3  10          7.10          1.92         4.86 o                         
   3   3  10        124.49        110.91        10.09 o                         
   4   3  10         72.90         79.31         8.37 o                         
   5   3  10         51.64         53.98         6.45 o                         
   6   3  10         61.50         55.97         8.34 o                         
   7   3  10          4.23         -1.09         9.98 o                         
   8   3  10         19.39         -0.04        15.37 o                         
 -10   4  10         28.14         27.52        16.30 o                         
  -9   4  10          4.32          3.58        11.53 o                         
  -8   4  10          9.35         11.40        10.60 o                         
  -7   4  10         66.63         74.94         9.77 o                         
  -6   4  10        136.78        124.53         8.86 o                         
  -5   4  10         44.24         40.49         8.95 o                         
  -4   4  10       1043.57        850.27        31.13 o                         
  -3   4  10        141.22        132.53         8.36 o                         
  -2   4  10         73.03         71.66         8.16 o                         
  -1   4  10       1488.65       1530.77       118.07 o                         
   0   4  10         16.48         16.67         6.25 o                         
   1   4  10         90.03         89.41         6.00 o                         
   2   4  10        445.82        400.78        17.18 o                         
   3   4  10        531.11        493.53        31.89 o                         
   4   4  10         52.27         46.89         7.99 o                         
   5   4  10        159.90        157.40        11.72 o                         
   6   4  10         17.73          8.60         8.95 o                         
   7   4  10         13.31         10.75         9.41 o                         
 -10   5  10         18.07         27.72        20.96 o                         
  -9   5  10         18.37         21.87        15.60 o                         
  -8   5  10          2.28          2.85        15.31 o                         
  -7   5  10          2.20         11.69        12.47 o                         
  -6   5  10        120.50        119.43         9.72 o                         
  -5   5  10        664.62        591.66        13.92 o                         
  -4   5  10         42.89         34.31         7.63 o                         
  -3   5  10         64.76         61.21         7.57 o                         
  -2   5  10         24.48         32.89         7.76 o                         
  -1   5  10          1.98          1.82         7.70 o                         
   0   5  10         87.70         83.12         5.98 o                         
   1   5  10        421.71        406.95        14.54 o                         
   2   5  10        526.70        533.84        24.91 o                         
   3   5  10         10.00         19.52         6.71 o                         
   4   5  10         39.97         36.44         8.67 o                         
   5   5  10         10.03          2.20         9.96 o                         
   6   5  10         26.55         23.62        10.72 o                         
   7   5  10          8.69         16.75        10.06 o                         
  -9   6  10         30.58          5.39        15.30 o                         
  -8   6  10         44.84         39.64        15.99 o                         
  -7   6  10        198.28        181.06        11.85 o                         
  -6   6  10        552.97        548.48        16.92 o                         
  -5   6  10        119.33        121.29         9.08 o                         
  -4   6  10        170.11        154.99         8.80 o                         
  -3   6  10        275.11        249.85        10.49 o                         
  -2   6  10          6.53         14.76         8.25 o                         
  -1   6  10        148.58        133.20         7.92 o                         
   0   6  10        104.51         91.65         7.63 o                         
   1   6  10          5.92         -3.06         7.46 o                         
   2   6  10         40.84         43.33         8.71 o                         
   3   6  10         10.94         15.97         6.72 o                         
   4   6  10        138.65        136.99        11.85 o                         
   5   6  10          2.80         10.13         9.10 o                         
   6   6  10         10.75          9.37        12.01 o                         
  -8   7  10         22.78         31.20        14.48 o                         
  -7   7  10          3.22          0.56        12.13 o                         
  -6   7  10        109.57         92.35        12.99 o                         
  -5   7  10        207.69        182.97        13.49 o                         
  -4   7  10        342.68        328.07        10.88 o                         
  -3   7  10        272.53        256.23        11.33 o                         
  -2   7  10          8.00          3.52         9.62 o                         
  -1   7  10         80.26         82.89         8.10 o                         
   0   7  10         56.70         67.50         8.02 o                         
   1   7  10        101.55         88.85         7.73 o                         
   2   7  10          0.84          1.22         7.66 o                         
   3   7  10         98.70        107.66         9.72 o                         
   4   7  10         22.38         19.78         9.33 o                         
   5   7  10          1.55         -5.62        11.92 o                         
   6   7  10          1.23          2.68        12.60 o                         
  -8   8  10          0.00        -11.65        26.01 o                         
  -7   8  10         99.41         76.31        18.35 o                         
  -6   8  10          0.05         -1.91        16.65 o                         
  -5   8  10         23.23         26.91        15.43 o                         
  -4   8  10        278.98        281.69        12.74 o                         
  -3   8  10          6.33          8.33        10.89 o                         
  -2   8  10         18.52         15.38        10.02 o                         
  -1   8  10         95.15         83.70        10.49 o                         
   0   8  10         47.05         45.02         9.48 o                         
   1   8  10         11.02          4.96        10.18 o                         
   2   8  10         13.78         20.84        10.32 o                         
   3   8  10          0.20          2.27         9.35 o                         
   4   8  10         14.80          9.29        11.18 o                         
   5   8  10          2.75         -0.59        11.81 o                         
  -6   9  10          9.89          0.39        13.23 o                         
  -5   9  10         10.99         11.94        15.32 o                         
  -4   9  10          0.13          5.59        12.91 o                         
  -3   9  10        263.98        261.97        14.66 o                         
  -2   9  10         75.69         48.49        10.93 o                         
  -1   9  10          0.00          0.06         9.52 o                         
   0   9  10         16.55          9.53         9.46 o                         
   1   9  10        106.28         97.84         9.86 o                         
   2   9  10         13.50         13.94        10.64 o                         
   3   9  10         10.33          5.75        10.46 o                         
   4   9  10          5.20         15.83        16.26 o                         
  -5  10  10          4.15          4.93        15.99 o                         
  -4  10  10          0.22        -13.87        16.08 o                         
  -3  10  10        122.99        112.37        14.87 o                         
  -2  10  10          6.62          7.75        14.16 o                         
  -1  10  10          3.46         -0.50        11.41 o                         
   0  10  10        116.25        123.11        12.09 o                         
   1  10  10         34.97         32.41        14.08 o                         
   2  10  10         12.75         11.55        11.09 o                         
  -9   0  11        159.60        168.68        13.24 o                         
  -7   0  11       1974.99       1892.30        73.02 o                         
  -5   0  11         16.30         11.65        11.16 o                         
  -3   0  11         12.15         12.11         9.34 o                         
  -1   0  11         69.60         88.21        10.01 o                         
   1   0  11          4.75          0.33        11.23 o                         
   3   0  11        125.52        135.64        13.71 o                         
   5   0  11        128.59        142.50        14.14 o                         
   7   0  11          5.31          2.29        13.31 o                         
 -10   1  11          0.50          0.59        11.59 o                         
  -9   1  11         97.32        103.83        11.16 o                         
  -8   1  11         76.91        100.35        11.19 o                         
  -7   1  11          8.60          2.90         9.01 o                         
  -6   1  11        308.82        317.32        11.09 o                         
  -5   1  11        306.60        265.46         9.25 o                         
  -4   1  11        113.58        124.91        10.10 o                         
  -3   1  11          6.42          3.94         6.22 o                         
  -2   1  11         49.15         49.28         6.44 o                         
  -1   1  11        648.14        824.65        16.89 o                         
   0   1  11         97.88        106.53         6.66 o                         
   1   1  11         63.17         76.02         6.39 o                         
   2   1  11         37.98         39.91         6.54 o                         
   3   1  11         17.56         19.83         6.99 o                         
   4   1  11         46.22         43.73         6.99 o                         
   5   1  11         31.36         18.56         9.73 o                         
   6   1  11        105.36         79.43         8.61 o                         
   7   1  11         70.25         70.14         8.53 o                         
 -10   2  11          9.43          8.74        12.63 o                         
  -9   2  11         14.32          9.77        11.64 o                         
  -8   2  11         76.44         86.09        10.88 o                         
  -7   2  11        114.91        112.63         9.89 o                         
  -6   2  11        276.02        262.95        11.58 o                         
  -5   2  11          4.81          6.05         9.69 o                         
  -4   2  11         15.25         10.11         5.96 o                         
  -3   2  11         14.62          6.38         5.34 o                         
  -2   2  11          6.47          7.51         6.58 o                         
  -1   2  11         43.23         51.20         6.43 o                         
   0   2  11        329.38        380.10        11.45 o                         
   1   2  11         27.88         35.10         6.02 o                         
   2   2  11          0.94          2.30         6.70 o                         
   3   2  11          6.94          0.82         6.17 o                         
   4   2  11          8.37          1.83         7.32 o                         
   5   2  11          0.04          5.26         8.77 o                         
   6   2  11          0.02          5.85         8.87 o                         
   7   2  11         30.14         18.07         9.44 o                         
 -10   3  11         10.25         13.45        15.02 o                         
  -9   3  11          4.05         -3.76        12.88 o                         
  -8   3  11         14.59         15.76        12.12 o                         
  -7   3  11        123.66        126.98         8.89 o                         
  -6   3  11        173.55        184.25         9.19 o                         
  -5   3  11          1.00          0.64         8.60 o                         
  -4   3  11        136.37        126.79         7.56 o                         
  -3   3  11         17.12         27.03         7.05 o                         
  -2   3  11         82.82         87.83         7.58 o                         
  -1   3  11        154.49        175.31         8.50 o                         
   0   3  11          5.28         14.18         5.99 o                         
   1   3  11         36.36         35.42         6.64 o                         
   2   3  11          2.06          8.06         7.22 o                         
   3   3  11          4.54          7.22         7.01 o                         
   4   3  11          7.17          3.49         6.82 o                         
   5   3  11          1.89          1.13         8.86 o                         
   6   3  11          1.83          5.05         8.51 o                         
   7   3  11          4.24         -0.31        10.17 o                         
 -10   4  11         49.25         64.18        14.65 o                         
  -9   4  11          0.11         -7.12        14.57 o                         
  -8   4  11         47.59         48.55        12.09 o                         
  -7   4  11         38.21         41.97         9.51 o                         
  -6   4  11        523.64        464.16        11.93 o                         
  -5   4  11         51.17         39.50         8.40 o                         
  -4   4  11         60.26         56.22         9.54 o                         
  -3   4  11        151.18        150.97        12.07 o                         
  -2   4  11          0.12          3.98         6.79 o                         
  -1   4  11        155.75        135.82         9.19 o                         
   0   4  11        118.72        127.00         7.05 o                         
   1   4  11         16.30         18.70         7.39 o                         
   2   4  11        743.85        798.93        39.24 o                         
   3   4  11        183.24        170.40        11.09 o                         
   4   4  11         13.76         14.24         7.33 o                         
   5   4  11         83.11         70.44         9.72 o                         
   6   4  11         42.90         42.59        10.07 o                         
   7   4  11          0.97          5.41        10.74 o                         
  -9   5  11         59.54         48.17        19.32 o                         
  -8   5  11         21.10         26.09        13.00 o                         
  -7   5  11         49.00         38.04        11.34 o                         
  -6   5  11        235.89        237.04        10.74 o                         
  -5   5  11          0.36         -1.12         9.86 o                         
  -4   5  11        244.70        204.96         9.41 o                         
  -3   5  11        183.67        172.60        10.48 o                         
  -2   5  11        368.36        370.49        21.93 o                         
  -1   5  11          0.02         -0.74         8.40 o                         
   0   5  11         32.00         37.87         8.08 o                         
   1   5  11         10.94          7.59         6.61 o                         
   2   5  11        156.97        137.35         7.33 o                         
   3   5  11         46.39         47.59         8.19 o                         
   4   5  11         57.64         48.74         8.58 o                         
   5   5  11         27.45         32.30        10.05 o                         
   6   5  11         29.07         17.68        12.09 o                         
  -9   6  11        113.01        110.31        20.95 o                         
  -8   6  11         14.88         21.92        15.23 o                         
  -7   6  11         65.67         73.28        11.09 o                         
  -6   6  11         13.19         26.47        15.15 o                         
  -5   6  11        186.01        177.04        10.39 o                         
  -4   6  11         13.61          9.96         7.62 o                         
  -3   6  11          5.61          9.83         9.26 o                         
  -2   6  11         67.30         69.28         9.52 o                         
  -1   6  11         54.02         53.08         7.81 o                         
   0   6  11          2.02          1.03         6.71 o                         
   1   6  11         36.42         25.10         6.14 o                         
   2   6  11        156.60        170.40         9.22 o                         
   3   6  11        458.41        478.78        14.65 o                         
   4   6  11         18.88         20.02        10.09 o                         
   5   6  11         60.18         53.23        11.22 o                         
   6   6  11         36.84         42.28        12.98 o                         
  -8   7  11          7.03         -7.29        18.39 o                         
  -7   7  11          0.00         15.74        17.66 o                         
  -6   7  11         43.29         55.46        15.21 o                         
  -5   7  11        180.64        167.61        13.38 o                         
  -4   7  11         28.13         16.23        10.84 o                         
  -3   7  11          4.11          5.33         8.90 o                         
  -2   7  11        911.03        758.10        18.49 o                         
  -1   7  11        180.74        161.49         8.54 o                         
   0   7  11         25.45         17.59        10.05 o                         
   1   7  11        106.05        105.30         8.54 o                         
   2   7  11         86.77         76.29         8.05 o                         
   3   7  11         38.63         33.95         8.19 o                         
   4   7  11         10.78         15.48        13.67 o                         
   5   7  11          1.09          6.57        12.22 o                         
  -7   8  11          0.20          8.62        41.68 o                         
  -6   8  11          0.22          0.37        17.69 o                         
  -5   8  11         25.72         22.41        11.01 o                         
  -4   8  11        155.02        147.95        12.16 o                         
  -3   8  11         32.71         36.21        12.45 o                         
  -2   8  11         13.47         12.22        11.20 o                         
  -1   8  11         10.84          8.29        10.04 o                         
   0   8  11        101.64        103.63         8.25 o                         
   1   8  11         58.88         45.63         8.78 o                         
   2   8  11          5.88         10.95        11.35 o                         
   3   8  11         41.71         21.93        10.58 o                         
   4   8  11         28.03         36.76        13.82 o                         
  -6   9  11          0.84         -7.63        17.50 o                         
  -5   9  11          2.24         -9.72        18.86 o                         
  -4   9  11         12.86          1.67        13.41 o                         
  -3   9  11         47.89         41.81        13.77 o                         
  -2   9  11        132.60        102.81        15.06 o                         
  -1   9  11          4.86         14.11        12.64 o                         
   0   9  11          0.94         -6.75        12.31 o                         
   1   9  11         22.86         20.19        10.48 o                         
   2   9  11          2.23          0.90        10.70 o                         
   3   9  11         58.42         72.31        15.09 o                         
  -4  10  11         33.77         46.10        18.78 o                         
  -3  10  11         70.52         78.30        14.29 o                         
  -2  10  11        164.92        173.46        14.61 o                         
  -1  10  11         41.84         44.81        13.68 o                         
   0  10  11         27.36         30.44        11.52 o                         
   1  10  11         10.77          1.98        24.59 o                         
 -10   0  12         81.68         78.11        20.57 o                         
  -8   0  12         86.94         85.02        17.41 o                         
  -6   0  12         40.66         23.33        14.11 o                         
  -4   0  12         62.51         71.16        14.31 o                         
  -2   0  12          7.54          5.77         7.51 o                         
   0   0  12          5.00          1.37        11.53 o                         
   2   0  12        128.54        154.93        18.96 o                         
   4   0  12        122.61        114.20        13.12 o                         
   6   0  12        165.26        125.79        19.21 o                         
 -10   1  12         18.09         21.95        14.15 o                         
  -9   1  12         57.65         63.51        12.09 o                         
  -8   1  12         21.75         22.54        10.57 o                         
  -7   1  12        113.10         98.23         9.23 o                         
  -6   1  12        195.47        177.68         9.94 o                         
  -5   1  12          0.07         -3.09         8.48 o                         
  -4   1  12        166.41        175.77         8.67 o                         
  -3   1  12         41.69         46.82         5.96 o                         
  -2   1  12        179.83        209.07         6.78 o                         
  -1   1  12       1829.19       2380.64        53.29 o                         
   0   1  12         51.05         69.18         7.63 o                         
   1   1  12        153.05        184.09        10.35 o                         
   2   1  12         14.28          9.87         8.39 o                         
   3   1  12          1.36         -0.24         8.37 o                         
   4   1  12         12.17          6.33         7.58 o                         
   5   1  12          4.06         16.42         9.48 o                         
   6   1  12         20.88         13.70        11.68 o                         
   7   1  12         27.30         17.50        11.84 o                         
 -10   2  12          5.68          0.92        14.88 o                         
  -9   2  12          0.71         11.30        12.54 o                         
  -8   2  12         28.89         25.45        10.61 o                         
  -7   2  12         28.11         31.35         9.84 o                         
  -6   2  12          3.24          2.54         9.57 o                         
  -5   2  12        146.24        150.38         9.03 o                         
  -4   2  12         10.57         11.11         7.98 o                         
  -3   2  12        328.61        325.19        19.81 o                         
  -2   2  12        264.33        296.30        18.55 o                         
  -1   2  12        334.04        350.26        16.65 o                         
   0   2  12        129.39        165.56         8.21 o                         
   1   2  12         83.16        102.94         7.46 o                         
   2   2  12         71.60         91.63         8.66 o                         
   3   2  12         91.15         96.59         9.50 o                         
   4   2  12         18.41         19.45         7.62 o                         
   5   2  12         10.28          7.64         8.73 o                         
   6   2  12         41.29         30.42        10.06 o                         
 -10   3  12         35.11         33.12        13.99 o                         
  -9   3  12         11.37         11.84        14.67 o                         
  -8   3  12         15.57         16.62        11.66 o                         
  -7   3  12         70.22         84.17        11.04 o                         
  -6   3  12          3.03          0.28         7.21 o                         
  -5   3  12       1496.07       1292.90        47.14 o                         
  -4   3  12        231.02        222.13         9.82 o                         
  -3   3  12        932.87        920.04        58.80 o                         
  -2   3  12          0.55          1.68         7.93 o                         
  -1   3  12          9.94          8.77         9.79 o                         
   0   3  12        435.33        527.16        25.38 o                         
   1   3  12          1.05          2.99         7.87 o                         
   2   3  12        554.65        559.50        22.05 o                         
   3   3  12        254.06        244.69        21.18 o                         
   4   3  12         12.09         12.38         7.68 o                         
   5   3  12         16.62          7.75         8.26 o                         
   6   3  12         12.69          3.12         9.30 o                         
  -9   4  12         19.72          9.30        13.32 o                         
  -8   4  12         23.74         25.01        10.56 o                         
  -7   4  12          0.79          4.56         9.05 o                         
  -6   4  12          2.14         -3.48         9.78 o                         
  -5   4  12        545.66        491.39        27.35 o                         
  -4   4  12         12.43          0.41         8.19 o                         
  -3   4  12         12.12         20.08         8.28 o                         
  -2   4  12         31.36         37.80         7.77 o                         
  -1   4  12         15.46         20.82         8.56 o                         
   0   4  12        352.80        422.79        20.00 o                         
   1   4  12          0.67         -7.23         7.23 o                         
   2   4  12        285.96        321.68        26.20 o                         
   3   4  12         54.10         59.62         9.32 o                         
   4   4  12          0.10          0.89         8.20 o                         
   5   4  12        105.36         84.86         9.58 o                         
   6   4  12          3.69          5.29        10.74 o                         
  -9   5  12          1.24         -4.39        19.61 o                         
  -8   5  12         13.46         13.71        14.31 o                         
  -7   5  12         14.85          7.67        11.28 o                         
  -6   5  12         72.98         63.17        12.31 o                         
  -5   5  12          0.61         -0.68        10.09 o                         
  -4   5  12         55.22         50.77         8.30 o                         
  -3   5  12          0.59          3.25         8.23 o                         
  -2   5  12         83.17         81.19         9.57 o                         
  -1   5  12         15.36         15.78         9.31 o                         
   0   5  12        191.29        231.43        13.41 o                         
   1   5  12        119.29        103.41         6.52 o                         
   2   5  12         18.60         14.81         7.64 o                         
   3   5  12          8.11         13.50         7.50 o                         
   4   5  12         71.60         60.81         9.43 o                         
   5   5  12         48.44         25.39        10.27 o                         
  -8   6  12          0.06          1.43        15.38 o                         
  -7   6  12         20.44         21.04        19.61 o                         
  -6   6  12        106.82        102.59        13.52 o                         
  -5   6  12          9.35         10.17         9.37 o                         
  -4   6  12          0.89         -0.42         9.60 o                         
  -3   6  12        108.77         92.43         8.64 o                         
  -2   6  12         15.20          4.23         7.44 o                         
  -1   6  12         51.03         47.58         8.29 o                         
   0   6  12         46.79         50.31         9.86 o                         
   1   6  12         22.58         16.33         8.65 o                         
   2   6  12          9.02          0.67         7.15 o                         
   3   6  12         15.79         13.48         8.02 o                         
   4   6  12         80.43         82.71        10.55 o                         
   5   6  12          1.56         12.42        12.64 o                         
  -7   7  12         56.81         63.26        34.52 o                         
  -6   7  12        154.92        146.92        18.92 o                         
  -5   7  12         10.96         11.03        13.02 o                         
  -4   7  12        127.65        128.14        12.64 o                         
  -3   7  12          0.12         -6.52        11.42 o                         
  -2   7  12         81.23         82.92         9.45 o                         
  -1   7  12         42.05         35.57         9.87 o                         
   0   7  12          8.65          5.07         9.16 o                         
   1   7  12          0.07          3.04         7.15 o                         
   2   7  12         42.37         24.72         8.81 o                         
   3   7  12          9.57         10.89        11.19 o                         
   4   7  12          0.34         -2.46        10.43 o                         
  -6   8  12         71.15         53.94        15.57 o                         
  -5   8  12         60.63         71.08        15.41 o                         
  -4   8  12         54.76         47.88        13.29 o                         
  -3   8  12         41.02         34.89         9.67 o                         
  -2   8  12         20.33         18.06        11.61 o                         
  -1   8  12         13.55          9.69        11.03 o                         
   0   8  12         92.54         88.99        11.15 o                         
   1   8  12          0.00         -6.55         9.28 o                         
   2   8  12        149.59        131.15        11.73 o                         
   3   8  12          2.10         14.00        10.98 o                         
  -5   9  12         40.39         25.01        15.87 o                         
  -4   9  12         35.57         42.52        16.92 o                         
  -3   9  12          0.36          7.15        13.41 o                         
  -2   9  12         87.96         60.28        14.30 o                         
  -1   9  12         25.52         24.46        12.33 o                         
   0   9  12         13.14         19.77        12.34 o                         
   1   9  12          0.02         -3.97         9.89 o                         
  -9   0  13         64.51         39.52        16.57 o                         
  -7   0  13         53.81         40.23        16.74 o                         
  -5   0  13        140.52        132.08        14.73 o                         
  -3   0  13        115.95        131.58        11.18 o                         
  -1   0  13       1052.79       1410.05        25.83 o                         
   1   0  13         76.29         80.57        11.51 o                         
   3   0  13         91.24        118.60        15.71 o                         
   5   0  13         11.73          6.75        14.93 o                         
 -10   1  13         16.50         21.20        19.05 o                         
  -9   1  13          0.04          5.16        14.16 o                         
  -8   1  13         24.84         22.18        10.59 o                         
  -7   1  13        142.48        154.81        11.27 o                         
  -6   1  13        467.94        415.86        19.81 o                         
  -5   1  13          2.57          7.60         8.39 o                         
  -4   1  13         46.95         54.53         8.11 o                         
  -3   1  13          6.95          9.80         8.01 o                         
  -2   1  13        216.05        258.38        15.38 o                         
  -1   1  13         11.12          5.58         7.77 o                         
   0   1  13        590.64        750.20        11.10 o                         
   1   1  13          0.10         -4.59         7.22 o                         
   2   1  13         62.88         68.33         7.31 o                         
   3   1  13         10.63          3.06         8.96 o                         
   4   1  13        226.66        188.97         8.45 o                         
   5   1  13          0.04         -8.97        10.54 o                         
   6   1  13          1.37          2.25         9.79 o                         
  -9   2  13         52.94         57.71        14.31 o                         
  -8   2  13          2.26          5.50        11.65 o                         
  -7   2  13         20.57         17.73        10.59 o                         
  -6   2  13        484.29        474.97        21.71 o                         
  -5   2  13          4.37          5.20         7.71 o                         
  -4   2  13        254.97        269.81        20.85 o                         
  -3   2  13        184.69        175.65        19.22 o                         
  -2   2  13        131.17        165.97         8.36 o                         
  -1   2  13          4.84          9.84         8.86 o                         
   0   2  13         37.23         51.25         6.74 o                         
   1   2  13        145.16        170.58         8.40 o                         
   2   2  13          5.54          5.27         8.11 o                         
   3   2  13         69.07         62.49         8.07 o                         
   4   2  13         13.00         12.25         7.15 o                         
   5   2  13          0.52         10.55         9.76 o                         
   6   2  13          4.68         -5.47        12.84 o                         
  -9   3  13          6.55         19.48        14.75 o                         
  -8   3  13         69.34         70.57        11.93 o                         
  -7   3  13          1.00          9.10         9.48 o                         
  -6   3  13          2.95          6.99         8.56 o                         
  -5   3  13        117.45        111.52         8.34 o                         
  -4   3  13          1.36          2.47         8.24 o                         
  -3   3  13        268.62        233.57        12.37 o                         
  -2   3  13         57.15         57.48         8.08 o                         
  -1   3  13         83.98         86.02         7.65 o                         
   0   3  13         85.05         96.79         8.33 o                         
   1   3  13          7.79          6.00         6.26 o                         
   2   3  13         56.16         61.20        14.22 o                         
   3   3  13          1.38          4.09         8.24 o                         
   4   3  13         77.63         66.04         8.49 o                         
   5   3  13        108.05        111.63        10.95 o                         
  -9   4  13          3.00         10.69        13.38 o                         
  -8   4  13        196.11        200.53        13.30 o                         
  -7   4  13         25.89         16.88        10.98 o                         
  -6   4  13          2.73         -8.51        10.07 o                         
  -5   4  13         70.00         70.98         9.73 o                         
  -4   4  13        561.74        515.88        13.31 o                         
  -3   4  13          0.49          7.07         8.15 o                         
  -2   4  13         40.25         50.11         9.41 o                         
  -1   4  13          3.25         10.64         8.44 o                         
   0   4  13        130.61        171.16         9.71 o                         
   1   4  13          9.92         13.49         9.38 o                         
   2   4  13          7.36         -3.57         8.54 o                         
   3   4  13         55.17         47.29        10.12 o                         
   4   4  13          4.57          5.51         9.41 o                         
   5   4  13         16.43         10.21        10.84 o                         
  -8   5  13        124.63        135.71        14.44 o                         
  -7   5  13          0.22         -8.15        13.06 o                         
  -6   5  13          9.38          5.62        10.34 o                         
  -5   5  13          9.46          2.74         9.83 o                         
  -4   5  13         46.69         40.10        10.89 o                         
  -3   5  13         17.25         16.57         8.89 o                         
  -2   5  13          0.46         -2.32         7.42 o                         
  -1   5  13         64.04         51.80         9.61 o                         
   0   5  13         82.34         90.40         8.16 o                         
   1   5  13        164.02        149.87        10.53 o                         
   2   5  13         81.36         77.47         7.73 o                         
   3   5  13        212.67        180.92        13.25 o                         
   4   5  13         94.70         72.12         9.99 o                         
   5   5  13         35.80         33.78        14.54 o                         
  -8   6  13          0.01          5.59        22.68 o                         
  -7   6  13          3.87          3.52        15.26 o                         
  -6   6  13          3.64          5.00        12.85 o                         
  -5   6  13         18.18         21.21        12.05 o                         
  -4   6  13          1.46         -0.85        11.15 o                         
  -3   6  13         88.05         73.23        11.07 o                         
  -2   6  13          6.63          9.80         9.55 o                         
  -1   6  13         42.96         34.47         8.20 o                         
   0   6  13         78.14         80.31         8.58 o                         
   1   6  13         39.79         44.24         9.30 o                         
   2   6  13          1.22         -5.90         7.31 o                         
   3   6  13        174.35        171.84        12.78 o                         
   4   6  13          2.94          0.34         9.78 o                         
  -7   7  13          7.61        -12.04        18.03 o                         
  -6   7  13         83.85         73.58        13.53 o                         
  -5   7  13          1.42          1.80        11.49 o                         
  -4   7  13         63.41         46.83        12.72 o                         
  -3   7  13          3.58          8.90        11.26 o                         
  -2   7  13         11.44          8.65         8.93 o                         
  -1   7  13          7.03          4.75         8.90 o                         
   0   7  13          0.10         -1.49         7.71 o                         
   1   7  13          0.30         -9.15         9.15 o                         
   2   7  13          0.79          0.32        11.21 o                         
   3   7  13         48.84         37.66        11.76 o                         
  -5   8  13          8.93         11.78        15.24 o                         
  -4   8  13        165.35        153.18        14.06 o                         
  -3   8  13          1.02          6.51        12.48 o                         
  -2   8  13          6.62          3.76        13.31 o                         
  -1   8  13          4.72          5.15        11.80 o                         
   0   8  13          0.06        -10.71        10.96 o                         
   1   8  13          0.11        -11.24        11.24 o                         
   2   8  13         41.96         40.72        12.34 o                         
  -3   9  13         58.61         39.17        24.27 o                         
  -2   9  13         16.99         14.11        14.56 o                         
  -1   9  13         29.14         27.25        16.23 o                         
  -8   0  14          9.89          9.75        19.76 o                         
  -6   0  14         49.00         32.89        13.51 o                         
  -4   0  14         45.14         38.90         9.84 o                         
  -2   0  14        402.94        470.22        41.37 o                         
   0   0  14        662.87        867.41        50.97 o                         
   2   0  14         33.43         29.75        13.05 o                         
   4   0  14         35.41         25.10        15.20 o                         
  -9   1  14          1.20          1.04        12.80 o                         
  -8   1  14         23.35         25.50        13.99 o                         
  -7   1  14         11.00         10.93        11.47 o                         
  -6   1  14        226.15        197.19        15.50 o                         
  -5   1  14         11.08          4.45         7.87 o                         
  -4   1  14        206.20        220.78        11.91 o                         
  -3   1  14         83.48        105.49         7.83 o                         
  -2   1  14        609.03        795.12        16.83 o                         
  -1   1  14        208.58        240.92         8.95 o                         
   0   1  14        442.48        531.59        15.82 o                         
   1   1  14        247.63        315.33        10.72 o                         
   2   1  14         49.67         56.92         8.57 o                         
   3   1  14          0.01          2.96         8.87 o                         
   4   1  14         48.19         32.75        11.70 o                         
   5   1  14         23.48         14.30         9.84 o                         
  -9   2  14          8.97         11.46        13.50 o                         
  -8   2  14          5.80          3.92        12.54 o                         
  -7   2  14         12.50          7.19         9.35 o                         
  -6   2  14         85.36         77.05         9.52 o                         
  -5   2  14         22.48         22.94         9.18 o                         
  -4   2  14        103.57        103.04         8.04 o                         
  -3   2  14        268.00        259.50        13.31 o                         
  -2   2  14          0.05          0.90         7.41 o                         
  -1   2  14          5.18         -1.98         7.92 o                         
   0   2  14        816.63        991.97        21.13 o                         
   1   2  14         18.12         19.91         8.72 o                         
   2   2  14          3.81          0.61         8.33 o                         
   3   2  14        312.98        267.19        18.68 o                         
   4   2  14         72.97         47.13        11.98 o                         
   5   2  14         19.00         -2.54        10.79 o                         
  -9   3  14         11.31         21.36        20.67 o                         
  -8   3  14         16.74          8.88        13.37 o                         
  -7   3  14        159.25        127.15         9.79 o                         
  -6   3  14          0.53          0.16         9.30 o                         
  -5   3  14        157.46        142.28        10.79 o                         
  -4   3  14        349.96        337.44        10.99 o                         
  -3   3  14          0.12         -2.28         9.32 o                         
  -2   3  14          2.59          1.25         6.67 o                         
  -1   3  14         80.51         80.03         7.44 o                         
   0   3  14          0.05          0.60         8.03 o                         
   1   3  14        372.22        429.49         9.45 o                         
   2   3  14        167.78        175.82        10.67 o                         
   3   3  14          2.76          3.31         8.94 o                         
   4   3  14          0.00          3.55         8.75 o                         
   5   3  14         52.34         34.96        21.84 o                         
  -8   4  14         33.37         35.63        15.80 o                         
  -7   4  14        111.84        105.68        13.20 o                         
  -6   4  14          3.34          0.62        11.85 o                         
  -5   4  14          0.73          1.61        10.92 o                         
  -4   4  14        109.68         94.15        10.15 o                         
  -3   4  14        210.42        210.35        13.53 o                         
  -2   4  14        133.59        145.94         9.79 o                         
  -1   4  14        216.76        221.08        10.80 o                         
   0   4  14         21.86         14.18         8.60 o                         
   1   4  14          3.06          2.51         9.11 o                         
   2   4  14          4.22          1.06        10.00 o                         
   3   4  14        219.07        211.91        13.26 o                         
   4   4  14         72.31         53.90        10.56 o                         
  -7   5  14         10.32          5.41        11.85 o                         
  -6   5  14          1.66         -3.14        14.92 o                         
  -5   5  14         90.83         75.75         9.52 o                         
  -4   5  14        220.88        180.19        10.74 o                         
  -3   5  14         43.78         28.05         9.81 o                         
  -2   5  14         58.38         50.14        10.92 o                         
  -1   5  14        101.58         96.94         8.03 o                         
   0   5  14          0.06         10.63         8.24 o                         
   1   5  14        226.50        225.50        12.30 o                         
   2   5  14         26.89         17.89        12.06 o                         
   3   5  14        175.79        138.87        11.93 o                         
   4   5  14         59.41         33.39        16.24 o                         
  -7   6  14         13.22         19.49        16.35 o                         
  -6   6  14         45.75         44.05        13.19 o                         
  -5   6  14          0.23          8.47        12.27 o                         
  -4   6  14         12.38         10.03        11.02 o                         
  -3   6  14         22.76          7.58        10.78 o                         
  -2   6  14         46.57         37.62         8.91 o                         
  -1   6  14         93.12         76.39        11.09 o                         
   0   6  14        207.28        197.61        10.92 o                         
   1   6  14         36.46         25.99        10.91 o                         
   2   6  14          1.04          5.08         9.03 o                         
   3   6  14         17.37          7.69        11.43 o                         
  -6   7  14          0.23          6.36        42.36 o                         
  -5   7  14         15.68          3.68        13.16 o                         
  -4   7  14         24.63         21.37        12.17 o                         
  -3   7  14         24.01          4.48        11.78 o                         
  -2   7  14         31.41         22.61        11.55 o                         
  -1   7  14         95.59         70.21        13.32 o                         
   0   7  14          3.47          2.87        10.57 o                         
   1   7  14         33.93         24.15        10.93 o                         
   2   7  14          0.21          8.67        11.98 o                         
  -4   8  14         26.47          7.16        19.11 o                         
  -3   8  14         78.69         76.63        14.37 o                         
  -2   8  14         38.13         26.56        12.07 o                         
  -1   8  14          1.67          1.46        12.33 o                         
   0   8  14          3.73          0.70        20.96 o                         
  -7   0  15         86.74         80.70        19.48 o                         
  -5   0  15         84.86         78.22        11.69 o                         
  -3   0  15         41.46         57.22        13.62 o                         
  -1   0  15        190.76        256.93        19.63 o                         
   1   0  15        345.73        407.23        29.71 o                         
   3   0  15          0.85          4.62        12.96 o                         
  -8   1  15          7.88          5.81        12.58 o                         
  -7   1  15          3.77         -3.15        13.60 o                         
  -6   1  15          2.38          0.23         9.95 o                         
  -5   1  15         94.65        100.24        10.43 o                         
  -4   1  15          8.59         14.61         7.67 o                         
  -3   1  15         14.64          7.98         8.87 o                         
  -2   1  15          0.80          2.74         8.48 o                         
  -1   1  15         22.14         22.81         8.42 o                         
   0   1  15          1.14         -0.33        10.52 o                         
   1   1  15         17.94         13.02         9.34 o                         
   2   1  15        369.66        420.32        16.01 o                         
   3   1  15          2.35         10.52        10.62 o                         
   4   1  15         45.45         30.89        10.75 o                         
  -8   2  15          9.41         16.08        13.05 o                         
  -7   2  15          8.92          6.53        12.34 o                         
  -6   2  15        139.85        145.15         9.87 o                         
  -5   2  15         43.51         38.99         9.34 o                         
  -4   2  15        113.39        115.11        10.38 o                         
  -3   2  15        187.61        210.73        13.13 o                         
  -2   2  15        158.31        172.73         9.65 o                         
  -1   2  15         64.75         76.33         8.52 o                         
   0   2  15        294.77        383.78         9.34 o                         
   1   2  15        173.42        187.60        10.78 o                         
   2   2  15         13.67          5.08        10.38 o                         
   3   2  15          1.04          0.77        11.76 o                         
   4   2  15         39.62         27.15        14.42 o                         
  -8   3  15         56.57         67.38        13.32 o                         
  -7   3  15        127.17        127.01        13.23 o                         
  -6   3  15          5.47          6.41        12.38 o                         
  -5   3  15         78.78         72.08        11.39 o                         
  -4   3  15         22.45         16.55        10.17 o                         
  -3   3  15         10.51         -0.20        10.02 o                         
  -2   3  15         36.44         34.83         8.72 o                         
  -1   3  15         48.05         43.22         9.53 o                         
   0   3  15         16.32         15.97         7.23 o                         
   1   3  15        126.08        147.29        11.78 o                         
   2   3  15         16.77         28.15        11.82 o                         
   3   3  15         10.14          8.22        11.84 o                         
  -7   4  15        100.91         96.71        13.87 o                         
  -6   4  15         95.24         95.15        13.88 o                         
  -5   4  15         22.93          9.82        11.43 o                         
  -4   4  15          7.10          0.49         9.91 o                         
  -3   4  15         15.70         14.09         8.29 o                         
  -2   4  15          1.67          2.46         8.37 o                         
  -1   4  15         32.73         35.59         9.22 o                         
   0   4  15          3.78          0.39         9.95 o                         
   1   4  15          2.55         -9.71        10.04 o                         
   2   4  15         13.10         11.21        11.96 o                         
   3   4  15         45.19         14.82        10.30 o                         
  -6   5  15         20.22         20.39        15.22 o                         
  -5   5  15         41.63         35.78        12.13 o                         
  -4   5  15          5.61          7.59        10.71 o                         
  -3   5  15          4.60          0.04         9.72 o                         
  -2   5  15          5.47         11.27        10.14 o                         
  -1   5  15          4.02         12.75         9.12 o                         
   0   5  15          2.39         -0.26        10.64 o                         
   1   5  15         18.92         11.93        11.92 o                         
   2   5  15         15.72          5.74        12.18 o                         
  -5   6  15        114.14        105.67        14.34 o                         
  -4   6  15          6.25          8.40        12.25 o                         
  -3   6  15        188.04        150.10        12.45 o                         
  -2   6  15         17.62         12.75        11.54 o                         
  -1   6  15          9.07          7.86        10.41 o                         
   0   6  15          0.09         -7.13         8.80 o                         
   1   6  15         41.73         32.56         9.53 o                         
  -4   7  15        110.07         86.08        17.57 o                         
  -3   7  15          6.37         -2.77        11.66 o                         
  -2   7  15          0.65         11.51        10.53 o                         
  -1   7  15          1.57          3.42         9.38 o                         
  -6   0  16         24.65         17.44        15.56 o                         
  -4   0  16         17.34          8.80        10.20 o                         
  -2   0  16         41.88         47.45        13.98 o                         
   0   0  16        100.68        143.27        16.91 o                         
   2   0  16         21.80         18.01        13.37 o                         
  -7   1  16          6.00          1.45        11.21 o                         
  -6   1  16         49.55         37.06        10.27 o                         
  -5   1  16         10.02          3.98        11.35 o                         
  -4   1  16        153.43        148.53         7.85 o                         
  -3   1  16          1.40          2.10         8.83 o                         
  -2   1  16         35.96         32.35         9.70 o                         
  -1   1  16         64.03         78.78        10.76 o                         
   0   1  16          9.07          7.16         9.57 o                         
   1   1  16          1.44          9.11        11.07 o                         
   2   1  16         24.09         26.08        10.86 o                         
   3   1  16         47.06         43.62        12.61 o                         
  -7   2  16         23.84         15.31        11.42 o                         
  -6   2  16          0.21          1.20        11.05 o                         
  -5   2  16          7.49         -3.68         9.26 o                         
  -4   2  16         30.43         27.48         8.34 o                         
  -3   2  16          3.97          3.20         8.73 o                         
  -2   2  16        142.52        144.75        10.12 o                         
  -1   2  16        112.07        131.75         9.14 o                         
   0   2  16        121.34        128.87        11.50 o                         
   1   2  16         19.57         24.38        12.08 o                         
   2   2  16          2.79         14.20        11.79 o                         
   3   2  16          8.34          7.70        15.70 o                         
  -7   3  16          0.02          3.65        17.39 o                         
  -6   3  16          5.51         -5.00        12.11 o                         
  -5   3  16         69.40         51.55        12.24 o                         
  -4   3  16         38.81         48.26        13.26 o                         
  -3   3  16          3.82          9.25         8.93 o                         
  -2   3  16         10.35         10.30        11.21 o                         
  -1   3  16        263.14        319.83        11.05 o                         
   0   3  16        136.99        127.23         9.02 o                         
   1   3  16         93.70         89.77        13.80 o                         
   2   3  16         42.82         32.86        11.22 o                         
  -6   4  16         46.20         29.10        14.39 o                         
  -5   4  16         27.28         15.75        13.58 o                         
  -4   4  16          0.23          3.69        10.88 o                         
  -3   4  16          0.77          1.14        10.80 o                         
  -2   4  16         18.83         22.94        10.17 o                         
  -1   4  16         70.98         77.09        11.04 o                         
   0   4  16         75.83         46.84        10.50 o                         
   1   4  16         43.85         31.07        11.18 o                         
  -5   5  16         10.26          5.73        14.78 o                         
  -4   5  16          1.80          2.06        13.23 o                         
  -3   5  16         77.28         44.43        10.31 o                         
  -2   5  16          0.02         -0.29         8.72 o                         
  -1   5  16          0.70         -1.76        10.86 o                         
   0   5  16         25.97         15.99         9.29 o                         
  -3   6  16          0.01          0.46        13.74 o                         
  -2   6  16          8.47         10.63        15.17 o                         
  -1   6  16         85.50         62.97        15.29 o                         
  -5   0  17          8.55          3.89        15.62 o                         
  -3   0  17          7.11          7.66        16.16 o                         
  -1   0  17         39.50         56.35        20.38 o                         
   1   0  17        172.20        178.34        16.58 o                         
  -6   1  17         93.21         75.41        11.71 o                         
  -5   1  17         28.42         25.16         9.60 o                         
  -4   1  17         42.20         26.07         9.83 o                         
  -3   1  17          0.39          6.28         9.90 o                         
  -2   1  17        198.45        243.60        11.51 o                         
  -1   1  17          5.24         -0.08        11.50 o                         
   0   1  17          0.09          0.06         9.90 o                         
   1   1  17         32.02         33.21        11.54 o                         
  -6   2  17         93.58        100.97        14.31 o                         
  -5   2  17         14.39         13.14        10.79 o                         
  -4   2  17         11.74         16.45        10.39 o                         
  -3   2  17        126.39        132.51        11.91 o                         
  -2   2  17         78.86         98.26        12.66 o                         
  -1   2  17          2.16         14.36        11.35 o                         
   0   2  17        121.52        132.59        12.85 o                         
   1   2  17         12.08         10.58        12.99 o                         
  -5   3  17          0.09         -9.47        13.77 o                         
  -4   3  17         55.58         30.05        11.46 o                         
  -3   3  17         87.05         79.29        10.85 o                         
  -2   3  17        148.06        137.78        10.78 o                         
  -1   3  17          1.97         -4.68        10.47 o                         
   0   3  17         44.33         45.27        10.55 o                         
  -4   4  17         81.72         58.79        13.31 o                         
  -3   4  17         25.45         18.05        11.12 o                         
  -2   4  17         45.70         27.89        12.63 o                         
  -1   4  17         12.01         12.02        10.86 o                         
  -4   0  18         55.20         32.12        33.29 o                         
  -2   0  18        105.46        105.30        24.07 o                         
  -3   1  18         34.36         36.37        13.40 o                         
  -2   1  18          9.36         13.14        14.92 o                         
                                                                                
